# Supplementary material for: PRC1 suppresses a female gene regulatory network to ensure testicular differentiation
Source: Cell Death Dis. 2023 Aug 4;14(8):501. doi: 10.1038/s41419-023-05996-6 (PMC10403552; doi:10.1038/s41419-023-05996-6)
Supplement: Supplementary file 1 [file 41419_2023_5996_MOESM1_ESM.xlsx]

## Sheet: all genes
Supplementary File 1: RNA-seq results of PRC1RcKO and control Sertoli cells
Each tab includes the results for all genes, upregulated genes, and downregulated genes in PRC1RcKO Sertoli cells.
refseq_id	gene_id	chrom	txStart	txEnd	strand	PRC1Rctrl_RPKM	PRC1RcKO_RPKM	pvalue	padj	log2 ratio
NR_038165,NR_038166	0610005C13Rik	chr7	45567795	45575176	-	0.0893727	0.153253	0.976945	1	0.778009
NR_038186	0610007N19Rik	chr15	32240568	32244662	-	20.6766	37.7539	0.14674	0.473063	0.86863
NM_021446	0610007P14Rik	chr12	85815455	85824545	-	23.5487	27.1504	0.143242	0.466934	0.205327
NR_027970	0610008F07Rik	chr2	163493804	163541721	-	0.00681418	0	1	1	#NUM!
NR_037995	0610009B14Rik	chr12	80686375	80692466	-	0.0182572	0	1	1	#NUM!
NM_025319	0610009B22Rik	chr11	51685385	51688634	-	14.156	18.1336	0.251037	0.618149	0.357257
NM_025323	0610009D07Rik	chr12	4817608	4827659	+	35.1514	36.3018	0.547676	0.84208	0.0464594
NR_038126	0610009L18Rik	chr11	120348678	120351190	+	2.03868	2.12662	0.548268	0.842522	0.060922
NM_024179	0610009O20Rik	chr18	38250249	38262629	+	11.2293	13.1636	0.769086	0.940071	0.229287
NM_001177543	0610010B08Rik	chr2	176619933	176636319	-	0	0	1	1	#DIV/0!
NM_027860	0610010F05Rik	chr11	23573776	23633631	-	6.15005	5.24134	0.00822759	0.0671723	-0.230663
NM_001177601,NM_001177603,NM_001177606,NM_001177607,NM_026757,NM_145758	0610010K14Rik	chr11	70235204	70237914	-	19.5719	17.5842	0.682807	0.903543	-0.154508
NM_026686	0610011F06Rik	chr17	25875500	25877163	+	10.0996	15.7079	0.410448	0.762203	0.637188
NR_027897	0610012G03Rik	chr16	31947051	31948521	-	9.53266	11.7987	0.348088	0.712213	0.307683
NM_001159638,NM_028747	0610012H03Rik	chr2	105224342	105379860	+	0.047396	0.0959143	0.751219	1	1.01698
NM_026696	0610030E20Rik	chr6	72347317	72353160	+	9.49571	8.55315	0.561661	0.848592	-0.150819
NM_020003	0610031J06Rik	chr3	88325023	88328631	+	29.8017	47.1908	0.499176	0.816273	0.663109
NR_045760	0610031O16Rik	chr3	138210717	138239663	-	0	0	1	1	#DIV/0!
NM_028754	0610037L13Rik	chr4	107889899	107897802	+	13.8787	16.2372	0.881341	0.970653	0.226435
NR_028125	0610038B21Rik	chr8	77517056	77518578	+	0.152947	0.162501	0.826979	1	0.0874157
NR_045447	0610038L08Rik	chr17	29578816	29596305	-	0.0132009	0	1	1	#NUM!
NR_028113	0610039K10Rik	chr2	163644850	163645800	+	0.434856	0.578672	0.884118	0.970975	0.412209
NR_027874	0610040B10Rik	chr5	143329308	143332704	+	0.938263	1.29948	0.775602	0.941779	0.46987
NR_040757,NR_040758	0610040F04Rik	chr6	108610218	108660934	-	0.027693	0.0471112	0.777232	1	0.766552
NM_029554	0610040J01Rik	chr5	63812495	63899619	+	0.139213	0.196664	0.251856	1	0.498437
NR_040640	0610043K17Rik	chr4	101353783	101399185	+	0.378167	0.479005	0.927008	1	0.341019
NM_183249	1100001G20Rik	chr11	83746940	83752646	+	0.0134643	0	1	1	#NUM!
NM_001177402,NM_001177403	1110001A16Rik	chr17	78916499	78921048	+	3.0833	4.04806	0.193466	0.543565	0.392756
NM_025363	1110001J03Rik	chr6	38534861	38539449	+	13.3896	21.6539	0.31403	0.684136	0.69352
NR_030694	1110002L01Rik	chr12	3403883	3426747	-	1.53421	1.32258	0.211516	0.568283	-0.214138
NM_026502	1110004E09Rik	chr16	90925811	90934849	-	8.36883	9.81553	0.278161	0.649077	0.230039
NM_019772	1110004F10Rik	chr7	116093380	116105210	+	43.1785	49.0083	0.360664	0.725165	0.182713
NR_027810	1110006O24Rik	chr5	115631049	115631816	-	0.883502	1.09881	0.740139	0.929734	0.314637
NM_026738	1110007C09Rik	chr13	49202951	49216026	-	29.9531	23.8059	0.633526	0.882704	-0.331387
NM_026124	1110008F13Rik	chr2	156863122	156873562	+	67.5853	56.6267	0.300233	0.671215	-0.255227
NM_029096,NM_133908	1110008J03Rik	chr5	120609060	120612589	-	3.29429	4.02802	0.157113	0.489975	0.290103
NM_025373	1110008L16Rik	chr12	55302637	55382491	+	3.27632	3.43744	0.487875	0.809975	0.0692593
NM_198001	1110008P14Rik	chr2	32379101	32381915	-	20.7689	27.536	0.885282	0.970975	0.406891
NM_026787	1110012L19Rik	chrX	70385913	70389416	+	10.6188	12.8559	0.447889	0.786928	0.27581
NR_045272	1110015O18Rik	chr3	4798708	4814911	+	0	0	1	1	#DIV/0!
NM_001048005,NM_001253777,NM_001253778,NM_001253780,NM_001253788,NM_028624,NR_045549,NR_045551	1110017D15Rik	chr4	41505014	41517333	-	0.0751604	0	1	1	#NUM!
NR_045995	1110019D14Rik	chr6	13871569	13896421	+	1.05567	1.5306	0.685501	0.905034	0.535944
NR_027929,NR_027930	1110020A21Rik	chr17	84954967	84957710	-	0.266918	0.375736	0.906797	1	0.493325
NM_001276278	1110025L11Rik	chr16	89063410	89064002	-	0.009945	0	1	1	#NUM!
NR_045139	1110028F11Rik	chr11	87699524	87705327	+	0.00195598	0	1	1	#NUM!
NR_045470	1110028F18Rik	chr8	106587143	106594820	+	0.00439776	0	1	1	#NUM!
NM_023483	1110032A03Rik	chr9	50762828	50768152	-	3.80743	5.06734	0.207372	0.56197	0.412411
NM_001167996	1110032F04Rik	chr3	68869586	68872163	+	0.45617	0.332389	0.561766	0.848592	-0.456697
NM_028637	1110034G24Rik	chr2	132690283	132751055	+	1.38577	1.9299	0.889646	0.971789	0.477835
NR_045780	1110035M17Rik	chr11	95700106	95712754	-	0.441709	0.921017	0.670564	0.899769	1.06013
NR_040713	1110036E04Rik	chr9	64049829	64054100	+	0.0461975	0	1	1	#NUM!
NM_001081183	1110037F02Rik	chr4	11485958	11551143	+	15.8369	14.7211	0.385363	0.743377	-0.105404
NR_015536,NR_027943	1110038B12Rik	chr17	34950236	34952471	-	44.135	50.5612	0.0919828	0.360562	0.196107
NM_054099	1110038F14Rik	chr15	76948544	76950731	+	13.8449	15.0266	0.901103	0.974849	0.118164
NR_040707	1110046J04Rik	chr13	33936032	33960181	+	3.1004	4.38146	0.274758	0.646157	0.498958
NM_175123	1110051M20Rik	chr2	91277828	91444642	-	5.37808	8.11344	0.3961	0.749955	0.593223
NR_037954	1110054M08Rik	chr16	24392556	24393655	-	1.9192	3.20308	0.98157	0.995083	0.738954
NM_001167767,NM_001167768,NM_172401	1110057K04Rik	chr12	8208127	8285759	+	9.49489	10.8693	0.218566	0.575146	0.195038
NM_026503	1110058L19Rik	chr1	23995939	24005640	-	12.5073	19.5655	0.446429	0.786367	0.645548
NM_025423	1110059E24Rik	chr19	21597313	21652791	-	14.2196	16.0707	0.269754	0.640354	0.176544
NM_025419	1110059G10Rik	chr9	122945089	122951000	-	3.61281	3.97497	0.551808	0.844499	0.137824
NM_026841	1110059M19Rik	chrX	45090904	45092790	+	0	0	1	1	#DIV/0!
NM_001142727	1110065P20Rik	chr4	124849485	124850730	-	14.054	21.3601	0.511002	0.823241	0.603937
NR_037955,NR_037956	1190002F15Rik	chr6	134929092	134951718	+	1.703	1.37376	0.0238708	0.149405	-0.309949
NM_001033145	1190002N15Rik	chr9	94517864	94538081	-	36.957	19.9473	0.282445	0.653289	-0.889652
NM_029821	1190003J15Rik	chr7	140835496	140837968	+	0.165875	0.0381158	0.977349	1	-2.12164
NM_001195435	1190003K10Rik	chr13	64481246	64497792	-	0	0	1	1	#DIV/0!
NM_197988	1190005I06Rik	chr8	120608602	120634382	-	0.821659	1.70064	0.0330792	0.187302	1.04947
NM_001135567,NM_001135568,NM_001135569	1190007I07Rik	chr10	82619851	82623228	-	3.07847	3.40072	0.634755	0.88303	0.143626
NM_026177	1200011I18Rik	chr14	76086232	76110815	-	8.86616	10.2218	0.458181	0.793495	0.205263
NM_025818	1200014J11Rik	chr11	73047867	73083579	+	6.85027	6.81661	0.858897	0.966837	-0.00710662
NR_037957,NR_037958	1300002E11Rik	chr16	21794347	21809039	+	4.72259	5.92032	0.63012	0.881167	0.326097
NM_028788	1300002K09Rik	chr4	45848947	45887008	+	0.0846461	0.082596	0.49123	0.811852	-0.0353701
NR_040321	1300015D01Rik	chr2	173124749	173133204	+	0.0212425	0	1	1	#NUM!
NM_027918	1300017J02Rik	chr9	103250530	103288297	-	0.119201	0.0105108	0.465572	1	-3.50346
NM_027905	1300018J18Rik	chr15	89089107	89100340	+	7.94906	9.96694	0.261662	0.631209	0.326366
NR_040496	1500002O10Rik	chr2	70489940	70563357	-	0.0675394	0.0268978	0.593687	1	-1.32824
NR_015498	1500004A13Rik	chr3	88822010	88832487	-	0.768601	0.647488	0.527996	0.832777	-0.247381
NR_037697,NR_037698	1500009C09Rik	chr15	82256023	82260753	+	0.584111	0.839257	0.200046	0.551221	0.522869
NM_001145198	1500009L16Rik	chr10	83722865	83762762	+	29.051	47.4451	0.661824	0.896749	0.707675
NR_027817,NR_027818	1500011B03Rik	chr5	114812800	114813976	-	7.36787	6.8093	0.892772	0.972335	-0.113741
NR_015476	1500011K16Rik	chr2	127791377	127792488	-	6.6691	9.24736	0.452591	0.78985	0.471551
NM_001081005	1500012F01Rik	chr2	167062934	167065862	+	43.8265	54.8969	0.0823775	0.338059	0.324923
NR_045812,NR_045814	1500012K07Rik	chr7	75308702	75331419	+	0.0138836	0	1	1	#NUM!
NR_029432	1500015A07Rik	chr18	61726390	61728253	+	3.41575	2.56909	0.4275	0.774005	-0.410946
NR_045817	1500015L24Rik	chr19	20405288	20422785	+	0.0138784	0	1	1	#NUM!
NM_024283	1500015O10Rik	chr1	43730602	43742564	+	2.64594	5.16575	0.000690148	0.00933543	0.965198
NR_038057	1500016L03Rik	chr11	84525660	84535831	+	0.227728	0.120783	0.436457	1	-0.914901
NR_033510	1500017E21Rik	chr19	36619418	36689479	-	0.0196146	0	0.591154	1	#NUM!
NR_040484,NR_040485	1600002D24Rik	chr16	95841886	95929077	-	0.0169246	0.0618465	0.589343	1	1.86957
NM_028056	1600002H07Rik	chr17	24215056	24220769	-	4.65405	5.47007	0.999907	0.999994	0.233073
NM_027207	1600002K03Rik	chr10	80172944	80175119	+	4.86318	5.38555	0.724299	0.923808	0.147192
NR_037959	1600010M07Rik	chr7	109998377	110006646	-	0.0361877	0	0.591154	1	#NUM!
NM_001083880,NM_001083881,NM_001083882,NM_026451	1600012H06Rik	chr17	14943184	14945939	+	18.6213	19.0131	0.536644	0.836872	0.0300435
NM_001085385,NM_028166	1600014C10Rik	chr7	38183787	38197565	+	4.59623	7.3211	0.600199	0.868539	0.671609
NM_028164	1600014C23Rik	chr17	45732864	45733844	-	0.0304891	0	0.559616	1	#NUM!
NM_028046	1600014K23Rik	chrX	85249677	85270291	+	0.0339905	0	1	1	#NUM!
NM_001081273	1600015I10Rik	chr6	48929896	48933687	+	0	0	1	1	#DIV/0!
NM_028050	1600016N20Rik	chr7	141210043	141214080	-	0.377486	0.184095	0.750004	0.933704	-1.03598
NR_040481	1600019K03Rik	chr16	35503170	35509419	-	0.0372593	0.05013	0.593687	1	0.428072
NR_037960,NR_037961	1600020E01Rik	chr6	86527401	86564449	+	7.36945	5.00098	0.374173	0.736619	-0.559345
NR_073433	1600023N17Rik	chr5	45668701	45669708	-	0.159754	0.0729686	0.706475	1	-1.13051
NR_038168	1600025M17Rik	chrX	56317608	56320664	+	0.0119956	0	1	1	#NUM!
NM_029639	1600029D21Rik	chr9	50494525	50505639	+	5.13146	0.0129534	0.593687	1	-8.62989
NR_028123	1600029I14Rik	chr9	99470421	99474751	+	0.00664856	0	1	1	#NUM!
NR_033522	1600029O15Rik	chr9	58202897	58208808	+	0.502386	0.206308	0.260232	0.629345	-1.284
NM_029285	1700001C02Rik	chr5	30466077	30484087	+	0.0235611	0.0697194	0.526791	1	1.56515
NM_001172091,NM_029296	1700001C19Rik	chr17	47412734	47437375	-	0.0646293	0	1	1	#NUM!
NR_045475	1700001D01Rik	chr8	61281522	61288872	-	0.010167	0	1	1	#NUM!
NM_027940	1700001F09Rik	chr14	43342384	43347811	-	0	0	1	1	#DIV/0!
NR_038077	1700001G11Rik	chr14	66295329	66297129	-	0.119599	0.168602	0.876361	1	0.495412
NR_033199	1700001G17Rik	chr1	33669824	33670712	+	0.195697	0.194412	0.982814	1	-0.00950066
NM_001008547	1700001J03Rik	chr5	146182450	146185304	-	0.179489	0.066139	0.51246	1	-1.44032
NR_033613	1700001J11Rik	chr9	40050558	40053025	+	0.00223114	0	1	1	#NUM!
NM_025488	1700001K19Rik	chr12	110667689	110682619	-	0.788606	0.497177	0.860158	0.9671	-0.665547
NR_036590	1700001K23Rik	chr19	53248736	53255205	-	0.0806714	0.101722	0.526791	1	0.334497
NR_027980	1700001L05Rik	chr15	83353847	83367297	-	1.8767	0.883349	0.238635	0.60075	-1.08714
NM_027035	1700001L19Rik	chr13	68597439	68614231	+	0.0949031	0.136275	0.365368	1	0.521994
NM_198000,NR_028486,NR_028487	1700001O22Rik	chr2	30795563	30803664	-	0.0566703	0.116756	0.75618	1	1.04283
NM_028156	1700001P01Rik	chr11	97771481	97775918	-	0.537075	0.0795517	0.802793	1	-2.75516
NR_045478	1700003C15Rik	chr5	11749833	11769308	-	0	0	1	1	#DIV/0!
NR_045477	1700003D09Rik	chr11	98350718	98358283	-	0.0195495	0.0199548	0.589343	1	0.0296021
NM_027948	1700003E16Rik	chr6	83156404	83162975	+	0.378734	0.961505	0.0560195	0.267582	1.34411
NM_029305	1700003F12Rik	chr2	154548904	154550048	+	0.125111	0.273366	0.367738	1	1.12763
NR_045932	1700003F17Rik	chr11	82942341	82960681	-	0	0	1	1	#DIV/0!
NR_040720	1700003G13Rik	chr9	45318266	45322079	-	0	0	1	1	#DIV/0!
NR_029433	1700003G18Rik	chr7	116081762	116093149	-	0.0294189	0	0.58355	1	#NUM!
NR_015460	1700003H04Rik	chr3	124565891	124581091	-	0	0	1	1	#DIV/0!
NR_040507	1700003L19Rik	chr16	12811390	12848653	+	0	0	1	1	#DIV/0!
NM_027041	1700003M02Rik	chr4	34711332	34730206	-	0.155661	0.131763	0.637437	1	-0.240465
NR_040647,NR_040648	1700003M07Rik	chr4	129960848	129965138	+	0.384855	0.997657	0.0133062	0.0962647	1.37423
NR_045982	1700003P14Rik	chr13	118556168	118588629	+	0	0	1	1	#DIV/0!
NM_027939	1700006A11Rik	chr3	124401155	124426028	-	0.0028968	0	1	1	#NUM!
NM_029287	1700006E09Rik	chr11	101987056	101992264	+	0	0	1	1	#DIV/0!
NR_045621	1700006F04Rik	chr14	119749227	119751564	+	0	0	1	1	#DIV/0!
NR_045900	1700006H21Rik	chr13	107687397	107692168	+	0.0282548	0	1	1	#NUM!
NM_001164235,NM_027944	1700007B14Rik	chr8	75448694	75984507	+	0	0	1	1	#DIV/0!
NR_040538	1700007F19Rik	chr3	58141707	58163807	-	0.00718317	0	1	1	#NUM!
NM_001024614	1700007G11Rik	chr5	98329304	98802019	+	0.0196663	0	1	1	#NUM!
NR_045476	1700007J10Rik	chr11	59725917	59740154	-	0.271094	0.20188	0.43089	1	-0.425295
NM_027037	1700007K09Rik	chr7	131325931	131329499	-	0.114826	0.035373	0.82186	1	-1.69873
NM_027040	1700007K13Rik	chr2	28462001	28466324	-	0.820781	2.03973	0.334968	0.701276	1.31331
NR_045709	1700007L15Rik	chr16	33379854	33380736	-	0.499259	0.529191	0.61811	0.876861	0.0840004
NR_040554	1700007P06Rik	chr1	187125138	187127852	+	0	0	1	1	#DIV/0!
NM_027050	1700008A04Rik	chr11	32820376	32824594	-	0	0	1	1	#DIV/0!
NM_001168369,NM_029292	1700008F21Rik	chr8	129067134	129183732	+	0	0	1	1	#DIV/0!
NM_027952	1700008I05Rik	chrX	135654698	135693790	-	0.0333619	0	0.58355	1	#NUM!
NR_024331	1700008J07Rik	chr7	127510438	127512869	-	1.2058	1.31852	0.996221	0.998749	0.128933
NR_038141,NR_038142,NR_038143,NR_038144,NR_038145	1700008K24Rik	chr17	49112264	49113533	-	0	0	1	1	#DIV/0!
NM_027049	1700008O03Rik	chr7	44360045	44375030	-	0.118194	0.0524965	0.974008	1	-1.17086
NM_027048	1700008P02Rik	chr3	6615413	6620443	-	0	0	1	1	#DIV/0!
NR_046040	1700009C05Rik	chr6	81900465	81910800	-	0	0	1	1	#DIV/0!
NR_015547	1700009J07Rik	chr10	77893420	77896111	+	0.00562741	0	0.591154	1	#NUM!
NM_001081095	1700009N14Rik	chr4	39450293	39451778	+	0.232896	0.0393346	0.311994	1	-2.56581
NM_001081275	1700009P17Rik	chr1	171121661	171126967	+	0.244757	0.339568	0.887536	0.970975	0.47235
NM_029308	1700010B08Rik	chr2	173719415	173722086	+	0.00590506	0	1	1	#NUM!
NM_029590	1700010D01Rik	chrX	95732590	95733261	-	0.0233301	0	1	1	#NUM!
NR_040587	1700010I02Rik	chr3	7925303	7954887	-	0	0	1	1	#DIV/0!
NM_025851	1700010I14Rik	chr17	8988333	9008319	+	0.358013	0.424854	0.605169	0.870828	0.246957
NR_040579	1700010J16Rik	chr10	112726926	112785599	+	0	0	1	1	#DIV/0!
NR_040512	1700010K23Rik	chr16	66657118	66664626	+	0	0	1	1	#DIV/0!
NM_025487	1700011A15Rik	chr15	101447745	101453909	+	0.018985	0	1	1	#NUM!
NR_045616	1700011B04Rik	chr13	35181623	35188014	+	0.0091009	0	1	1	#NUM!
NM_029298	1700011E24Rik	chr17	87389571	87427741	-	0.0424919	0	0.554067	1	#NUM!
NM_025956	1700011H14Rik	chr14	49226359	49245428	-	0.089028	0	1	1	#NUM!
NM_029290	1700011I03Rik	chr18	57533826	57731065	+	0.00609863	0	1	1	#NUM!
NR_045269	1700011J10Rik	chr2	72979432	72989249	+	1.79701	2.91299	0.491979	0.811852	0.696904
NM_026315	1700011L22Rik	chr8	79210430	79248583	-	0.00563032	0	1	1	#NUM!
NR_073044	1700011M02Rik	chrX	102908905	102909651	+	1.39246	0.0612575	0.345769	1	-4.50661
NM_029587	1700012A03Rik	chr6	32050288	32058915	+	0	0	1	1	#DIV/0!
NM_001162428,NM_027038	1700012B07Rik	chr11	109791561	109828046	-	0.0707898	0	1	1	#NUM!
NM_029306	1700012B09Rik	chr9	14758194	14771030	-	0.0176175	0	1	1	#NUM!
NR_015551	1700012B15Rik	chr12	3235791	3250374	+	3.66745	2.85271	0.929719	0.980835	-0.362448
NR_045171	1700012D01Rik	chr10	127667123	127668851	+	1.07526	0.851872	0.964304	0.990792	-0.335981
NR_015573	1700012D14Rik	chr7	111117673	111122675	-	0.534842	0.552435	0.9633	0.990557	0.0466929
NR_045140	1700012I11Rik	chr15	67226769	67377094	+	0	0	1	1	#DIV/0!
NM_029588	1700012L04Rik	chrX	9283764	9284288	+	0.0431862	0.0455468	0.593687	1	0.0767809
NM_027056	1700012P22Rik	chr4	144418191	144438772	-	0	0	1	1	#DIV/0!
NM_001177502	1700013D24Rik	chr6	124347594	124357086	-	0.178047	0	1	1	#NUM!
NM_029314	1700013F07Rik	chr3	108537584	108544697	+	0.0456064	0.040392	0.998103	1	-0.175165
NR_045273	1700013G23Rik	chr11	59946892	59948147	-	0.290807	0.330149	0.717323	1	0.183057
NM_027063	1700013G24Rik	chr4	137453296	137455461	+	0.00510708	0	1	1	#NUM!
NM_001200013	1700013H16Rik	chrX	53742901	53757831	-	1.7656	0.1187	0.434473	1	-3.89477
NM_001039593	1700015E13Rik	chr1	170308861	170312125	+	0.106004	0.108253	0.700657	1	0.030288
NM_001200025	1700015F17Rik	chr5	5437827	5479143	-	0.0642349	0	0.518359	1	#NUM!
NM_001195601	1700015G11Rik	chr7	52011680	52015716	-	0.0141919	0	1	1	#NUM!
NM_027077	1700016C15Rik	chr1	177729814	177753305	+	0.0304807	0	1	1	#NUM!
NM_024271	1700016D06Rik	chr8	11654924	11678750	-	0.00907573	0	0.58355	1	#NUM!
NR_045891	1700016G22Rik	chr13	5855509	5858092	-	0.085609	0	1	1	#NUM!
NM_001163550,NM_028824	1700016H13Rik	chr5	103648587	103655732	-	0	0	1	1	#DIV/0!
NM_198637	1700016K19Rik	chr11	75999912	76003569	+	0.28273	0.0259632	0.593687	1	-3.44489
NR_045824	1700016L04Rik	chr10	14705609	14759019	+	0.0384826	0.0282726	0.977349	1	-0.4448
NR_040460	1700016L21Rik	chr1	80445932	80475660	+	0	0	1	1	#DIV/0!
NR_038149	1700016P04Rik	chr6	13413337	13415996	+	0	0	1	1	#DIV/0!
NM_028820	1700017B05Rik	chr9	57252322	57262599	-	22.6529	21.4204	0.893675	0.972453	-0.080713
NM_027058	1700017D01Rik	chr19	11096816	11130878	-	0.00922354	0	1	1	#NUM!
NR_040445	1700017G19Rik	chr3	40504865	40522912	-	0.00269027	0	1	1	#NUM!
NR_040326	1700017J07Rik	chr2	168978269	168978906	+	0	0	1	1	#DIV/0!
NM_001081246	1700017N19Rik	chr10	100592386	100618391	+	0	0	1	1	#DIV/0!
NR_029439	1700018A04Rik	chr13	31565492	31582513	-	0.0231122	0.0334903	0.593687	1	0.53509
NM_029597	1700018B08Rik	chr8	121530784	121541954	-	0.015878	0	1	1	#NUM!
NR_003617	1700018B24Rik	chr3	48605731	48609100	-	0.382356	0.0070956	0.593687	1	-5.75185
NM_029324	1700018C11Rik	chr4	63607091	63622429	-	0	0	1	1	#DIV/0!
NM_027069	1700018F24Rik	chr5	145042990	145045678	+	0	0	1	1	#DIV/0!
NR_045422	1700018G05Rik	chrX	102928372	102929107	+	0.511041	0.184341	0.991499	1	-1.47106
NR_028360	1700018L02Rik	chr19	29047483	29048729	+	0.195228	0.346302	0.47522	0.80384	0.82687
NM_027070	1700019A02Rik	chr1	53158577	53187617	-	0.107121	0	0.591154	1	#NUM!
NM_029598	1700019B03Rik	chr8	3470862	3487178	+	0.22936	0	0.591154	1	#NUM!
NR_045442,NR_045443	1700019B21Rik	chrX	62510539	62527011	-	0.681115	0.180667	0.468296	1	-1.91457
NM_144953	1700019D03Rik	chr1	52925127	52952840	-	0.169228	0.478343	0.449448	1	1.49907
NR_040497	1700019E08Rik	chr2	45696605	45698447	+	0.0739549	0	1	1	#NUM!
NM_001145895,NM_029331	1700019G17Rik	chr6	85899051	85904938	-	0.832184	1.06379	0.761823	0.938082	0.354244
NR_040255	1700019G24Rik	chr6	5963897	5977393	-	0.0982791	0.0963888	0.526791	1	-0.0280192
NM_025619	1700019L03Rik	chr2	32777413	32784405	-	0.483713	0.315951	0.848619	0.963162	-0.61445
NM_027076	1700019M22Rik	chr12	96046615	96047222	-	0.00870219	0	1	1	#NUM!
NM_026208	1700019N19Rik	chr19	58785803	58794414	-	0.0310223	0.0537814	0.777232	1	0.793802
NM_027966	1700019O17Rik	chr1	86426329	86428049	+	0.00676452	0	1	1	#NUM!
NM_001163483,NM_029375	1700020A23Rik	chr2	130405296	130406074	+	0.114679	0.196786	0.370936	1	0.779028
NM_023781	1700020D05Rik	chr19	5502769	5503787	-	0.494179	0.458334	0.724183	0.923799	-0.108635
NR_045979	1700020G17Rik	chr10	110801174	110896507	-	0	0	1	1	#DIV/0!
NR_015473,NR_027832	1700020I14Rik	chr2	119594296	119600744	+	28.9007	26.3841	0.0365886	0.201867	-0.131437
NM_025492	1700020L24Rik	chr11	83437694	83441232	+	1.59745	3.94952	0.0327734	0.186228	1.30591
NR_040742	1700020M21Rik	chr9	120913774	120915250	-	0	0	1	1	#DIV/0!
NR_027968	1700020N01Rik	chr10	21593145	21622375	+	0.222383	0	1	1	#NUM!
NM_029316	1700020N15Rik	chrX	69945281	69945980	+	0	0	1	1	#DIV/0!
NR_026924	1700020N18Rik	chr1	91404879	91406029	-	0	0	1	1	#DIV/0!
NM_026411	1700021F05Rik	chr10	43525121	43540994	-	18.4493	20.0827	0.59951	0.868294	0.122383
NM_028158	1700021F07Rik	chr2	173522592	173528502	+	0.0373175	0	1	1	#NUM!
NM_001200038,NM_172615	1700021K19Rik	chr16	32821702	32868366	-	11.5345	7.74395	0.130866	0.445624	-0.574808
NR_045800	1700021N21Rik	chr4	134448765	134450171	-	0.00584633	0	1	1	#NUM!
NR_003953	1700022A21Rik	chr5	24645453	24648860	+	0	0	1	1	#DIV/0!
NR_045509	1700022A22Rik	chr15	46324585	46373899	+	0	0	1	1	#DIV/0!
NR_040568	1700022E09Rik	chr16	59466872	59469238	-	0	0	1	1	#DIV/0!
NR_045488	1700022H16Rik	chr12	9565236	9570585	-	0.0343105	0	0.591154	1	#NUM!
NM_026088	1700022I11Rik	chr4	42969946	42974325	+	0.0550786	0.00641765	0.593687	1	-3.10137
NM_029336	1700022P22Rik	chr1	191036822	191042941	+	0.0813434	0	0.436928	1	#NUM!
NR_045909	1700023C21Rik	chr11	109845878	109848476	+	0.014767	0	1	1	#NUM!
NM_027970	1700023E05Rik	chr5	77016023	77061522	+	0.0441007	0.0299338	0.557978	1	-0.559025
NR_038039	1700023F02Rik	chr10	66120609	66124064	-	0.0478822	0	1	1	#NUM!
NM_001254724,NM_027082	1700023F06Rik	chr11	103198947	103208558	-	0.0602009	0.133022	0.361118	1	1.14381
NR_040263,NR_040264	1700023L04Rik	chr6	29985329	29993531	+	0.265582	0.0779648	0.794928	1	-1.76827
NR_045479	1700024B18Rik	chr14	123987635	124015684	+	0	0	1	1	#DIV/0!
NR_045363	1700024F13Rik	chr13	3498050	3501393	+	0.34681	0.112658	0.588981	1	-1.6222
NM_001034037	1700024G13Rik	chr14	32376502	32388373	-	0.0132938	0	1	1	#NUM!
NR_040508	1700024P03Rik	chr2	110031250	110050479	-	0.00583404	0.0262532	0.589343	1	2.16993
NM_027064	1700024P04Rik	chr13	98984090	98984565	-	0.0111634	0.0502355	0.593687	1	2.16993
NM_001162980	1700024P16Rik	chr4	104913456	105016863	+	0.45039	0.0158291	0.0414638	1	-4.83052
NR_040310	1700025B11Rik	chr15	77558240	77561892	-	0	0	1	1	#DIV/0!
NR_033448	1700025C18Rik	chr2	165078693	165090750	-	0	0	1	1	#DIV/0!
NM_027074	1700025F22Rik	chr19	11139683	11165320	-	0	0	1	1	#DIV/0!
NR_040578	1700025F24Rik	chr10	119413444	119426864	+	0.0196187	0	1	1	#NUM!
NM_197990	1700025G04Rik	chr1	151884524	152090320	-	9.19488	6.94309	0.127405	0.438232	-0.405254
NR_045825	1700025K24Rik	chr17	54352583	54370074	-	0	0	1	1	#DIV/0!
NR_040687,NR_040688,NR_040689	1700025M24Rik	chr5	73268580	73284184	-	0	0	1	1	#DIV/0!
NR_040523	1700025N23Rik	chr6	39063879	39067586	-	0.0436897	0.0285235	0.977349	1	-0.615144
NM_029335	1700026D08Rik	chr7	83775617	83794839	-	0.453242	0.252861	0.718149	1	-0.841941
NR_028286	1700026D11Rik	chr2	132490728	132524057	+	0.00624667	0	1	1	#NUM!
NR_045487	1700026F02Rik	chr8	71006728	71026755	-	0	0	1	1	#DIV/0!
NM_027283	1700026L06Rik	chr2	28692080	28699651	-	0.171175	0.180889	0.762506	1	0.0796351
NR_038001,NR_038002	1700027A15Rik	chr1	73024586	73025508	+	0	0	1	1	#DIV/0!
NR_040681	1700027F09Rik	chr5	64454813	64467942	-	0	0	1	1	#DIV/0!
NR_040594	1700027H10Rik	chr3	45416584	45439309	-	0	0	1	1	#DIV/0!
NR_040741	1700027I24Rik	chr9	36668856	36693189	-	0.0334143	0	1	1	#NUM!
NR_040581	1700027J07Rik	chr10	43746158	43765836	+	0	0	1	1	#DIV/0!
NR_033605	1700028B04Rik	chr7	28496941	28497492	+	0.00997547	0	1	1	#NUM!
NR_045377,NR_045378	1700028D13Rik	chr5	112206763	112210002	+	0	0	1	1	#DIV/0!
NR_045699,NR_045700	1700028E10Rik	chr5	151368675	151414083	+	0.206902	0.0231258	0.559746	1	-3.16137
NR_038042	1700028I16Rik	chr10	82812123	82824242	+	0.179693	0	0.591154	1	#NUM!
NR_029436	1700028J19Rik	chr7	44229930	44236122	-	0.228865	0.229245	0.676533	1	0.00238747
NM_175241,NM_182745	1700028K03Rik	chr5	107534711	107551542	+	0.356341	0.224826	0.164777	0.503008	-0.664448
NR_036591	1700028M03Rik	chr3	83555367	83574118	-	0	0	1	1	#DIV/0!
NM_026188	1700028P14Rik	chr19	23558760	23652812	-	0.013485	0	0.591154	1	#NUM!
NR_040509	1700028P15Rik	chr2	171956879	171962799	-	0.0138464	0	1	1	#NUM!
NR_040531	1700029B22Rik	chr7	131146439	131150578	+	0	0	1	1	#DIV/0!
NM_001080777,NM_025585	1700029F12Rik	chr13	97022135	97034362	-	0	0	1	1	#DIV/0!
NM_001080781,NM_025601	1700029H14Rik	chr8	13550733	13562448	-	0.0169012	0	1	1	#NUM!
NM_183112	1700029I15Rik	chr2	92382918	92383603	+	0.802062	0.747564	0.774432	1	-0.101517
NR_040494	1700029J03Rik	chr16	93396815	93458872	-	0.059494	0.0326086	0.65501	1	-0.867495
NM_001033148	1700029J07Rik	chr8	45953606	45975252	-	0.776911	0.922084	0.660383	0.896052	0.247149
NR_015613,NR_027909	1700029M20Rik	chr4	135626655	135630198	+	0.097858	0	1	1	#NUM!
NR_045489	1700029N11Rik	chr13	44439727	44457567	+	0	0	1	1	#DIV/0!
NM_025503	1700029P11Rik	chr15	81980540	81981563	+	0.508593	0.0233517	0.593687	1	-4.44492
NR_045457	1700030A11Rik	chr17	28905265	28906771	+	0.00595826	0	1	1	#NUM!
NR_015521	1700030C10Rik	chr12	20804392	20815779	-	0.804799	0.759345	0.701839	0.91288	-0.0838738
NR_045731	1700030F04Rik	chr6	117679207	117751769	-	0	0	1	1	#DIV/0!
NM_028180	1700030F18Rik	chr15	99918348	99931658	-	0.0267777	0.0385058	0.76845	1	0.524042
NM_027103	1700030J22Rik	chr8	116969599	116978943	-	0.809083	0.383067	0.671679	0.900257	-1.07869
NM_028170	1700030K09Rik	chr8	72443880	72460541	+	2.78651	4.42975	0.646972	0.888885	0.668767
NR_040592	1700030L20Rik	chr3	136435270	136449349	-	0	0	1	1	#DIV/0!
NR_045903	1700030M09Rik	chr8	121544388	121547652	+	0.00548852	0	1	1	#NUM!
NR_045304	1700030N03Rik	chr19	3153799	3197703	-	0	0	1	1	#DIV/0!
NR_045345	1700030O20Rik	chr10	116723067	116729177	-	0	0	1	1	#DIV/0!
NR_045439	1700031A10Rik	chr17	36923792	36933432	+	0.0615922	0	1	1	#NUM!
NM_028496	1700031F05Rik	chrX	102859187	102866353	-	0.0186978	0	1	1	#NUM!
NR_015496	1700031M16Rik	chr15	98398445	98416135	+	0	0	1	1	#DIV/0!
NR_045910	1700031P21Rik	chr12	52599984	52602322	-	0.0193993	0	1	1	#NUM!
NM_030097	1700034E13Rik	chr18	52646220	52663731	+	0.0110921	0	1	1	#NUM!
NM_001163521,NM_028504	1700034F02Rik	chr11	29547950	29578352	+	0.0747857	0.0576508	0.984	1	-0.37542
NR_045396,NR_045397	1700034G24Rik	chr5	112582936	112589996	-	0	0	1	1	#DIV/0!
NR_030669	1700034H15Rik	chr1	191894072	191907527	-	0.375734	0.0979972	0.54994	0.843487	-1.9389
NR_045380	1700034I23Rik	chr3	40900199	40902543	-	0.00505437	0	1	1	#NUM!
NM_001164236,NM_028509	1700034J05Rik	chr6	146951301	146954421	-	0	0	1	1	#DIV/0!
NR_040756	1700034K08Rik	chr9	92979916	93005733	-	0	0	1	1	#DIV/0!
NM_029671	1700034O15Rik	chr6	41684431	41685717	+	0.0223235	0	1	1	#NUM!
NR_040462	1700034P13Rik	chr1	9747648	9771256	+	0.0557564	0.0440948	0.681103	1	-0.338528
NR_040542	1700036G14Rik	chr3	85317519	85332027	+	0	0	1	1	#DIV/0!
NM_028484	1700037C18Rik	chr16	3905798	3908689	-	0.763618	1.09264	0.793585	0.947775	0.5169
NM_026091	1700037H04Rik	chr2	131146325	131160020	-	14.0147	15.8017	0.843348	0.962037	0.173139
NM_001033176	1700039E15Rik	chr7	45282873	45288993	+	0.0132149	0.013806	0.593687	1	0.0631302
NR_045315	1700039E22Rik	chr19	44828493	44835938	-	0	0	1	1	#DIV/0!
NM_028491	1700040L02Rik	chr10	68430956	68541875	-	0.460353	0.182638	0.160379	0.495665	-1.33376
NR_040610	1700040N02Rik	chr2	170356361	170380435	+	0	0	1	1	#DIV/0!
NR_033784	1700041C23Rik	chr9	57175275	57186110	+	0.0282717	0.0648065	0.589343	1	1.19678
NR_040573	1700041M19Rik	chr16	77004228	77010881	-	0	0	1	1	#DIV/0!
NM_001081671	1700042B14Rik	chrX	155124981	155147849	-	0.00543972	0	1	1	#NUM!
NM_001099295	1700042G07Rik	chr4	116173372	116174297	+	0	0	1	1	#DIV/0!
NR_038178,NR_038179	1700042G15Rik	chr4	57359792	57364292	-	0	0	1	1	#DIV/0!
NR_045178	1700042O10Rik	chr11	11868123	11885321	+	0.0622363	0	1	1	#NUM!
NR_045624	1700044C05Rik	chr14	118365878	118398165	+	0	0	1	1	#DIV/0!
NR_033785	1700044K03Rik	chr18	49523289	49524441	+	0	0	1	1	#DIV/0!
NR_040649	1700045H11Rik	chr4	150828225	150854949	-	0.009945	0	1	1	#NUM!
NR_045918	1700046C09Rik	chr11	14560336	14599225	-	0	0	1	1	#DIV/0!
NR_073363	1700047E10Rik	chr14	44191607	44213237	-	0.0103827	0	1	1	#NUM!
NR_040447	1700047G03Rik	chr15	11967062	11970083	+	0	0	1	1	#DIV/0!
NM_001100116	1700047I17Rik2	chr12	55199592	55217146	+	0	0	1	1	#DIV/0!
NR_040691	1700047L14Rik	chr5	108763842	108768917	+	0.0444164	0	1	1	#NUM!
NR_015458	1700047M11Rik	chr1	182300834	182303289	+	0.034164	0	1	1	#NUM!
NR_045300	1700048M11Rik	chr16	92308716	92312466	-	0.512843	0.308325	0.231559	1	-0.734066
NR_033553	1700048O20Rik	chr9	121937275	121947016	+	1.88125	1.78285	0.607888	0.872177	-0.0775031
NR_033636	1700049E15Rik	chr6	147690241	147702374	+	0.00597878	0	1	1	#NUM!
NR_040525	1700049E22Rik	chr6	100527400	100533426	+	0	0	1	1	#DIV/0!
NM_028538	1700049G17Rik	chr7	27907392	27929430	-	1.61193	2.03793	0.632739	0.882325	0.338317
NR_003644	1700049L16Rik	chr10	71979885	71980690	-	0	0	1	1	#DIV/0!
NR_045922	1700051A21Rik	chr11	72266844	72268556	+	0.0435519	0.052825	0.602383	1	0.278486
NR_033786	1700052I22Rik	chr12	80923432	80924447	-	0.0156429	0	1	1	#NUM!
NR_027956	1700052K11Rik	chr11	105179021	105181433	-	1.94205	2.1913	0.526539	0.832555	0.174204
NM_024261	1700052N19Rik	chr10	4432605	4455140	+	4.77863	5.24516	0.574196	0.85578	0.134391
NR_045320	1700054A03Rik	chr19	53076252	53084392	+	0	0	1	1	#DIV/0!
NR_027865	1700054K19Rik	chr6	112210708	112212518	+	0	0	1	1	#DIV/0!
NR_045919	1700054M17Rik	chr2	118304914	118308166	+	0.0390699	0	1	1	#NUM!
NM_026096	1700054O13Rik	chrX	9846947	9847500	+	0.0203083	0	1	1	#NUM!
NR_040726	1700055C04Rik	chr9	64038465	64041465	-	0	0	1	1	#DIV/0!
NM_028545	1700055N04Rik	chr19	3958808	3970438	+	0	0	1	1	#DIV/0!
NM_028516	1700056E22Rik	chr1	184033032	184033998	-	0.581547	0.435402	0.676429	0.902126	-0.417547
NM_001033184	1700057G04Rik	chr9	92309377	92357876	+	0.0489352	0	1	1	#NUM!
NR_040774	1700057H15Rik	chr4	124449626	124485959	-	0	0	1	1	#DIV/0!
NR_028107	1700058G18Rik	chr10	116418121	116421235	+	0.0139526	0	1	1	#NUM!
NR_045732	1700060C16Rik	chr6	143593353	143651288	-	0.00956856	0	0.58355	1	#NUM!
NR_036606	1700060C20Rik	chr2	158192008	158195734	+	0.00933298	0	1	1	#NUM!
NR_038180	1700061F12Rik	chr2	9189515	9197484	+	0	0	1	1	#DIV/0!
NM_030141	1700061G19Rik	chr17	56875633	56888838	+	0.622919	0.954782	0.929672	0.980835	0.616126
NR_038029	1700061I17Rik	chr3	117060522	117077765	-	0.00607342	0	0.58355	1	#NUM!
NR_040467	1700063A18Rik	chr1	95990659	96021758	-	0	0	1	1	#DIV/0!
NR_040392	1700063D05Rik	chr9	41206155	41217627	+	0.0730592	0.0362879	0.589343	1	-1.00958
NR_045383	1700063O14Rik	chr5	91766242	91767300	-	0	0	1	1	#DIV/0!
NR_045348	1700064J06Rik	chr10	119092905	119103107	+	0	0	1	1	#DIV/0!
NR_045288	1700064M15Rik	chr12	99626053	99627974	-	0.0180074	0.0398886	0.589343	1	1.14739
NM_001271569,NR_073361	1700065D16Rik	chr9	95855418	95857882	-	0.0385274	0	1	1	#NUM!
NR_040315	1700065I16Rik	chr15	63817188	63819540	+	0	0	1	1	#DIV/0!
NM_026099	1700065I17Rik	chr18	56588348	56594779	+	0.0185412	0.0423974	0.998103	1	1.19324
NR_040526	1700065J11Rik	chr6	35330846	35336829	+	0	0	1	1	#DIV/0!
NR_040468	1700065J18Rik	chr1	192841705	192842739	+	0.0723082	0	0.58355	1	#NUM!
NR_045386	1700065O20Rik	chr18	49803332	49817956	-	0	0	1	1	#DIV/0!
NR_040465	1700066B17Rik	chr1	39842428	39847330	-	0.142576	0	0.58355	1	#NUM!
NM_001033168	1700066B19Rik	chr18	35726989	35730869	+	0.0111695	0.00954955	0.593687	1	-0.226061
NR_045726	1700066J24Rik	chr4	41517437	41518929	+	2.22425	3.778	0.49105	0.811852	0.764301
NM_028546	1700066M21Rik	chr1	57377620	57385422	+	3.83407	3.85518	0.456437	0.792757	0.0079201
NR_045924	1700066N21Rik	chr5	87908588	87979351	-	0	0	1	1	#DIV/0!
NR_015541	1700066O22Rik	chr18	57504422	57533752	-	0.0129781	0	1	1	#NUM!
NR_040471	1700067G17Rik	chr1	89016113	89022210	+	0.00978007	0	1	1	#NUM!
NM_183097	1700067K01Rik	chr8	84001706	84004770	+	0.298845	0.135705	0.36064	1	-1.13892
NM_026625	1700067P10Rik	chr17	48089632	48090920	+	0	0	1	1	#DIV/0!
NR_033216	1700069L16Rik	chr5	113692424	113724772	-	0.00751552	0	1	1	#NUM!
NR_040527	1700069P05Rik	chr6	118246695	118248454	-	0	0	1	1	#DIV/0!
NM_001033765	1700071K01Rik	chr11	81572502	81573539	-	0	0	1	1	#DIV/0!
NR_045444,NR_045445	1700071M16Rik	chr17	43588340	43591509	-	0.0389184	0.0297602	0.998103	1	-0.387071
NR_040727	1700072B07Rik	chr9	58370504	58374183	+	0	0	1	1	#DIV/0!
NR_045733	1700072O05Rik	chr6	120554796	120574204	+	0	0	1	1	#DIV/0!
NR_003625	1700073E17Rik	chr6	145387625	145392223	+	0.0539764	0.0155982	0.656277	1	-1.79094
NR_045296	1700074H08Rik	chr13	119680042	119681582	+	0	0	1	1	#DIV/0!
NM_028550	1700074P13Rik	chr6	40920460	40940557	-	0	0	1	1	#DIV/0!
NM_028562	1700080E11Rik	chr9	105143344	105145082	-	0	0	1	1	#DIV/0!
NR_040500	1700080N15Rik	chr2	4132065	4141141	-	0	0	1	1	#DIV/0!
NM_028851	1700080O16Rik	chrX	51968695	51972772	-	0.0922672	0	1	1	#NUM!
NR_040693	1700081H04Rik	chr5	119108236	119114543	+	0	0	1	1	#DIV/0!
NR_045928	1700081H22Rik	chr7	50517309	50575884	-	0	0	1	1	#DIV/0!
NM_001033185	1700084C01Rik	chr1	169928939	169934653	+	0.0845265	0.136629	0.596312	1	0.692783
NR_028299	1700084E18Rik	chr2	30237198	30237631	-	0.896524	0.283854	0.929562	1	-1.65919
NR_045965	1700084F23Rik	chr13	70004050	70028348	-	0	0	1	1	#DIV/0!
NR_033608	1700084J12Rik	chr15	33405209	33405939	-	0.0153368	0.0327115	0.593687	1	1.0928
NR_038127,NR_038128,NR_038129	1700085B03Rik	chr5	127256860	127281623	-	0.00717147	0	1	1	#NUM!
NR_046045	1700085C21Rik	chr12	82932520	82939155	-	0	0	1	1	#DIV/0!
NR_030733,NR_030734,NR_030735	1700086L19Rik	chr12	74284276	74295950	+	0.0946499	0	1	1	#NUM!
NR_015475,NR_027903,NR_027904	1700086O06Rik	chr18	38238405	38250565	-	0.886255	0.585405	0.551245	0.843881	-0.598287
NM_138581	1700088E04Rik	chr15	79134655	79141251	-	0.994032	1.81771	0.240927	0.603257	0.870757
NR_045366	1700091E21Rik	chr18	64157724	64277180	-	0	0	1	1	#DIV/0!
NR_073362	1700091H14Rik	chr14	42089750	42095277	-	0.00424883	0	1	1	#NUM!
NR_045467	1700092C02Rik	chr8	77624172	77628956	+	0.0147791	0	1	1	#NUM!
NR_045931	1700092C10Rik	chr14	69164799	69171843	-	0.569023	0.0872412	0.982116	1	-2.7054
NR_045933	1700092E19Rik	chr13	26283159	26312406	-	0	0	1	1	#DIV/0!
NR_045930	1700092K14Rik	chr11	114198258	114199199	+	0.056573	0.125672	0.98832	1	1.15147
NM_001177347	1700092M07Rik	chr19	8740718	8741225	+	0.878799	0.261264	0.701324	1	-1.75002
NM_001110133,NM_026105	1700093K21Rik	chr11	23516203	23519942	-	0.0246128	0	1	1	#NUM!
NM_028567	1700094D03Rik	chr3	90062796	90068347	+	2.01124	1.5791	0.323379	0.69382	-0.348982
NR_040580	1700094J05Rik	chr10	76389015	76401507	+	0	0	1	1	#DIV/0!
NR_046049	1700094M24Rik	chr6	52492451	52500085	+	0	0	1	1	#DIV/0!
NR_045468	1700095A21Rik	chr4	146519039	146546873	-	0.04291	0	1	1	#NUM!
NR_040675,NR_040676	1700095B10Rik	chr5	112793292	112801701	+	0	0	1	1	#DIV/0!
NR_040759	1700095B22Rik	chr3	105448190	105452955	-	0.366513	0.619052	0.364085	0.727634	0.756199
NR_027883	1700096J18Rik	chr11	109346867	109353651	+	0.0367726	0	1	1	#NUM!
NR_027388	1700096K18Rik	chr5	25530018	25531466	+	1.19837	1.8677	0.653153	0.892185	0.640195
NR_045287	1700097N02Rik	chr17	30622441	30626905	-	0.0890097	0	0.58355	1	#NUM!
NR_045934	1700100L14Rik	chr13	70573241	70576104	+	0.00864719	0	1	1	#NUM!
NM_001085514,NM_001166705	1700101E01Rik	chr2	29051897	29055066	-	0.271139	0.415211	0.75614	1	0.614814
NR_045270	1700101I11Rik	chr6	129532184	129533284	-	0.230511	0.219398	0.775368	1	-0.0712843
NR_045045	1700101O22Rik	chr12	7372039	7380330	-	0	0	1	1	#DIV/0!
NR_045302,NR_045303	1700102H20Rik	chr17	3557824	3559863	+	0.227576	0	0.376082	1	#NUM!
NM_053216	1700102P08Rik	chr9	108392834	108397767	+	0.969662	0.182493	0.577352	1	-2.40965
NR_045805	1700104A03Rik	chr9	54268580	54301570	-	0.0192784	0.059166	0.777232	1	1.61778
NR_045703	1700105P06Rik	chr19	7383003	7383557	+	0.191498	0.046357	0.28146	1	-2.04647
NM_028859	1700106J16Rik	chr11	88294043	88295261	+	0.0245122	0	1	1	#NUM!
NR_015485	1700108F19Rik	chr14	76677568	76687108	+	0.201455	0.438334	0.449977	1	1.12157
NR_015532	1700108J01Rik	chr14	122229905	122233638	-	0.0131874	0	0.58355	1	#NUM!
NR_027899	1700109F18Rik	chr2	74710044	74716130	-	0.307747	0.407518	0.909393	1	0.405121
NR_033788	1700109G14Rik	chr14	61292983	61305334	-	0.00822251	0	1	1	#NUM!
NR_046197	1700109G15Rik	chr11	84716976	84720432	-	0.0314272	0	1	1	#NUM!
NM_029843	1700109H08Rik	chr5	3571716	3584341	+	1.02946	0.389439	0.750845	1	-1.40242
NR_045936	1700109I08Rik	chr14	39655663	39685293	+	0	0	1	1	#DIV/0!
NR_045461	1700110C19Rik	chr17	10324602	10329312	+	0.0933602	0.0331193	0.465572	1	-1.49514
NR_038059	1700110I01Rik	chr14	3743493	3783730	+	0	0	1	1	#DIV/0!
NR_040728	1700110K17Rik	chr9	40333472	40343337	+	0.0083321	0	1	1	#NUM!
NM_029680	1700110M21Rik	chr14	101197690	101200069	-	0	0	1	1	#DIV/0!
NR_033213	1700111N16Rik	chrX	69929260	70143588	-	0	0	1	1	#DIV/0!
NM_028275	1700112E06Rik	chr14	22019712	23056088	+	0.574435	1.45329	0.14457	0.469317	1.3391
NR_040472	1700112H15Rik	chr1	184527841	184557691	-	0.0873798	0	1	1	#NUM!
NR_077218	1700112J05Rik	chr5	77006442	77018863	-	0	0	1	1	#DIV/0!
NR_045997	1700113A16Rik	chr3	88171560	88177785	-	11.0444	9.88388	0.860878	0.967175	-0.160168
NM_029685	1700113H08Rik	chr10	87058046	87230599	+	0.03486	0.0574715	0.506817	1	0.721276
NR_040536	1700119H24Rik	chr16	34935855	34939329	-	0.00939669	0	1	1	#NUM!
NR_045627	1700120C14Rik	chr15	99251788	99262041	+	0.286941	0.475051	0.976028	1	0.727328
NR_045368	1700120E14Rik	chr18	74495678	74531124	-	0.00305248	0	1	1	#NUM!
NR_046050	1700120G07Rik	chr7	135191765	135196002	-	0	0	1	1	#DIV/0!
NR_027915	1700120K04Rik	chr7	127603903	127604445	-	0.676666	0.517852	0.788223	1	-0.385905
NR_045453	1700121L16Rik	chrX	104816776	104842455	+	0	0	1	1	#DIV/0!
NR_036593	1700121N20Rik	chr12	106442652	106447666	-	0	0	1	1	#DIV/0!
NM_029689	1700122O11Rik	chr17	48036745	48038293	-	0	0	1	1	#DIV/0!
NM_001165919	1700123I01Rik	chr19	6184410	6224219	+	0.170665	0	0.559616	1	#NUM!
NM_029693	1700123K08Rik	chr5	138561840	138564694	-	0.0161725	0	1	1	#NUM!
NR_003643	1700123L14Rik	chr6	96164503	96166205	-	0.0132083	0.0291487	0.81544	1	1.14198
NR_040577	1700123M08Rik	chr4	11966574	11994295	+	1.28452	1.14685	0.749603	0.933618	-0.163555
NR_045185	1700123O12Rik	chr4	10508031	10797802	-	0	0	1	1	#DIV/0!
NM_021437	1700123O20Rik	chr14	54686171	54690742	+	14.3036	13.3506	0.872135	0.968986	-0.0994737
NR_045799	1700123O21Rik	chr16	5975587	5998496	+	0	0	1	1	#DIV/0!
NR_040651	1700125G02Rik	chr4	124890888	124894782	-	0	0	1	1	#DIV/0!
NR_040548	1700125G22Rik	chr3	27154026	27157019	+	0.0271582	0	0.518359	1	#NUM!
NR_038181,NR_038189	1700125H03Rik	chr8	68368459	68375710	+	0	0	1	1	#DIV/0!
NM_028589	1700125H20Rik	chr11	85171096	85181154	+	0.0638071	0	0.436928	1	#NUM!
NR_040695	1700126H18Rik	chr5	66166607	66191335	-	0	0	1	1	#DIV/0!
NR_045938	1700128A07Rik	chr14	106417187	106486520	-	0.00615224	0	1	1	#NUM!
NR_033618	1700128F08Rik	chr9	8221889	8241987	+	0	0	1	1	#DIV/0!
NM_026461	1700129C05Rik	chr14	59133040	59142893	-	0	0	1	1	#DIV/0!
NR_040439	1810006J02Rik	chr1	98131467	98144655	+	0.0375371	0	1	1	#NUM!
NR_045472	1810007C17Rik	chr12	49476993	49480862	-	0	0	1	1	#DIV/0!
NR_038136	1810007D17Rik	chr19	58606329	58629753	+	0.0074211	0	1	1	#NUM!
NR_040574	1810007I06Rik	chr16	13729836	13739471	+	0	0	1	1	#DIV/0!
NR_045301	1810008I18Rik	chr7	65804052	65806223	+	0.0387274	0	0.591154	1	#NUM!
NM_025463	1810009A15Rik	chr19	8888903	8890740	+	21.8738	25.2114	0.323686	0.694116	0.204872
NM_023707	1810009J06Rik	chr6	40964772	40968427	+	0	0	1	1	#DIV/0!
NR_033626	1810010D01Rik	chr7	145205818	145208119	-	0.156313	0.316604	0.706053	1	1.01824
NM_001163473	1810010H24Rik	chr11	107028223	107030442	+	1.90336	4.01532	0.0309838	0.179534	1.07696
NM_001163616	1810011H11Rik	chr14	32785963	32817968	+	0.110594	0.283368	0.508205	0.821814	1.3574
NM_026931	1810011O10Rik	chr8	24437616	24438946	-	7.34202	4.82225	0.282007	0.652887	-0.606469
NR_045473	1810012K16Rik	chr8	22398721	22399591	+	0.110115	0.132355	0.762056	1	0.265407
NR_045427	1810013A23Rik	chr17	28271708	28273163	+	0.0137754	0	1	1	#NUM!
NM_001081400	1810013L24Rik	chr16	8830100	8858924	+	21.1892	15.1237	0.0446293	0.232037	-0.48652
NR_015572	1810014B01Rik	chr10	86685527	86689954	+	1.18463	1.32901	0.124004	0.431679	0.165919
NR_038140	1810018F18Rik	chr19	58698917	58701323	+	0.00407559	0	1	1	#NUM!
NR_040344,NR_040345,NR_040346	1810019D21Rik	chr8	106135400	106138722	+	1.23069	0.706038	0.19596	0.547362	-0.801654
NM_001083916,NM_133707	1810019J16Rik	chr4	133518963	133530790	+	1.2908	0.708997	0.264861	0.634584	-0.864414
NR_045482	1810020O05Rik	chr6	87675593	87690847	-	0.154	0.0228387	0.998103	1	-2.75338
NR_040417	1810021B22Rik	chr15	89071198	89075854	-	0.568781	1.18621	0.797374	0.949352	1.06041
NM_001099674	1810022K09Rik	chr3	14606289	14611256	-	21.6705	17.5501	0.275287	0.646157	-0.30425
NM_198630	1810024B03Rik	chr2	127186355	127208280	-	0.199595	0.283319	0.901768	0.974849	0.505349
NR_037569	1810026B05Rik	chr7	73539798	73558395	-	4.96161	3.54224	0.0804946	0.333653	-0.486145
NM_178619	1810026J23Rik	chr9	21592722	21595970	+	19.4566	16.7561	0.616543	0.875807	-0.21558
NM_175141	1810030O07Rik	chrX	12654884	12673546	-	10.785	13.9211	0.611528	0.874572	0.368249
NR_027819,NR_027820,NR_027821	1810032O08Rik	chr11	116671660	116675798	+	8.35604	5.67763	0.340073	0.705496	-0.557531
NM_026985	1810033B17Rik	chr8	3665762	3668905	+	0.106224	0.0227281	0.666364	1	-2.22456
NR_045798	1810034E14Rik	chr13	64248700	64268145	+	0.808449	1.06007	0.524858	0.831785	0.390923
NR_040641	1810035I16Rik	chr4	141844321	141846990	+	0.0183149	0	1	1	#NUM!
NM_024461	1810037I17Rik	chr3	122924397	122926194	+	37.1597	27.4065	0.0538133	0.262517	-0.439219
NM_001163145	1810041L15Rik	chr15	84379203	84447097	-	0.236602	0.73126	2.75539e-09	1.49506e-07	1.62792
NM_026431	1810043G02Rik	chr10	77978650	77985438	+	3.81285	6.73937	0.160183	0.495376	0.821744
NM_001110242	1810043H04Rik	chr11	120098934	120100424	+	8.65295	10.915	0.899987	0.97453	0.335049
NR_038153	1810044D09Rik	chr6	91440987	91441755	+	1.14148	1.18022	0.806899	0.952169	0.0481525
NM_027217	1810046K07Rik	chr9	51289686	51328917	-	0.0119485	0.0181427	0.998103	1	0.602554
NR_040486,NR_040487,NR_040488,NR_040489,NR_040490,NR_040491	1810053B23Rik	chr16	93346797	93359543	-	0.00399958	0	0.591154	1	#NUM!
NM_028077	1810055G02Rik	chr19	3708333	3717881	+	23.8656	20.6051	0.324995	0.695427	-0.211932
NR_015608,NR_027875	1810058I24Rik	chr6	35252732	35262059	+	65.5667	91.9075	0.335412	0.702002	0.487219
NM_028183	1810062G17Rik	chr3	36475937	36482299	+	0.942969	0.93231	0.746217	0.931835	-0.0164007
NR_033571	1810062O18Rik	chr14	20546293	20570680	+	0.550726	0.982462	0.48117	0.806307	0.835067
NR_027981	1810064F22Rik	chr9	22206786	22213860	-	0.0827432	0.0439169	0.475902	1	-0.913867
NM_027239	1810065E05Rik	chr11	58421111	58426023	+	0.0243176	0.0536651	0.81544	1	1.14198
NM_001163503	2010001E11Rik	chr10	39920382	39926923	-	0.0154715	0	0.591154	1	#NUM!
NR_026688	2010001M06Rik	chr5	135012122	135013157	-	0.540808	0.669685	0.282423	0.653289	0.308367
NM_053217	2010002M12Rik	chr19	34617051	34640743	-	0.146642	0.0737596	0.747712	1	-0.991398
NM_027237	2010003K11Rik	chr19	4496788	4498583	-	0.472388	0.129166	0.632209	1	-1.87075
NR_045265	2010003O02Rik	chr4	40269579	40270221	+	6.84744	10.4766	0.245864	0.610103	0.613542
NM_029733	2010005H15Rik	chr16	36221562	36257427	+	0.128454	0	1	1	#NUM!
NR_040609	2010009K17Rik	chr2	158070364	158091797	-	0.178572	0.129039	0.64209	1	-0.468701
NR_045393,NR_045394	2010010A06Rik	chr18	75295675	75297329	-	0.0167756	0.037073	0.593687	1	1.14401
NM_025563	2010012O05Rik	chr19	46689906	46703382	+	4.76247	5.65947	0.167552	0.506528	0.248958
NM_001166029,NM_177674	2010015L04Rik	chr4	155409190	155443110	+	0.658696	0.62246	0.92783	0.979976	-0.0816306
NR_033207	2010016I18Rik	chr3	106481986	106485913	-	0.00793937	0	0.591154	1	#NUM!
NR_045435	2010106C02Rik	chr17	86285167	86287178	-	0.00897623	0	1	1	#NUM!
NM_001168590,NM_026333	2010106E10Rik	chrX	112495274	112558343	+	0.0135499	0	1	1	#NUM!
NM_027360	2010107E04Rik	chr12	111961376	111966977	-	113.378	125.962	0.746462	0.93206	0.151848
NM_001025573	2010107G12Rik	chr6	34945295	34977999	-	0.103773	0.0903284	0.674966	1	-0.200177
NM_027251	2010107G23Rik	chr10	62107656	62111013	-	1.93404	2.19014	0.00458021	0.0428982	0.179403
NM_029363	2010109A12Rik	chr5	93206518	93213474	+	0.102145	0.0436352	0.443124	1	-1.22705
NM_025929	2010109I03Rik	chr15	74878336	74881704	-	0.0704055	0	1	1	#NUM!
NM_028079	2010111I01Rik	chr13	63014934	63299656	+	4.2672	3.63709	0.553322	0.845015	-0.230506
NR_027924,NR_027925	2010204K13Rik	chrX	7412104	7422988	-	3.0894	4.0609	0.616851	0.875807	0.394474
NM_028096	2010300C02Rik	chr1	37611676	37719811	-	2.74263	1.20026	0.00673156	0.0577625	-1.19221
NR_045429,NR_045430	2010308F09Rik	chrX	13234641	13247733	-	0	0	1	1	#DIV/0!
NR_045169	2010310C07Rik	chr6	42370671	42380558	+	0.121283	0.0304475	0.589343	1	-1.99398
NM_001243117,NM_001243118,NM_001243119	2010315B03Rik	chr9	124291804	124312694	-	2.45694	3.49359	0.145457	0.470606	0.507848
NR_029440	2010320M18Rik	chr8	70776862	70777606	+	6.28333	7.92627	0.390703	0.747088	0.335112
NM_028179	2200002D01Rik	chr7	29247521	29248467	-	8.98326	6.38164	0.149729	0.477895	-0.493313
NM_026961	2200002J24Rik	chr7	30698926	30700534	+	0.894156	0.880269	0.50606	0.820921	-0.0225822
NM_023333	2210010C04Rik	chr6	41030268	41035509	-	0.0266544	0	1	1	#NUM!
NM_027327	2210013O21Rik	chrX	153723554	153741296	+	20.4241	31.1999	0.935665	0.982649	0.611268
NR_015577	2210015D19Rik	chr11	5762150	5784710	+	2.51496	3.0071	0.9605	0.990557	0.257839
NM_027335	2210016F16Rik	chr13	58380046	58385225	-	7.95444	10.2227	0.164578	0.502838	0.361944
NM_028211	2210016L21Rik	chr5	114942202	114948540	+	13.9195	20.5591	0.213629	0.570361	0.562676
NM_172280	2210018M11Rik	chr7	98590606	98656569	-	9.65864	7.24934	0.687234	0.905742	-0.413969
NR_038157	2210019I11Rik	chr5	147228598	147271521	-	0.00766862	0.0165826	0.593687	1	1.11263
NR_044985	2210039B01Rik	chr12	73548483	73551986	+	0.095761	0.238885	0.208375	1	1.3188
NM_001034891,NM_001039552	2210404J11Rik	chr17	15053059	15064232	+	2.89484	3.35696	0.417104	0.7675	0.213674
NM_001099917	2210404O07Rik	chr10	81393064	81395079	+	1.38561	1.24075	0.90574	0.975611	-0.15931
NM_001256493	2210404O09Rik	chr17	21879570	21909926	-	1.21284	0.942123	0.126881	0.437372	-0.364403
NM_144544	2210407C18Rik	chr11	58608206	58613492	-	0.0574487	0	0.559616	1	#NUM!
NR_040257,NR_040258,NR_040259,NR_040260,NR_040261,NR_040262	2210408F21Rik	chr6	31220351	31337394	+	0.932515	1.49722	0.538153	0.838334	0.683088
NM_001081353,NM_001145676	2210408I21Rik	chr13	77135536	77613679	+	1.70656	1.70287	0.106169	0.393109	-0.00312456
NR_045360	2210409D07Rik	chr18	57632079	57638585	-	0	0	1	1	#DIV/0!
NR_003492	2210409E12Rik	chr11	88972638	88973014	+	0.0348093	0	1	1	#NUM!
NR_040643	2210414B05Rik	chr4	3656506	3663108	+	0	0	1	1	#DIV/0!
NR_045499	2210416O15Rik	chr11	88098058	88100107	+	0.195871	0.051434	0.522395	1	-1.92911
NR_028285	2210417A02Rik	chr5	148741840	148743139	+	0.0400385	0.0467784	0.589343	1	0.224454
NR_038038	2210417K05Rik	chr10	62340607	62349866	+	0.403314	0.623845	0.659489	1	0.629284
NR_045389	2210420H20Rik	chr18	82754505	82759039	-	0	0	1	1	#DIV/0!
NM_175148	2300002M23Rik	chr17	35567485	35568945	+	0.179691	0	1	1	#NUM!
NM_001195383	2300003K06Rik	chr11	99837148	99838066	-	0	0	1	1	#DIV/0!
NM_001081961	2300005B03Rik	chr15	74742839	74746687	-	0	0	1	1	#DIV/0!
NM_027090	2300009A05Rik	chr9	63394447	63399244	-	5.06974	6.01674	0.369861	0.73317	0.247069
NR_040265,NR_040266,NR_040268	2310001H17Rik	chr6	129232623	129238482	-	0.368372	0.433205	0.435958	0.779624	0.233886
NR_028122	2310001K24Rik	chr2	163472545	163473003	+	0.0254264	0	1	1	#NUM!
NR_045490	2310002D06Rik	chr12	80507206	80517954	+	0.0419647	0.0977171	0.982116	1	1.21943
NR_077063	2310002F09Rik	chr7	43745466	43755936	-	0.00661929	0.0100736	0.589343	1	0.605838
NM_026415	2310002J15Rik	chr2	25238819	25239897	-	0.0450337	0	1	1	#NUM!
NM_027104,NM_027981	2310002L09Rik	chr4	73941579	73950846	-	0	0	1	1	#DIV/0!
NM_027980	2310003H01Rik	chr11	120369562	120378746	-	5.09925	4.36599	0.220241	0.577113	-0.223976
NR_040634	2310005A03Rik	chr2	155097791	155100079	-	0	0	1	1	#DIV/0!
NR_045498	2310005E17Rik	chr13	98424110	98435065	-	0	0	1	1	#DIV/0!
NM_183281	2310005G13Rik	chr16	57036967	57071346	-	0.0360973	0.0155931	0.714056	1	-1.21098
NM_001159940,NM_172411	2310007B03Rik	chr1	93151355	93160948	-	0.00690876	0	1	1	#NUM!
NM_029345	2310007L24Rik	chr11	106374826	106377114	+	0.0134118	0	1	1	#NUM!
NM_146068	2310008H04Rik	chr16	15889227	16146833	-	7.2941	6.83124	0.0673838	0.298878	-0.0945831
NR_045904	2310008N11Rik	chr8	26814597	26824423	-	0.0511186	0.0847945	0.561201	1	0.730123
NR_040377	2310009A05Rik	chr9	73039718	73042775	+	11.973	16.2188	0.179976	0.524995	0.437886
NM_001081226	2310009B15Rik	chr1	138851979	138856854	-	5.84935	8.59019	0.566467	0.850319	0.554414
NR_046006,NR_046007	2310010J17Rik	chr7	90124836	90129936	-	2.46975	3.19678	0.45124	0.788641	0.372259
NM_025521	2310011J03Rik	chr10	80318255	80320548	-	11.6997	14.0045	0.10568	0.392202	0.259414
NR_040714	2310014F07Rik	chr9	50488799	50504805	-	0.0620929	0	0.591154	1	#NUM!
NM_029809	2310014L17Rik	chr7	12927416	12931072	+	0.786242	0.2668	0.733394	0.927567	-1.55922
NR_033514	2310015A10Rik	chr12	80120546	80132844	-	1.79295	1.97522	0.775747	0.941779	0.139684
NR_038041	2310015B20Rik	chr10	70204667	70219711	+	0.222161	0.390141	0.891058	1	0.812393
NR_037997	2310015D24Rik	chr16	13514131	13520419	-	0.00188771	0	1	1	#NUM!
NR_045491	2310016D03Rik	chr12	30410559	30467358	-	0	0	1	1	#DIV/0!
NR_045495	2310020H05Rik	chr13	99076528	99087921	-	0.00766917	0	1	1	#NUM!
NM_001122767,NM_175107	2310022A10Rik	chr7	27560476	27582098	+	5.20307	5.24418	0.710023	0.915835	0.0113536
NM_175149	2310022B05Rik	chr8	124635756	124663369	-	56.2432	72.1556	0.429828	0.775754	0.359431
NR_040603	2310030A07Rik	chr1	150320681	150346771	-	0.0774873	0	0.591154	1	#NUM!
NM_025865	2310030G06Rik	chr9	50739691	50746521	-	3.21804	2.59061	0.185842	0.533388	-0.312892
NM_024210	2310033P09Rik	chr11	59208361	59210734	+	8.26367	7.40442	0.988587	0.996272	-0.158395
NM_054100	2310034C09Rik	chr16	88758847	88759789	+	0	0	1	1	#DIV/0!
NR_040418	2310034G01Rik	chr19	46348201	46348988	-	0.443904	0.473617	0.625939	0.879682	0.093472
NR_040679	2310034O05Rik	chr5	100210692	100218049	+	0.00975374	0	1	1	#NUM!
NM_029349,NM_173187	2310035C23Rik	chr1	105663861	105755131	+	9.41679	7.08536	0.353876	0.717546	-0.410394
NM_026760	2310036O22Rik	chr8	85026833	85030286	+	59.7999	55.5208	0.676801	0.902126	-0.107114
NM_025966	2310039H08Rik	chr17	46772635	46773407	+	7.49592	10.4487	0.551221	0.843881	0.479147
NR_045337	2310039L15Rik	chr10	95336276	95363216	+	0.0755955	0	1	1	#NUM!
NR_040292,NR_040293	2310040G24Rik	chr6	86483376	86488227	-	0.4173	0.514464	0.499881	0.81631	0.301986
NM_172417	2310042D19Rik	chr4	156215927	156221307	+	0.273254	0.290946	0.456025	0.792287	0.0905084
NM_025634	2310042E22Rik	chr16	21152659	21153944	-	0.00411426	0	1	1	#NUM!
NR_037994	2310043L19Rik	chr1	177641542	177642943	-	0.0425014	0	0.58355	1	#NUM!
NR_045757	2310043O21Rik	chr15	38549344	38594934	-	0.0386649	0	0.591154	1	#NUM!
NM_173735,NR_033623	2310044G17Rik	chr12	86947343	86965365	+	10.502	6.32636	0.534446	0.835806	-0.731221
NM_001145552	2310045N01Rik	chr8	70139713	70147260	+	16.0022	27.3949	0.446843	0.786465	0.775641
NM_028005	2310047M10Rik	chr11	69059775	69061576	+	7.77168	9.01318	0.173953	0.515219	0.213809
NR_015477	2310050B05Rik	chr10	81194691	81208370	+	0.0571582	0.080906	0.589343	1	0.501286
NM_025621	2310050C09Rik	chr3	92868359	92870205	-	0	0	1	1	#DIV/0!
NM_026336	2310057J18Rik	chr10	28972288	28986306	-	0	0	1	1	#DIV/0!
NM_026655	2310057M21Rik	chr7	131342718	131362698	-	7.46762	4.93373	0.540448	0.839669	-0.597969
NM_027170	2310057N15Rik	chr16	88773181	88774206	-	0	0	1	1	#DIV/0!
NM_001033630	2310061I04Rik	chr17	35892677	35897378	-	11.8146	6.63635	0.762527	0.938338	-0.83211
NR_027965	2310061J03Rik	chr16	55973268	55974617	-	1.58027	2.41782	0.932754	0.98175	0.613539
NM_027155	2310061N02Rik	chr16	88707171	88707962	-	0	0	1	1	#DIV/0!
NR_038055	2310065F04Rik	chr11	67112461	67120080	-	0	0	1	1	#DIV/0!
NM_028014	2310067B10Rik	chr11	115765433	115799033	+	6.5593	8.65825	0.742615	0.930648	0.400534
NR_028124	2310068J16Rik	chr15	99972167	99973287	-	0.412436	0.377554	0.689819	0.906335	-0.127488
NR_040520	2310069B03Rik	chr6	82877866	82881853	-	0.044323	0.10646	0.498525	1	1.26419
NR_040309	2310069G16Rik	chr15	44787763	44805829	+	0.0540019	0.05421	0.963828	1	0.00554944
NM_027173	2310079G19Rik	chr16	88626788	88627666	-	0	0	1	1	#DIV/0!
NR_045474	2310081J21Rik	chr13	50679170	50680224	-	0	0	1	1	#DIV/0!
NM_025880	2410002F23Rik	chr7	44246722	44252319	+	27.8716	22.922	0.799563	0.950079	-0.282065
NR_045496	2410003L11Rik	chr11	97598511	97622893	+	0.160712	0.0390721	0.593687	1	-2.04027
NM_025555	2410004B18Rik	chr3	145938032	145944275	+	22.8798	14.9573	0.601432	0.868867	-0.613227
NR_037963	2410004I01Rik	chr11	102958300	102964154	-	0.0921994	0.156102	0.5219	1	0.759656
NR_038151,NR_038152	2410004N09Rik	chr18	33794892	33795989	+	16.9841	20.0496	0.111373	0.40297	0.239393
NM_001201332,NM_001201333	2410004P03Rik	chr12	17004958	17011727	-	0.338822	0.27639	0.876327	0.969761	-0.29382
NR_030738	2410006H16Rik	chr11	62602877	62604806	+	73.9038	122.774	0.000107184	0.00194835	0.732284
NR_040539	2410007B07Rik	chr3	75647441	75655731	-	0.0120843	0	1	1	#NUM!
NR_045939	2410012E07Rik	chr14	70852933	70873954	+	0	0	1	1	#DIV/0!
NM_028033	2410012M07Rik	chr9	98864767	98866580	+	0.719755	0.0679122	0.608577	1	-3.40576
NM_153152	2410015M20Rik	chr17	56607452	56609771	-	29.8494	41.9192	0.491764	0.811852	0.489907
NM_023633	2410016O06Rik	chr12	83950608	83952953	+	7.09818	5.71862	0.136755	0.455803	-0.311784
NR_033517	2410017I17Rik	chr17	36145018	36162374	+	0.0115042	0.0158253	0.963828	1	0.460073
NR_015504	2410018L13Rik	chr12	22953997	23010243	-	0.305741	0.347647	0.493439	0.812838	0.185309
NM_183088	2410018M08Rik	chr5	129895723	129903622	+	6.09953	2.66012	0.693822	0.90812	-1.19721
NR_045428	2410021H03Rik	chr17	69275362	69277206	-	0.155868	0.0989087	0.476953	1	-0.656157
NR_040588	2410057H14Rik	chr3	102720231	102735417	-	0.0373938	0.168272	0.368816	1	2.16993
NM_026629	2410066E13Rik	chr6	54681772	54700406	+	6.01486	7.49666	0.0453173	0.234012	0.317716
NM_028598	2410076I21Rik	chr9	58652856	58741559	-	1.64662	0.275102	0.303135	1	-2.58147
NR_040493	2410088K16Rik	chr1	88754890	88755733	+	0.0863533	0.0540505	0.589343	1	-0.675944
NM_001162906	2410089E03Rik	chr15	8169106	8271158	+	4.65219	3.57571	0.898428	0.973659	-0.379678
NR_040652	2410114N07Rik	chr4	34909789	34911481	-	0	0	1	1	#DIV/0!
NM_029740	2410124H12Rik	chr16	92478742	92497365	+	0	0	1	1	#DIV/0!
NM_026120	2410127L17Rik	chr19	18670780	18704792	+	2.19516	2.22142	0.712823	0.917441	0.0171568
NM_001081236	2410131K14Rik	chr5	118245227	118263114	+	6.25767	5.89429	0.635501	0.883144	-0.0863058
NR_102289	2410133F24Rik	chr9	57129982	57131290	-	0.393322	0.190427	0.584881	1	-1.04647
NR_015595	2410137F16Rik	chr5	116438722	116465487	+	0.0271059	0.0147827	0.698991	1	-0.874699
NM_029747	2410137M14Rik	chr17	36977701	36981237	-	0.032307	0	1	1	#NUM!
NM_183119	2410141K09Rik	chr13	66418114	66441118	-	0.530895	0	1	1	#NUM!
NR_040318	2500004C02Rik	chr2	153341157	153345810	-	2.1201	2.38511	0.879814	0.97015	0.169928
NM_001033164	2510002D24Rik	chr16	18836580	18840113	+	2.78272	4.08501	0.90546	0.975552	0.553842
NR_040373	2510003D18Rik	chr3	153850374	153852424	-	0.0265113	0	1	1	#NUM!
NM_028197	2510003E04Rik	chr10	62558470	62578457	-	14.6451	16.0848	0.562269	0.848954	0.135271
NM_001001881	2510009E07Rik	chr16	21649045	21694665	-	12.4138	15.6799	0.337447	0.703716	0.33698
NM_029841	2510039O18Rik	chr4	147940895	147947314	+	19.7424	16.5911	0.510011	0.822641	-0.25089
NM_001101431	2510049J12Rik	chr6	115583547	115592576	-	0.132702	0.124579	0.840832	1	-0.0911395
NR_040743	2600006L11Rik	chr9	64080761	64088045	+	0.518842	0.407091	0.518327	1	-0.349947
NR_024619	2610001J05Rik	chr6	13869074	13871483	-	18.0374	20.6596	0.101536	0.382429	0.195822
NM_001190445,NR_033802	2610002J02Rik	chr4	155249966	155256687	+	11.4256	17.8474	0.108804	0.398489	0.643437
NM_025921	2610002M06Rik	chrX	107782752	107816334	-	5.35838	7.66132	0.909503	0.976171	0.515796
NR_028428	2610005L07Rik	chr8	20385782	20424814	-	1.14357	1.19435	0.632973	0.882497	0.0626823
NM_001004362	2610008E11Rik	chr10	79064374	79097600	-	10.6117	13.91	0.924576	0.979867	0.390475
NM_027801	2610015P09Rik	chr16	43889902	43964314	+	2.05654	2.00272	0.38212	0.741993	-0.0382599
NR_045347	2610016A17Rik	chr19	25671134	25672239	-	0.02546	0	1	1	#NUM!
NR_027826	2610017I09Rik	chr1	42648200	42694825	-	0.231314	0.589292	0.135428	1	1.34913
NM_133729	2610018G03Rik	chrX	50841436	50891850	+	4.45157	6.8336	0.169388	0.509219	0.61833
NR_045289	2610019E17Rik	chr17	24528251	24528744	+	11.2207	10.0963	0.556165	0.845507	-0.152331
NM_173744	2610019F03Rik	chr8	13952008	13974777	-	7.51053	6.80518	0.769929	0.940071	-0.142283
NR_038156	2610020C07Rik	chr16	11203383	11225796	+	1.01019	0.392844	0.493263	0.81277	-1.3626
NM_001004187,NM_028129	2610020H08Rik	chr7	119794187	119848941	+	4.26401	3.64044	0.00588276	0.0521215	-0.228101
NR_077059	2610027K06Rik	chr11	85791660	85832388	-	0.124276	0.324705	0.176432	0.520213	1.38558
NR_015560	2610028E06Rik	chr4	125887851	125922310	-	0.240606	0.815189	3.89944e-05	0.000822874	1.76046
NM_029816	2610028H24Rik	chr10	76449081	76461218	+	0.0202708	0	0.58355	1	#NUM!
NM_027420	2610034B18Rik	chr7	79925359	79935264	-	6.05947	10.2015	0.917397	0.978096	0.751511
NM_027001	2610034M16Rik	chr17	58878808	58991375	-	0.0492388	0.0947068	0.536944	1	0.943673
NR_015556	2610035D17Rik	chr11	113043906	113201838	-	2.94486	3.99141	0.138803	0.459911	0.438695
NR_045046	2610035F20Rik	chr14	122470377	122475199	-	0.0690983	0.0447835	0.557978	1	-0.625683
NR_040423	2610037D02Rik	chr15	96190474	96197974	-	0.0474781	0	0.591154	1	#NUM!
NR_033490	2610100L16Rik	chr3	17789921	17800071	+	0.00914082	0	1	1	#NUM!
NR_015483	2610203C20Rik	chr9	41581339	41592487	+	37.7971	16.3505	0.218631	0.575146	-1.20894
NR_015470	2610203C22Rik	chr1	9560833	9631092	-	0.170375	0.250278	0.597351	0.867435	0.554817
NR_027971,NR_027972	2610204G22Rik	chr4	155761192	155763560	+	0.541219	0.876402	0.649669	0.889712	0.695381
NR_038175	2610206C17Rik	chr7	84689640	84776549	+	0.426962	0.452	0.846889	0.962831	0.0822139
NM_026005	2610301B20Rik	chr4	10874498	10899423	+	8.07501	10.7976	0.761779	0.938082	0.419172
NM_146055	2610301G19Rik	chr14	70138169	70153791	-	10.397	13.2894	0.144193	0.468934	0.354104
NM_145078	2610305D13Rik	chr4	147611936	147642508	-	2.72676	2.93501	0.864457	0.96752	0.106178
NR_028298	2610306M01Rik	chr6	86848407	86849440	-	1.88356	2.88574	0.641631	0.886468	0.615484
NR_045053,NR_045054	2610307P16Rik	chr13	28460034	28885422	-	1.0169	0.644744	0.709265	0.915835	-0.657387
NR_045172	2610316D01Rik	chr3	45280439	45378260	-	0.222647	0.400844	0.442512	1	0.848278
NM_183287	2610318N02Rik	chr16	17113398	17125106	-	0.610831	0.0784206	0.558439	1	-2.96147
NM_001002004	2610507B11Rik	chr11	78261754	78290625	+	58.5464	31.8897	0.892273	0.972232	-0.87649
NR_037964	2610507I01Rik	chr11	59197793	59202431	-	4.16078	7.17482	0.64868	0.889426	0.786089
NM_181075	2610524H06Rik	chr5	114821937	114823468	-	13.4324	18.7604	0.495867	0.814494	0.481966
NM_001206684	2610528A11Rik	chr14	37102140	37110101	-	0.354349	0	0.591154	1	#NUM!
NM_025572	2610528J11Rik	chr4	118527275	118530217	+	0.114401	0	1	1	#NUM!
NM_028299	2700029M09Rik	chr8	60890451	60907572	+	23.6453	15.3433	0.00622141	0.0544865	-0.623942
NR_045040,NR_045042	2700038G22Rik	chr5	23850597	23855033	+	3.31697	0.901015	0.668021	0.899276	-1.88024
NR_037693	2700046A07Rik	chr18	62751674	62756347	-	0.278557	0.594869	0.315909	0.685333	1.0946
NR_033198	2700046G09Rik	chr19	32389216	32391184	+	1.11329	1.06097	0.18566	0.533152	-0.0694518
NM_001163378,NM_029818	2700049A03Rik	chr12	71136848	71243303	+	2.99359	2.88768	0.110487	0.401974	-0.0519661
NM_178115	2700050L05Rik	chr7	133637675	133673017	+	9.38644	4.93486	0.63498	0.883086	-0.927567
NR_045436,NR_045437	2700054A10Rik	chr17	13487021	13554094	-	0.115141	0.13237	0.920394	0.978771	0.201175
NM_026528	2700060E02Rik	chr14	19811402	19823823	-	50.2478	65.5698	0.899922	0.97453	0.383969
NM_026529	2700062C07Rik	chr18	24470871	24477767	+	9.60423	9.15942	0.131692	0.446385	-0.0684135
NR_045905	2700069I18Rik	chr3	5177828	5220823	-	0.083572	0.0968743	0.831172	1	0.213095
NR_046019	2700070H01Rik	chr14	63055073	63058149	+	0.342945	0.327474	0.177372	0.521365	-0.0665928
NR_045175	2700081L22Rik	chr4	52430284	52438964	-	0.116129	0.158595	0.84819	1	0.449614
NM_175381	2700081O15Rik	chr19	7417625	7425904	+	17.4176	21.6033	0.0001329	0.00234493	0.310707
NR_015611	2700086A05Rik	chr6	52201124	52213597	+	0.0751459	0.131043	0.716902	1	0.802271
NM_001163445,NM_001271582,NM_001271583,NR_073368	2700089E24Rik	chr6	133105239	133110899	+	28.9473	40.3604	0.676014	0.902081	0.47951
NR_045308	2700089I24Rik	chr19	59493136	59559391	+	0.00289597	0	1	1	#NUM!
NM_001033166,NM_001037279	2700094K13Rik	chr2	84669221	84670708	-	20.9758	7.64038	0.0933026	0.363857	-1.45701
NM_028314,NR_030764	2700097O09Rik	chr12	55045661	55080110	-	4.68838	3.13243	0.170604	0.511166	-0.581808
NR_024720	2700099C18Rik	chr17	94750100	94775129	+	4.15951	0.858678	3.42146e-05	0.000734851	-2.27622
NR_033780	2810001G20Rik	chr11	64079484	64083259	+	4.67808	6.31438	0.470117	0.800253	0.432723
NR_027831	2810002D19Rik	chr2	94406707	94411680	+	4.00016	5.587	0.500731	0.816855	0.482018
NM_025615	2810004N23Rik	chr8	124839355	124863029	-	17.0398	14.645	0.349088	0.713652	-0.218503
NM_001134717,NM_028310	2810006K23Rik	chr5	124328089	124341844	+	4.07992	5.07438	0.590169	0.863711	0.31469
NM_001199306,NM_175250	2810007J24Rik	chr7	14410686	14446587	-	0	0	1	1	#DIV/0!
NR_027059	2810008D09Rik	chr11	117076783	117078955	+	7.84566	7.96413	0.929331	0.980835	0.0216222
NR_045047	2810011L19Rik	chr12	105336594	105383932	+	0.0928602	0.0380892	0.312866	1	-1.28568
NR_045268	2810013P06Rik	chr8	123042575	123044602	+	4.05413	4.67728	0.752571	0.934953	0.206277
NM_172403	2810021J22Rik	chr11	58867240	58884338	+	1.72533	2.26191	0.130195	0.444233	0.390667
NR_027984	2810025M15Rik	chr1	157412352	157420236	+	6.88857	6.279	0.0612768	0.28283	-0.133671
NR_045295	2810029C07Rik	chr12	111572317	111574402	-	0.551298	0.523115	0.548617	0.84254	-0.0757067
NR_015579	2810032G03Rik	chr12	5376502	5416132	+	1.08513	3.36153	6.22749e-05	0.00122454	1.63125
NR_015598	2810047C21Rik1	chr7	8086047	8093037	-	0.249358	0.361233	0.795887	0.948903	0.534713
NR_036594	2810049E08Rik	chr13	83891208	83928710	+	0.00535152	0	1	1	#NUM!
NR_015543	2810055G20Rik	chr16	77329328	77558428	+	0.715546	0.656473	0.404066	0.757195	-0.124308
NM_028814	2810403A07Rik	chr3	88685794	88712933	+	44.1003	26.9226	0.0387325	0.209924	-0.711968
NR_015493	2810403D21Rik	chrX	108834478	108886896	+	0.778724	1.21466	0.962245	0.990557	0.641363
NR_045497	2810404M03Rik	chr8	41827267	42046202	+	0	0	1	1	#DIV/0!
NR_033447	2810405F15Rik	chr2	116074548	116076096	-	0.0251694	0.0166095	0.841484	1	-0.599661
NM_001040396	2810407C02Rik	chr3	58576658	58593546	+	45.6656	37.5744	0.0083133	0.0675216	-0.281356
NM_027419	2810408A11Rik	chr11	69897358	69900986	-	1.05173	1.36407	0.831409	0.960209	0.375155
NR_038009	2810408I11Rik	chr1	64679869	64690659	-	2.99159	0.794282	0.0205173	0.133872	-1.91319
NM_001007581	2810408M09Rik	chr2	165490112	165493314	-	5.81896	4.82853	0.342739	0.707616	-0.269177
NR_030682	2810410L24Rik	chr11	120186650	120189856	-	1.67145	1.48097	0.546915	0.841897	-0.174552
NM_026515	2810417H13Rik	chr9	65890323	65903551	+	4.0913	2.23292	1.0703e-13	1.29812e-11	-0.873628
NM_025577	2810428I15Rik	chr8	70504296	70506739	-	16.421	23.0137	0.856883	0.966117	0.486951
NR_015522	2810429I04Rik	chr13	3478303	3492398	+	0.716558	0.421172	0.177192	0.521282	-0.766675
NR_033474	2810433D01Rik	chr11	102619507	102624416	-	0.409343	1.00336	0.608812	0.872341	1.29345
NR_015469	2810442I21Rik	chr11	16936723	16951093	-	0.0886831	0.0468934	0.20566	0.559422	-0.919275
NR_040562	2810442N19Rik	chr1	162004969	162016485	+	0.0547808	0.0520395	0.692378	1	-0.0740638
NR_029441	2810454H06Rik	chr6	134897961	134900785	+	0.232765	0.203039	0.554098	0.845032	-0.197112
NM_001144992,NM_001144993	2810459M11Rik	chr1	86045863	86055456	+	0.0505601	0	1	1	#NUM!
NR_045176	2810468N07Rik	chr17	25570811	25575043	+	2.91559	5.74068	0.346381	0.710736	0.977435
NR_045906	2810471M01Rik	chr11	28681564	28693276	+	0.00386457	0	0.58355	1	#NUM!
NM_026054	2810474O19Rik	chr6	149309414	149335663	+	18.2717	8.01576	0.244297	0.60799	-1.1887
NR_033561	2900002K06Rik	chrX	8145427	8147963	+	0.774558	0.718969	0.414329	0.764904	-0.107443
NR_027851	2900005J15Rik	chr5	25100975	25103007	+	0.865053	1.25332	0.486022	0.809231	0.534892
NR_045434	2900008C10Rik	chrX	12134454	12160346	-	0.289608	0.488279	0.224762	0.582827	0.753601
NR_045298	2900009J06Rik	chr1	127753617	127774054	-	0.471043	0.353724	0.857499	1	-0.413234
NM_144518	2900011O08Rik	chr16	13986637	14101494	+	0.412265	0.915179	0.255297	0.622941	1.15048
NM_172884	2900026A02Rik	chr5	113086323	113163313	-	5.66412	7.0518	0.733455	0.927567	0.316139
NR_015489	2900041M22Rik	chr11	117611247	117613417	+	0.19706	0.146388	0.375931	1	-0.428843
NR_015605	2900052N01Rik	chr9	46913603	46927366	+	0.00657483	0	0.591154	1	#NUM!
NR_045177	2900055J20Rik	chr18	40256962	40257687	+	0.437734	0.815497	0.925607	0.979867	0.897624
NR_040269,NR_040270	2900056M20Rik	chrX	152294828	152327493	-	2.18845	2.9358	0.0781146	0.327296	0.423841
NR_045365	2900057B20Rik	chr18	76091557	76098471	-	0.0231033	0	0.58355	1	#NUM!
NR_027901	2900060B14Rik	chr1	118458669	118459265	-	0.216109	0.0801075	0.817637	1	-1.43175
NR_045299	2900076A07Rik	chr7	81523550	81531498	+	2.56512	2.23469	0.443459	0.784753	-0.198953
NR_015468,NR_033431,NR_033432,NR_033433	2900079G21Rik	chr9	112256574	112348925	+	0	0	1	1	#DIV/0!
NM_028434	2900092C05Rik	chr7	12512551	12556321	+	0	0	1	1	#DIV/0!
NR_027891	2900092D14Rik	chr1	42700336	42703176	+	0.134051	0.181227	0.0471597	1	0.435015
NR_040666	2900093L17Rik	chr4	45234723	45243990	-	0	0	1	1	#DIV/0!
NR_024329	2900097C17Rik	chr2	156388063	156392979	-	16.554	20.2688	0.275137	0.646157	0.292088
NR_033215	3000002C10Rik	chr9	109830154	109831431	-	1.0488	1.125	0.685985	0.905186	0.10118
NR_045451,NR_045452	3010001F23Rik	chrX	152369028	152416702	+	0.319985	0.556238	0.899502	0.97417	0.797698
NM_026543	3010026O09Rik	chr11	50174851	50200115	+	2.75436	2.4321	0.397724	0.751256	-0.179515
NR_077224	3010033K07Rik	chr8	108553252	108584677	-	0.00594384	0.0267473	0.593687	1	2.16993
NR_045907	3100003L05Rik	chr7	124625670	124708935	-	0	0	1	1	#DIV/0!
NM_025849	3110001D03Rik	chr4	75277354	75278286	-	19.7977	25.1764	0.968269	0.991236	0.34674
NM_025653	3110001I22Rik	chr16	13672020	13678385	+	3.31692	1.43117	0.196799	0.547918	-1.21265
NM_029623	3110002H16Rik	chr18	12168730	12189969	+	15.0908	9.94641	0.776659	0.941889	-0.601424
NM_028426	3110007F17Rik	chrX	123103559	123143293	+	0.660673	1.12915	0.674219	0.900823	0.773222
NM_001172074,NM_028439	3110009E18Rik	chr1	120121187	120188189	+	4.56216	5.28215	0.706027	0.914991	0.21141
NR_045466	3110009F21Rik	chr12	110151654	110158073	-	0	0	1	1	#DIV/0!
NR_045908	3110015C05Rik	chr13	111211469	111229431	-	0.00699527	0	1	1	#NUM!
NR_030776	3110021A11Rik	chr6	119848193	119849016	+	0.297327	0.149505	0.658759	1	-0.99185
NM_001254730	3110021N24Rik	chr4	108719649	108781904	+	1.23795	1.0247	0.708558	0.915835	-0.272755
NM_178399	3110035E14Rik	chr1	9601267	9627142	+	1.20138	2.57914	0.0127243	0.0932702	1.10219
NR_040725	3110039I08Rik	chr9	41376561	41432079	+	0.0145669	0.0328463	0.593687	1	1.17303
NR_026733	3110039M20Rik	chr12	49389652	49407346	+	0.0069056	0	1	1	#NUM!
NM_026077	3110040N11Rik	chr7	81782187	81789453	-	5.4478	8.92901	0.545718	0.841565	0.712827
NM_001081343	3110043O21Rik	chr4	35191282	35225880	-	19.5648	9.2562	0.429778	0.775754	-1.07977
NR_040438	3110045C21Rik	chr1	169969409	169972396	+	0.299997	0.167996	0.530617	1	-0.83652
NM_177006	3110047P20Rik	chr5	63649103	63810543	+	0.00322871	0.00560265	0.561201	1	0.795152
NM_001166497	3110052M02Rik	chr17	21650611	21664966	+	2.3488	2.85786	0.534187	0.835637	0.28301
NR_045055,NR_045056	3110056K07Rik	chr12	71009702	71015823	-	4.64388	2.97899	0.458636	0.793609	-0.640509
NM_026622	3110057O12Rik	chr3	40894277	40936307	+	1.2484	1.42038	0.544262	0.841231	0.186194
NM_001135611,NM_199145	3110062M04Rik	chr6	34871771	34878065	-	1.02096	1.34748	0.548145	0.842443	0.400341
NR_027974	3110070M22Rik	chr13	119487257	119488384	-	0.333724	0.391005	0.844979	0.962037	0.228532
NM_028473	3110079O15Rik	chr1	87470264	87475459	+	0.0243524	0	1	1	#NUM!
NM_028469	3110082I17Rik	chr5	139359739	139460534	-	5.05723	4.59952	0.371025	0.733722	-0.136865
NM_001256263	3110082J24Rik	chr5	30103584	30106086	-	0.0790981	0.0848684	0.526791	1	0.101585
NR_030712	3110099E03Rik	chr2	115493513	115512201	-	0.0149528	0	0.424464	1	#NUM!
NR_045888	3200001D21Rik	chr12	88365314	88377323	-	0.0556266	0.0539608	0.765974	1	-0.0438628
NM_025699	3230401D17Rik	chr2	163405822	163419470	-	5.53	3.54443	0.661939	0.896749	-0.641725
NM_027017	3300002I08Rik	chr2	150310937	150362765	-	1.08136	1.35087	0.651232	0.890922	0.321046
NR_045079,NR_045080,NR_045081	3300005D01Rik	chr17	5799490	5803242	+	0.315882	0.284946	0.0373418	0.205003	-0.148696
NM_001195097	3425401B19Rik	chr14	32659119	32685272	-	0.0123723	0.0139146	0.883019	1	0.169481
NM_026142	3632451O06Rik	chr14	49682019	49783367	-	5.13996	12.2379	0.048126	0.243556	1.25153
NR_040281,NR_040282,NR_040283	3632454L22Rik	chrX	135027906	135060336	-	0.0297273	0.0126386	0.998103	1	-1.23396
NM_027510	3830403N18Rik	chrX	56136572	56153496	+	1.30216	1.36624	0.767663	0.940071	0.0693034
NM_146051,NM_178141	3830406C13Rik	chr14	12284209	12303231	+	5.69098	9.60795	0.395669	0.74947	0.755553
NR_015471	3830408C21Rik	chr13	107022570	107033518	+	0.943013	0.949357	0.876752	0.969761	0.00967341
NM_027512	3830417A13Rik	chrX	64173548	64178778	+	0.0899496	0	1	1	#NUM!
NR_030715	3930402G23Rik	chr8	10924427	10928457	-	0.0650727	0.00839905	0.998103	1	-2.95375
NM_198651	4430402I18Rik	chr19	28923064	28964154	-	0.448104	0.722704	0.55495	0.845136	0.689573
NR_027985	4632415L05Rik	chr3	19894871	19898984	+	3.77592	4.64725	0.821435	0.956883	0.299547
NR_015510	4632427E13Rik	chr7	92740706	92741459	-	0.809124	0.69812	0.56268	0.848954	-0.212886
NR_033631	4632428C04Rik	chr16	30008667	30021430	+	0.073815	0.0923759	0.551166	1	0.323602
NM_001159572,NM_028732	4632428N05Rik	chr10	60346851	60372684	+	0.870199	1.41469	0.423521	0.771609	0.701067
NM_001080995	4632434I11Rik	chr7	92857527	92874232	-	5.77133	2.79586	0.000394688	0.00586292	-1.04561
NM_177279	4732415M23Rik	chr8	123212858	123222045	+	0.883905	0.525315	0.691957	1	-0.750709
NR_015615	4732416N19Rik	chr6	148212288	148235663	+	0	0	1	1	#DIV/0!
NM_177717	4732456N10Rik	chr15	101552356	101562950	-	0.00883056	0	1	1	#NUM!
NR_015569,NR_073027,NR_073028	4732471J01Rik	chr7	25394713	25566417	+	0.1573	0.172681	0.758428	1	0.134586
NR_040276	4732490B19Rik	chr11	113203315	113209669	-	0.0535083	0	0.591154	1	#NUM!
NR_045290	4732491K20Rik	chr17	12318853	12327250	+	0.354182	0.375352	0.300487	0.671443	0.0837514
NR_030700	4831440E17Rik	chr5	25499797	25504473	+	0.437497	0.272074	0.351181	0.715169	-0.685277
NM_029008	4833403I15Rik	chr18	46850039	46905446	+	3.01757	2.97541	0.052324	0.258009	-0.0202988
NR_102285	4833411C07Rik	chr8	10899922	10902334	+	0.062229	0.0198936	0.593687	1	-1.64528
NR_045954	4833412C05Rik	chr7	67784538	67803496	-	0.61899	0.870882	0.403192	0.756437	0.49256
NR_045187	4833417C18Rik	chr11	95858817	95861046	+	0.360449	0.377724	0.606564	0.871424	0.0675369
NR_015506	4833418N02Rik	chr17	87274886	87282814	-	0.656482	1.00104	0.529567	0.834093	0.608666
NR_040328	4833419F23Rik	chr18	4353547	4368945	+	0.709751	0.44664	0.247838	0.613446	-0.6682
NM_001113550,NM_026127	4833420G17Rik	chr13	119462759	119486117	+	16.0938	15.2307	0.133122	0.449124	-0.0795213
NR_015501,NR_028313,NR_028314	4833422C13Rik	chr13	91713608	91741872	-	0.933687	0.982577	0.931879	0.981728	0.0736325
NM_001081664	4833423E24Rik	chr2	85484092	85518935	-	0	0	1	1	#DIV/0!
NM_029425	4833424O15Rik	chr3	117575461	117689506	+	0.268988	0.617419	0.0062502	0.0546602	1.19871
NR_045459	4833427F10Rik	chr17	35772450	35780687	+	0.0832477	0	1	1	#NUM!
NM_177702	4833427G06Rik	chr9	51081313	51102078	-	0.153422	0.322603	0.743072	1	1.07225
NR_040732	4833428L15Rik	chr9	45416626	45431232	-	0	0	1	1	#DIV/0!
NM_001252645,NM_001252646,NM_001252647,NM_001252648,NM_133797	4833439L19Rik	chr13	54551218	54565382	-	43.4011	38.1757	0.544682	0.84142	-0.185077
NM_001009544	4921501E09Rik	chr17	33064143	33068058	-	0	0	1	1	#DIV/0!
NR_102341,NR_102342	4921504A21Rik	chr5	19202368	19226555	-	0.315173	0.604759	0.418466	0.768607	0.940216
NM_027600	4921504E06Rik	chr2	19462837	19553910	-	0.00294281	0	1	1	#NUM!
NM_001037743	4921506M07Rik	chr12	57564115	57622109	+	0.0316498	0.0335634	0.81544	1	0.084693
NR_045827	4921507L20Rik	chr2	93980034	93983575	+	0.199639	0.129276	0.731502	1	-0.626947
NM_027564	4921507P07Rik	chr6	50573304	50596590	-	0.720096	0.520685	0.604512	0.870316	-0.467779
NR_046034	4921508A21Rik	chr11	55191719	55197682	-	0.00986616	0	0.58355	1	#NUM!
NR_045802	4921508D12Rik	chr2	132424741	132452499	+	0.0115897	0	1	1	#NUM!
NM_198655	4921509C19Rik	chr2	151470542	151476151	-	0.00197276	0	1	1	#NUM!
NR_045501	4921509O07Rik	chr13	113446288	113502844	-	0	0	1	1	#DIV/0!
NR_045502	4921511C10Rik	chr3	79212919	79253913	+	0.0126299	0	0.58355	1	#NUM!
NR_003646	4921511C20Rik	chrX	127394293	127395898	+	0	0	1	1	#DIV/0!
NM_027603	4921511H03Rik	chr5	7304164	7311491	+	0	0	1	1	#DIV/0!
NR_045829	4921511I17Rik	chr12	12351522	12392475	-	0.017218	0	1	1	#NUM!
NM_001201358	4921511M17Rik	chrX	154109633	154120685	-	0	0	1	1	#DIV/0!
NR_038000,NR_038003	4921513I03Rik	chr10	120765732	120778886	+	0.0538512	0.0641475	0.528892	1	0.252413
NR_045711	4921515E04Rik	chr15	18078137	18369627	-	0	0	1	1	#DIV/0!
NM_183290	4921517D22Rik	chr13	59687402	59694101	-	0.011134	0	1	1	#NUM!
NM_025722,NR_033144	4921524J17Rik	chr8	85408759	85432841	-	13.4237	8.66365	0.657525	0.894265	-0.631737
NM_027598	4921524L21Rik	chr18	6603633	6638966	+	0.00388131	0	1	1	#NUM!
NR_045148	4921525B02Rik	chr14	103692983	103699432	-	0.0870064	0.041293	0.589724	1	-1.07522
NR_045061	4921525O09Rik	chr13	52096741	52124160	+	0.00180238	0	1	1	#NUM!
NM_029859	4921530D09Rik	chr2	25608629	25617678	-	0.117497	0.115108	0.831168	1	-0.0296356
NR_038162	4921530L18Rik	chr2	14070333	14073934	-	0.670662	0.434352	0.508721	0.821855	-0.62672
NM_025733	4921530L21Rik	chr14	95881266	95882775	+	0	0	1	1	#DIV/0!
NR_033782	4921531C22Rik	chr2	179976853	179979013	+	0.947221	1.19882	0.977235	0.993784	0.339841
NR_045361	4921531P14Rik	chr18	83292792	83325884	-	0.377838	0.144384	0.436457	1	-1.38786
NR_033607	4921533I20Rik	chr18	17234483	17235482	-	0.0116417	0	1	1	#NUM!
NM_026150	4921536K21Rik	chr11	3886088	3895126	-	0.272607	0.122901	0.753626	0.935505	-1.14933
NM_001163494,NM_027612	4921539E11Rik	chr4	103230445	103290863	-	0.00448273	0	1	1	#NUM!
NM_199316	4922501C03Rik	chr9	87191963	87255532	-	3.1935	2.44394	0.0568886	0.270268	-0.38593
NM_175176	4922501L14Rik	chr3	154711133	154749012	+	0.030946	0.0119025	0.963828	1	-1.37849
NM_199034	4922502D21Rik	chr6	129322165	129331781	-	0	0	1	1	#DIV/0!
NR_046187	4922502H24Rik	chr13	101391871	101397580	-	0	0	1	1	#DIV/0!
NR_045149	4922502N22Rik	chr6	139315597	139322576	-	0.00479239	0	1	1	#NUM!
NM_001033547	4922505E12Rik	chr1	182747126	182749180	-	0	0	1	1	#DIV/0!
NR_045349	4930401C15Rik	chr10	25779314	25837437	-	0	0	1	1	#DIV/0!
NR_045942	4930401O10Rik	chr11	71928471	71940122	-	0	0	1	1	#DIV/0!
NR_045957	4930401O12Rik	chr13	31213410	31241086	-	0	0	1	1	#DIV/0!
NM_001080709,NM_001272040	4930402F06Rik	chr2	35375562	35397174	-	0	0	1	1	#DIV/0!
NR_045940	4930402F11Rik	chr7	69496094	69499689	+	0.00529093	0	1	1	#NUM!
NM_029432	4930402H24Rik	chr2	130707853	130840110	-	12.9782	12.9304	0.873365	0.9693	-0.00531709
NM_001270700	4930402K13Rik	chrX	9104562	9106342	+	0.00297077	0	1	1	#NUM!
NR_040495	4930404A05Rik	chr16	52799508	52815744	-	0	0	1	1	#DIV/0!
NM_029105	4930404A10Rik	chr11	54370652	54426755	+	0.00863234	0	1	1	#NUM!
NR_045941	4930404H11Rik	chr12	71540607	71556133	+	0	0	1	1	#DIV/0!
NR_028368	4930404I05Rik	chr16	91011249	91016503	+	0.42612	0.15227	0.293792	1	-1.48462
NM_001014836	4930404N11Rik	chr10	81364024	81365820	-	1.74926	3.41571	0.239495	0.601623	0.965445
NR_046307	4930405A10Rik	chr14	22507174	22542798	-	0	0	1	1	#DIV/0!
NR_040505	4930405A21Rik	chr2	156714539	156720909	-	0.254908	0.171877	0.623923	1	-0.568602
NR_045956	4930405D11Rik	chr11	90804691	90895152	+	0	0	1	1	#DIV/0!
NR_045350	4930405J17Rik	chr10	20199247	20201854	-	0.0181301	0	1	1	#NUM!
NR_045955	4930405P13Rik	chr11	88905928	88936061	+	0.103761	0.137461	0.839994	1	0.405758
NR_040543	4930406D18Rik	chr3	100426405	100437754	+	0.00831309	0	1	1	#NUM!
NM_001166475	4930407I10Rik	chr15	82059151	82066538	+	0.00244037	0	1	1	#NUM!
NM_001243002	4930408F14Rik	chrX	73175302	73176989	-	0	0	1	1	#DIV/0!
NR_040631	4930412B13Rik	chr2	117821928	117909136	+	0	0	1	1	#DIV/0!
NR_030693	4930412C18Rik	chr4	9770585	9823411	+	0.198689	0.292313	0.549861	0.843463	0.557005
NR_024257	4930412O13Rik	chr2	9881246	9886767	+	0.0413162	0.0610015	0.150141	1	0.562137
NR_040694	4930413E15Rik	chr5	118952339	118961261	+	0	0	1	1	#DIV/0!
NR_045883	4930413F20Rik	chr15	34675073	34679204	+	0.0734411	0.094259	0.701324	1	0.360043
NR_045614	4930413G21Rik	chr7	122969058	122970459	-	4.96686	3.54607	0.91418	0.977214	-0.486112
NR_045759	4930413M19Rik	chr14	50503769	50520943	+	0	0	1	1	#DIV/0!
NR_046011	4930414L22Rik	chr6	72438683	72440615	+	1.3749	1.57337	0.993719	0.997857	0.194525
NR_040294	4930414N06Rik	chr19	44972117	44984550	-	0.0695991	0.107308	0.526791	1	0.624624
NM_028669	4930415F15Rik	chr11	11489266	11515190	+	0.103713	0.0341675	0.480708	1	-1.6019
NM_001033880	4930415L06Rik	chrX	89930097	89932852	-	0	0	1	1	#DIV/0!
NM_001201322	4930415O20Rik	chr15	98571004	98589588	+	0.262199	0.350815	0.72222	1	0.420045
NR_015527	4930417O13Rik	chr6	125265525	125273777	+	0.00503793	0	1	1	#NUM!
NR_045806	4930417O22Rik	chr11	101952421	101960574	+	0	0	1	1	#DIV/0!
NR_040595	4930419G24Rik	chr3	33024777	33088607	+	0.0114075	0	0.58355	1	#NUM!
NM_197997	4930422G04Rik	chr3	127553489	127618023	+	1.35255	0.886451	0.061788	0.284099	-0.60957
NR_038183	4930423M02Rik	chr4	5632328	5642284	+	0.00456968	0	1	1	#NUM!
NR_038182	4930425K10Rik	chr5	67933612	67943081	-	0	0	1	1	#DIV/0!
NR_040545	4930425O10Rik	chr3	138711535	138726984	-	0.0246837	0.0337265	0.561201	1	0.450323
NM_001271580	4930426D05Rik	chr18	21651565	21656107	+	1.19569	1.80542	0.604056	0.869834	0.594491
NR_024323	4930426L09Rik	chr2	18998319	18999804	+	0.465774	0.372346	0.163371	0.501369	-0.322986
NM_134041	4930427A07Rik	chr12	113156421	113165458	+	1.73462	0.710745	5.93051e-05	0.00117414	-1.28721
NM_001033799	4930428D18Rik	chrX	76393350	76397979	+	0	0	1	1	#DIV/0!
NR_045943	4930428E07Rik	chr12	38552809	38614521	-	0	0	1	1	#DIV/0!
NR_040730	4930428G15Rik	chr9	115336161	115341924	+	0.0146156	0	1	1	#NUM!
NR_045871	4930428O21Rik	chr5	107698212	107703480	-	0.0132778	0	1	1	#NUM!
NR_027966	4930429B21Rik	chr3	32365489	32367438	+	0.397242	0.763196	0.612469	0.874928	0.942034
NR_040699	4930429D17Rik	chr5	103230375	103299029	-	0	0	1	1	#DIV/0!
NR_033463	4930429F11Rik	chr17	79475624	79477885	-	0	0	1	1	#DIV/0!
NR_040734	4930429F24Rik	chr9	79793641	79803235	+	0.343732	0.293923	0.626038	0.879682	-0.225849
NM_026248	4930430A15Rik	chr2	111193254	111229600	-	0	0	1	1	#DIV/0!
NM_001034856	4930430D24Rik	chrX	38038199	38043114	-	0.0491909	0.0430957	0.557978	1	-0.190849
NM_175128	4930430F08Rik	chr10	100572274	100589259	-	3.28105	3.84613	0.335855	0.702295	0.229253
NR_045186	4930430F21Rik	chr15	31039126	31043331	+	0	0	1	1	#DIV/0!
NR_040729	4930430J02Rik	chr9	57391070	57400364	+	0.0370671	0	0.518359	1	#NUM!
NR_073013	4930431F12Rik	chr5	44966201	44978805	+	0	0	1	1	#DIV/0!
NR_045059	4930431P03Rik	chr14	44954900	44961307	-	0.0147737	0.0104785	0.998103	1	-0.495591
NR_045953	4930432J09Rik	chr14	103977628	104027142	-	0.00680784	0	0.559616	1	#NUM!
NM_001163551,NM_028648	4930432K09Rik	chr5	87825697	87846386	+	0	0	1	1	#DIV/0!
NM_001163752,NM_029045	4930432K21Rik	chr8	84148038	84172597	+	0.611633	0.548091	0.677287	0.902126	-0.158251
NM_001033814	4930432M17Rik	chr3	121670763	121682982	+	0.019855	0	1	1	#NUM!
NR_040544	4930433B08Rik	chr3	18468285	18480477	-	0	0	1	1	#DIV/0!
NM_207248	4930433I11Rik	chr7	40987609	40994833	+	0	0	1	1	#DIV/0!
NR_027988	4930433N12Rik	chr9	3190269	3199813	-	0.0205297	0.0186166	0.589343	1	-0.141121
NR_046274	4930434J06Rik	chr14	71856709	71920438	+	0	0	1	1	#DIV/0!
NM_029042	4930435E12Rik	chr16	38812205	38828749	-	0	0	1	1	#DIV/0!
NR_045961	4930438E09Rik	chr14	67332042	67397742	-	0	0	1	1	#DIV/0!
NR_040473	4930440C22Rik	chr1	94797442	94802472	+	0	0	1	1	#DIV/0!
NR_040501	4930441J16Rik	chr2	74298940	74307717	-	0	0	1	1	#DIV/0!
NR_027969	4930441O14Rik	chr13	67729262	67756838	+	0.127145	0.180516	0.891121	0.97193	0.505654
NR_040747	4930442J19Rik	chr2	151302039	151316003	+	0	0	1	1	#DIV/0!
NR_015596	4930442L01Rik	chr3	96829826	96832070	-	0.00257968	0	1	1	#NUM!
NR_040504	4930443O20Rik	chr2	85073614	85086461	-	0.0715259	0.053489	0.668716	1	-0.419224
NM_029037	4930444A02Rik	chr8	25980604	25994121	-	5.3984	9.13828	0.862584	0.967278	0.75939
NR_038034,NR_038035,NR_102728	4930444F02Rik	chr10	18801086	18831930	-	0.00554516	0	1	1	#NUM!
NM_053264	4930444G20Rik	chr10	22066309	22068079	-	0.00298753	0	1	1	#NUM!
NR_045660	4930444M15Rik	chr14	76514558	76520855	-	0.150819	0.0743019	0.590369	1	-1.02135
NM_001243238	4930444P10Rik	chr1	16065979	16093041	-	0.132857	0.143532	0.653254	1	0.111502
NM_029113	4930447A16Rik	chr15	37425554	37440644	+	0	0	1	1	#DIV/0!
NM_029444	4930447C04Rik	chr12	72881109	72917765	-	2.54906	0.560203	0.000673129	0.00917172	-2.18594
NR_045959	4930447J18Rik	chr14	47898864	47944189	+	0	0	1	1	#DIV/0!
NR_046184	4930447K03Rik	chr13	34084155	34113272	-	0.0794802	0	0.58355	1	#NUM!
NR_045168	4930447N08Rik	chr3	122795091	122801980	-	0.00923806	0	1	1	#NUM!
NR_045960	4930448C13Rik	chr12	14996389	15050389	-	0	0	1	1	#DIV/0!
NR_046032	4930448F12Rik	chr13	18084947	18100202	-	0	0	1	1	#DIV/0!
NR_040700	4930448H16Rik	chr5	143226992	143234748	+	0.0290383	0	1	1	#NUM!
NR_040475	4930448I06Rik	chr1	41167560	41181252	-	0.0107709	0	0.58355	1	#NUM!
NR_040696	4930448I18Rik	chr5	50151333	50156092	+	0.0154368	0	0.518359	1	#NUM!
NR_004448	4930448K20Rik	chr4	9915965	9917397	-	0	0	1	1	#DIV/0!
NR_045921	4930449E01Rik	chr14	105498788	105505628	+	0	0	1	1	#DIV/0!
NR_045319	4930449E18Rik	chr19	57273960	57277052	+	0	0	1	1	#DIV/0!
NM_026136	4930449I24Rik	chr5	146502399	146505183	+	0.0049181	0	1	1	#NUM!
NM_001145435,NM_029053	4930451C15Rik	chr16	17544465	17561247	-	0.0599445	0.0235578	0.789159	1	-1.34742
NM_001271586,NR_073370	4930451G09Rik	chr16	4964289	4978962	+	0.253759	0.290422	0.602971	0.869396	0.19469
NM_183131	4930451I11Rik	chr7	126830474	126831496	-	0	0	1	1	#DIV/0!
NR_045433	4930452A19Rik	chr17	9750752	9775866	-	0	0	1	1	#DIV/0!
NM_028934	4930452B06Rik	chr14	8431172	8666290	-	1.18468	0.204541	9.10294e-05	0.00169308	-2.53404
NR_045060	4930452G13Rik	chr14	79702920	79712930	+	0.0888806	0	0.527992	1	#NUM!
NR_040629	4930452N14Rik	chr1	154241521	154256906	-	0	0	1	1	#DIV/0!
NM_001252013	4930453H23Rik	chrX	21206580	21221665	-	0	0	1	1	#DIV/0!
NR_073360	4930453L07Rik	chr8	9144669	9149050	+	0.00367681	0	1	1	#NUM!
NM_026273	4930453N24Rik	chr16	64766105	64770939	-	19.8439	16.6856	0.175643	0.518734	-0.25009
NR_045968	4930455B14Rik	chr14	8666390	8673378	+	0.00468866	0	0.591154	1	#NUM!
NR_045352	4930455C13Rik	chr10	21319088	21342055	-	0.0312509	0	0.591154	1	#NUM!
NR_045381	4930455D15Rik	chr18	32663642	32837287	-	0	0	1	1	#DIV/0!
NR_040570,NR_040571,NR_040572	4930455F16Rik	chr16	4219912	4229116	-	0	0	1	1	#DIV/0!
NR_040596	4930455H04Rik	chr3	116968267	116984406	+	0.0044743	0	1	1	#NUM!
NR_045469	4930455J16Rik	chr13	58741074	58762311	-	0	0	1	1	#DIV/0!
NR_045887	4930456L15Rik	chr4	103290959	103311832	+	0	0	1	1	#DIV/0!
NR_046190	4930459L07Rik	chr5	58443240	58452998	-	0	0	1	1	#DIV/0!
NR_040736	4930461G14Rik	chr9	58455173	58469623	+	0	0	1	1	#DIV/0!
NM_029137	4930465A12Rik	chr4	128133523	128166597	-	0	0	1	1	#DIV/0!
NR_027978	4930465K10Rik	chr18	77714184	77715445	+	0.20709	0.0393346	0.575868	1	-2.39638
NR_045973	4930465M20Rik	chr12	107723743	107735488	-	0	0	1	1	#DIV/0!
NR_045981	4930467D21Rik	chr5	97392417	97588126	+	0.0141158	0	1	1	#NUM!
NM_001039553	4930467E23Rik	chr8	19729576	19753602	+	0	0	1	1	#DIV/0!
NR_045353	4930467K11Rik	chr10	57478383	57486353	-	0.0902642	0.0355853	0.977349	1	-1.34287
NM_001201395	4930468A15Rik	chrX	76582610	76602924	-	0.00654193	0	1	1	#NUM!
NM_001195189	4930469G21Rik	chr1	161156843	161159314	-	0.0808356	0	1	1	#NUM!
NR_045764	4930470H14Rik	chr17	4044658	4082995	-	0	0	1	1	#DIV/0!
NR_027825	4930470P17Rik	chr2	170579418	170602017	-	0.0309763	0	1	1	#NUM!
NR_046192	4930471C04Rik	chr14	64099295	64104235	-	0.0136356	0	1	1	#NUM!
NR_015571	4930471G03Rik	chr18	36106203	36109954	+	0.0161396	0	1	1	#NUM!
NR_040613	4930471I20Rik	chr2	155547040	155556930	-	0	0	1	1	#DIV/0!
NR_045980	4930471M09Rik	chr6	91430460	91440854	-	0.0253981	0.0446405	0.777232	1	0.813635
NR_040348	4930473A02Rik	chr2	130543791	130563749	-	0.184885	0.136239	0.701158	1	-0.440483
NR_045356	4930473O22Rik	chr10	97590984	97596931	-	0	0	1	1	#DIV/0!
NR_045398	4930474G06Rik	chr18	28560164	28998176	+	0	0	1	1	#DIV/0!
NR_045712	4930474H20Rik	chr14	90126891	90269760	+	0	0	1	1	#DIV/0!
NR_027986	4930474M22Rik	chr17	14389107	14398942	-	0.986602	2.28569	0.715971	0.919522	1.21209
NM_175008	4930474N05Rik	chr14	36094965	36096855	+	0	0	1	1	#DIV/0!
NR_038130	4930474N09Rik	chr12	99161277	99162808	-	0.014968	0	0.591154	1	#NUM!
NR_040569	4930478L05Rik	chr16	78560316	78564869	+	0.00641916	0	1	1	#NUM!
NR_046060	4930478P22Rik	chr5	35361553	35367677	+	0	0	1	1	#DIV/0!
NR_046277	4930479D17Rik	chr6	146657218	146665403	+	0.114541	0.0323136	0.963828	1	-1.82565
NR_027848,NR_027849	4930479M11Rik	chr7	30670722	30671605	-	0.0157498	0	1	1	#NUM!
NM_001177966	4930480E11Rik	chrX	78369643	78371128	+	0	0	1	1	#DIV/0!
NR_040768	4930480G23Rik	chr4	19979445	20005739	-	0.0369363	0.0379859	0.706541	1	0.0404227
NR_045463	4930480K15Rik	chr17	90861169	90867102	+	0	0	1	1	#DIV/0!
NR_046278	4930480M12Rik	chr12	26211267	26240707	+	0.0619666	0	0.591154	1	#NUM!
NR_015545,NR_027938,NR_027939,NR_027940	4930481A15Rik	chr19	5406874	5422847	+	1.14764	1.95181	0.845397	0.962099	0.766147
NR_015603	4930483J18Rik	chr15	81190853	81192757	+	0.0490463	0	0.357401	1	#NUM!
NR_045354	4930483K19Rik	chr10	76545871	76562226	-	0.289311	0.413277	0.769681	0.940071	0.514487
NR_046279	4930483O08Rik	chr7	133128251	133142457	+	0.0212022	0	0.591154	1	#NUM!
NR_038024	4930486F22Rik	chr10	86095854	86113585	+	0	0	1	1	#DIV/0!
NR_045734	4930486I03Rik	chr1	20356454	20392300	+	0	0	1	1	#DIV/0!
NM_178098	4930486L24Rik	chr13	60842612	60864416	-	18.0299	8.32503	3.79997e-24	2.88658e-21	-1.11487
NR_046191	4930487D11Rik	chr5	38344389	38349197	+	0.0155159	0	1	1	#NUM!
NR_040601	4930487H11Rik	chr1	62790918	62794732	-	0.17121	0.110928	0.964358	1	-0.626143
NR_040627	4930488B22Rik	chr1	184712497	184718989	+	0	0	1	1	#DIV/0!
NR_026888	4930488L21Rik	chr8	93811694	93813555	-	0.00912736	0	1	1	#NUM!
NR_045758	4930500F04Rik	chr5	149847747	149864280	+	0	0	1	1	#DIV/0!
NR_040322,NR_040323	4930500J02Rik	chr2	104559459	104571429	+	0.810575	0.203019	0.692248	1	-1.99733
NR_040701	4930500L23Rik	chr5	139523751	139541339	+	0.0161987	0	1	1	#NUM!
NR_040737	4930502A04Rik	chr9	68470902	68520200	-	0	0	1	1	#DIV/0!
NR_046281	4930502E09Rik	chr11	84829178	84830868	+	0.099329	0.0998257	0.632099	1	0.00719624
NM_029142	4930502E18Rik	chrX	53724831	53738222	+	0.422436	0.186441	0.959459	1	-1.18001
NM_029144	4930503B20Rik	chr3	146646259	146651317	-	0.232981	0.0253729	0.984572	1	-3.19885
NM_029131	4930503E14Rik	chr14	44163167	44171371	-	0.0657809	0	1	1	#NUM!
NR_028310	4930503E24Rik	chr10	124469074	124524488	+	0.00889159	0	1	1	#NUM!
NR_033598	4930503H13Rik	chrX	156539483	156540117	+	0	0	1	1	#DIV/0!
NM_172967	4930503L19Rik	chr18	70453140	70472480	-	5.97411	3.99898	0.00641739	0.0557965	-0.579094
NR_040477	4930503O07Rik	chr1	194212187	194222759	-	0	0	1	1	#DIV/0!
NM_207527	4930504O13Rik	chr11	58446143	58452966	-	0.11483	0.0399868	0.593687	1	-1.52191
NM_001100394	4930505A04Rik	chr11	30426006	30471829	-	0.065028	0.051702	0.393339	1	-0.330842
NR_045761	4930505G20Rik	chr14	115396551	115409552	-	0	0	1	1	#DIV/0!
NR_073374	4930506C21Rik	chr17	8293366	8311118	-	0.488145	0.429316	0.703643	0.913292	-0.18527
NM_001114312,NM_175172	4930506M07Rik	chr19	58973358	59076069	-	4.64976	4.28932	0.176287	0.520105	-0.116408
NR_027926	4930507D05Rik	chr10	62449160	62451353	+	0.207139	0.0467763	0.512901	1	-2.14675
NR_045735	4930509E16Rik	chr9	72518250	72531858	-	0.0477976	0.060232	0.980295	1	0.333591
NR_040547	4930509J09Rik	chr3	73351206	73481651	-	0	0	1	1	#DIV/0!
NR_040663	4930509K18Rik	chr4	40313232	40317719	+	0	0	1	1	#DIV/0!
NR_045966	4930511A02Rik	chr12	11438233	11444812	+	0.00296866	0	1	1	#NUM!
NR_040761	4930511E03Rik	chr6	94943834	94951545	+	0.00237049	0	1	1	#NUM!
NR_015494,NR_027944,NR_027945	4930511M06Rik	chr18	57546014	57552397	-	0.163683	0.108995	0.445419	1	-0.586641
NM_029141,NM_029154	4930511M11Rik	chr5	3657004	3679544	+	0	0	1	1	#DIV/0!
NR_033573	4930512B01Rik	chr12	69790344	69841880	+	0.0625041	0	0.518359	1	#NUM!
NR_045416	4930513D17Rik	chr5	39461749	39603574	-	0.0482482	0.0198936	0.618155	1	-1.27817
NR_015574	4930513N10Rik	chr8	95806830	95821728	+	0.406893	0.322124	0.164189	0.502592	-0.337034
NM_029174	4930513O06Rik	chrX	139086243	139093403	+	0	0	1	1	#DIV/0!
NR_040654	4930515B02Rik	chr4	140872693	140878057	+	0	0	1	1	#DIV/0!
NR_027872	4930515G01Rik	chr5	114773733	114774983	-	0.416258	0.352769	0.326952	0.696506	-0.238756
NR_003100	4930515G16Rik	chr6	67565234	67565699	-	0	0	1	1	#DIV/0!
NR_040632	4930515L03Rik	chr2	16918678	17013726	-	0.0106051	0	0.591154	1	#NUM!
NR_045440	4930515L19Rik	chrX	46267559	46328911	-	0	0	1	1	#DIV/0!
NR_040611	4930517E11Rik	chr2	124123636	124129956	-	0	0	1	1	#DIV/0!
NR_045364	4930518P08Rik	chr13	50753393	50765248	-	0.0198264	0	1	1	#NUM!
NR_045975	4930519D14Rik	chr13	30615043	30624258	+	0	0	1	1	#DIV/0!
NR_033601	4930519F09Rik	chr10	28921963	28923507	-	0.00713991	0.0321296	0.526791	1	2.16993
NM_029170	4930519F16Rik	chrX	103232281	103256606	-	0	0	1	1	#DIV/0!
NR_040763	4930519F24Rik	chr9	100022300	100034670	+	0	0	1	1	#DIV/0!
NM_026263	4930519G04Rik	chr5	114853714	114883879	+	0.0116583	0	1	1	#NUM!
NR_045974	4930519H02Rik	chr5	15863928	15883766	-	0	0	1	1	#DIV/0!
NR_040383,NR_040384	4930520O04Rik	chr9	114368862	114377238	+	0.532445	0.533981	0.793244	0.947775	0.0041565
NR_036596	4930520P13Rik	chr13	70232822	70248122	+	0	0	1	1	#DIV/0!
NR_040602	4930521E06Rik	chr1	44739675	44744949	-	0.0311119	0.0851925	0.506817	1	1.45326
NM_001199090,NM_026291	4930522H14Rik	chr4	109505332	109531297	-	0	0	1	1	#DIV/0!
NR_040665	4930522O17Rik	chr4	53246196	53251120	+	0	0	1	1	#DIV/0!
NM_001162896,NR_028111	4930523C07Rik	chr1	160044380	160078586	+	6.57708	3.15066	0.635118	0.883108	-1.06179
NR_040451	4930523O13Rik	chr15	46435866	46496179	-	0	0	1	1	#DIV/0!
NM_026262	4930524B15Rik	chr11	31965633	31979651	+	0.105978	0	0.527992	1	#NUM!
NR_045661	4930524C18Rik	chr14	114831965	114861327	+	0.00279204	0	1	1	#NUM!
NR_029473	4930524L23Rik	chrX	7573600	7581016	+	0.144278	0.140438	0.77006	0.940135	-0.0389081
NM_001256259	4930524N10Rik	chrX	154339225	154343392	-	0	0	1	1	#DIV/0!
NR_045316	4930524O05Rik	chr19	10645694	10648053	-	0.012738	0.057321	0.593687	1	2.16993
NR_040735	4930524O08Rik	chr9	89826519	89864028	+	0	0	1	1	#DIV/0!
NR_040738	4930525D18Rik	chr9	114341111	114364627	-	0.101798	0.0255471	0.701235	1	-1.99447
NR_045194	4930525G20Rik	chr13	67796594	67830985	-	0.22239	0.381623	0.873962	0.969518	0.779056
NM_001243943	4930525M21Rik	chrX	38013908	38018815	-	0	0	1	1	#DIV/0!
NM_199023	4930526D03Rik	chr2	181696795	181698442	-	0	0	1	1	#DIV/0!
NR_015516,NR_027950,NR_102721	4930526I15Rik	chr9	124423787	124424856	+	2.96041	2.2227	0.0588236	0.27556	-0.413481
NR_045317	4930526L06Rik	chr19	11196817	11299884	+	0.0899251	0.0486669	0.81544	1	-0.885782
NR_045809	4930527F14Rik	chr14	45543710	45562876	+	0.0144479	0.0325778	0.593687	1	1.17303
NR_045395	4930527G23Rik	chr18	29442200	29466107	+	0	0	1	1	#DIV/0!
NR_028384	4930528A17Rik	chr4	21846327	21848448	-	0.132452	0.197044	0.876214	0.969761	0.573052
NR_045977	4930528D03Rik	chr13	59733650	59737470	+	0.014326	0	1	1	#NUM!
NR_040516	4930528P14Rik	chr2	115329266	115344280	-	0	0	1	1	#DIV/0!
NR_033593	4930529C04Rik	chr3	91071662	91075192	+	0.00511104	0.00677205	0.963828	1	0.405974
NR_045713	4930529F24Rik	chr14	38898302	38958794	+	0	0	1	1	#DIV/0!
NR_040457	4930529K09Rik	chr14	86245970	86262042	+	0	0	1	1	#DIV/0!
NR_040537	4930529L06Rik	chr16	84679789	84685147	+	0	0	1	1	#DIV/0!
NM_175280	4930529M08Rik	chr2	145934784	145964226	+	0.0653403	0.0471187	0.443294	1	-0.471673
NR_040614	4930533B01Rik	chr2	113691053	113708550	-	0.010873	0	1	1	#NUM!
NR_040478	4930533P14Rik	chr1	96612057	96662573	-	0	0	1	1	#DIV/0!
NM_029198	4930538K18Rik	chr4	119205055	119218217	-	0.177123	0.114916	0.841118	1	-0.624177
NR_040600	4930539C22Rik	chr3	134404143	134423635	-	0	0	1	1	#DIV/0!
NM_172450	4930539E08Rik	chr17	28896395	28915324	-	0.158414	0.0692471	0.653898	1	-1.19387
NR_030689	4930539J05Rik	chr3	135436221	135438665	-	4.25728	4.61428	0.91453	0.977227	0.116173
NR_040597	4930539M17Rik	chr3	9061964	9071076	+	0.0129869	0	1	1	#NUM!
NR_040598	4930539N22Rik	chr3	13597139	13652865	-	0	0	1	1	#DIV/0!
NR_040746	4930540M03Rik	chr9	15619857	15641220	+	0	0	1	1	#DIV/0!
NR_040565	4930542C21Rik	chr16	38017323	38054526	+	0	0	1	1	#DIV/0!
NR_040566	4930542D17Rik	chr16	50590503	50654166	+	0	0	1	1	#DIV/0!
NR_045898	4930542H20Rik	chr11	79670373	79675086	-	0	0	1	1	#DIV/0!
NR_045978	4930543E12Rik	chr7	113100236	113142015	-	0.00413271	0	1	1	#NUM!
NM_001145537	4930544D05Rik	chr11	70615894	70616890	+	0.0262193	0.0393999	0.589343	1	0.587563
NM_001161773	4930544G11Rik	chr6	65952571	65954014	+	0.00862808	0	1	1	#NUM!
NR_045976	4930544M13Rik	chr13	114607228	114697822	+	0	0	1	1	#DIV/0!
NR_045374	4930545E07Rik	chr18	17568746	17580990	-	0	0	1	1	#DIV/0!
NR_045357	4930545H06Rik	chr10	68319065	68321142	-	0.00746989	0	1	1	#NUM!
NR_040517	4930545L23Rik	chr2	135169573	135215616	-	0.00262252	0	1	1	#NUM!
NR_038051	4930546C10Rik	chr18	68889487	68951528	-	0.00982043	0.0110801	0.589343	1	0.174119
NR_040754	4930546K05Rik	chr9	42182238	42209231	-	0.0898782	0.0633764	0.240864	0.603257	-0.504025
NM_026652	4930547C10Rik	chr4	52596274	52612163	+	0.00493648	0	1	1	#NUM!
NR_040514	4930547E08Rik	chr2	103804452	103810622	-	0.00977991	0	1	1	#NUM!
NR_040564	4930547E14Rik	chr16	59636945	59672993	+	0	0	1	1	#DIV/0!
NR_045811	4930548G14Rik	chr15	46623305	46639858	+	0	0	1	1	#DIV/0!
NM_026296	4930548H24Rik	chr5	31485859	31488262	+	0.0615394	0	0.554067	1	#NUM!
NR_045462	4930548J01Rik	chr17	4119446	4122102	-	0	0	1	1	#DIV/0!
NR_040656	4930548K13Rik	chr4	26635820	26705449	-	0	0	1	1	#DIV/0!
NM_026300	4930549C01Rik	chr4	136610437	136613213	+	0.0249176	0	1	1	#NUM!
NR_045376	4930549G23Rik	chr18	67776033	67799943	-	0.325685	0.101174	0.997207	1	-1.68664
NM_029247	4930550C14Rik	chr9	53405286	53432803	+	1.19754	1.5993	0.223502	0.580959	0.417374
NM_023774	4930550L24Rik	chrX	58911461	58920304	+	26.8769	16.6939	7.80427e-13	7.98858e-11	-0.687051
NR_040661	4930552N02Rik	chr4	52814604	52828269	+	0	0	1	1	#DIV/0!
NR_045318	4930552P12Rik	chr19	55640589	55702204	-	0.0248872	0.0301956	0.980893	1	0.278936
NR_040567	4930553E22Rik	chr16	84371143	84375505	+	0.0109413	0	1	1	#NUM!
NR_040739	4930554C24Rik	chr9	84774398	84784351	+	0	0	1	1	#DIV/0!
NR_040633	4930555B11Rik	chr2	57181831	57188257	+	0	0	1	1	#DIV/0!
NM_175393	4930555G01Rik	chr14	5050629	5059243	+	0.00563764	0	1	1	#NUM!
NR_040506	4930556C24Rik	chr16	85819211	85826772	+	0.0429777	0	1	1	#NUM!
NR_040655	4930556G01Rik	chr4	30664596	30855744	+	0	0	1	1	#DIV/0!
NR_045714	4930556J02Rik	chr14	61492688	61500382	+	0	0	1	1	#DIV/0!
NR_045063,NR_045064,NR_045065	4930556M19Rik	chr15	10714900	10790123	+	0.57994	0.867391	0.695434	0.908978	0.580779
NR_045358	4930556N09Rik	chr10	97035768	97061059	+	0	0	1	1	#DIV/0!
NM_029229	4930557A04Rik	chrX	9849703	9850252	+	0.0200234	0	1	1	#NUM!
NR_040703	4930557J02Rik	chr5	34118740	34135339	+	0	0	1	1	#DIV/0!
NR_015490	4930558C23Rik	chr3	95386458	95402841	-	0.00750199	0	1	1	#NUM!
NR_045441	4930558G05Rik	chrX	129051524	129067146	+	0	0	1	1	#DIV/0!
NR_037999	4930558J18Rik	chr1	57359222	57377544	-	0.202917	0.0609204	0.0578795	0.272375	-1.73589
NM_001204904,NM_001204905	4930558K02Rik	chr1	161942089	161979636	-	0.0222636	0	1	1	#NUM!
NM_030192	4930562C15Rik	chr16	4835416	4867691	+	0.152463	0.043715	0.865334	1	-1.80226
NR_038030,NR_038031	4930562F07Rik	chr1	160074735	160077985	-	0.840775	0.503875	0.17157	1	-0.738653
NM_029252	4930563D23Rik	chr16	92318763	92321441	-	0.0110752	0	0.591154	1	#NUM!
NR_045379	4930563E18Rik	chr18	10706860	10711832	+	0.00724456	0	1	1	#NUM!
NM_001163728	4930563E22Rik	chr11	72215138	72218450	+	0.425752	0.421414	0.442365	0.783778	-0.0147734
NR_040704	4930563F08Rik	chr5	131880269	131883768	+	0.0217249	0	1	1	#NUM!
NR_046193	4930563M20Rik	chr8	116781712	116801412	-	0.0592493	0	1	1	#NUM!
NM_029230	4930564B18Rik	chr14	75642259	75667137	+	0.0120337	0.0275168	0.998103	1	1.19324
NM_029257	4930564C03Rik	chr17	44879704	44880885	-	0.00498932	0	1	1	#NUM!
NM_029228	4930564D02Rik	chr3	105066844	105078806	+	0.00800188	0	1	1	#NUM!
NR_045359	4930564G21Rik	chr10	119746062	119761699	-	0.00790783	0.0355853	0.589343	1	2.16993
NR_040381,NR_040382	4930564K09Rik	chr3	82904477	82943638	+	0.00838092	0	1	1	#NUM!
NR_040752	4930565D16Rik	chr3	84349376	84379921	-	0	0	1	1	#DIV/0!
NR_040476	4930565N06Rik	chr16	36880519	36897189	-	0.623912	0.399528	0.650766	0.890453	-0.643043
NR_015535	4930567H12Rik	chr8	125584638	125616670	+	0.048644	0	1	1	#NUM!
NM_001033807	4930567H17Rik	chrX	70393901	70394740	-	0	0	1	1	#DIV/0!
NR_040576	4930567J20Rik	chr16	71249904	71267176	+	0	0	1	1	#DIV/0!
NR_046010	4930567K20Rik	chr10	10751046	10758131	+	0	0	1	1	#DIV/0!
NM_029463	4930568D16Rik	chr2	35354218	35367729	-	0	0	1	1	#DIV/0!
NR_040755	4930568E12Rik	chr9	13091267	13105855	-	0.0217607	0	1	1	#NUM!
NR_040480	4930568G15Rik	chr1	165066617	165091930	-	0	0	1	1	#DIV/0!
NR_045369	4930568K20Rik	chr5	124229725	124237137	+	0.00355028	0	1	1	#NUM!
NR_040398,NR_040399,NR_040400	4930570G19Rik	chr3	156559833	156561746	-	0.302459	0.712527	0.49785	0.815512	1.23621
NM_001145759	4930571K23Rik	chr7	125368861	125371013	+	0	0	1	1	#DIV/0!
NR_045371	4930572K03Rik	chr5	127170565	127184356	+	0.00704787	0	1	1	#NUM!
NR_073011	4930572O03Rik	chr5	15652288	15657059	-	0	0	1	1	#DIV/0!
NR_045718	4930572O13Rik	chr14	25139795	25143241	-	0	0	1	1	#DIV/0!
NR_040620	4930573O16Rik	chr2	52291002	52315240	+	0.0552888	0.063214	0.977349	1	0.193257
NR_073429	4930577N17Rik	chr3	51276761	51278407	+	1.84115	1.86664	0.840396	0.962037	0.0198378
NM_175228	4930578C19Rik	chrX	18418427	18461274	-	0.0264439	0	1	1	#NUM!
NR_045391	4930578E11Rik	chr18	29396716	29496416	-	0	0	1	1	#DIV/0!
NM_026359	4930578I06Rik	chr14	63971122	63987780	-	0	0	1	1	#DIV/0!
NR_045991	4930578M01Rik	chr15	98985965	98989281	+	0.0439176	0.0547302	0.562278	1	0.317537
NR_040575	4930578N18Rik	chr16	76122613	76156086	+	0	0	1	1	#DIV/0!
NM_001163385,NM_001163386	4930579F01Rik	chr3	138164135	138186713	-	0	0	1	1	#DIV/0!
NR_038053	4930579G18Rik	chr14	54650511	54655100	+	1.28269	1.06763	0.245519	0.609805	-0.264759
NM_029482	4930579G24Rik	chr3	79629079	79632819	+	5.71889	3.45682	0.000421952	0.00615777	-0.726291
NR_029444	4930579K19Rik	chr9	98562460	98563611	-	0.347419	0.384661	0.446396	0.786367	0.146914
NR_029475	4930581F22Rik	chr9	35116728	35130922	+	0.536017	0.554566	0.620834	0.877679	0.0490798
NR_027879	4930583K01Rik	chr7	118243907	118245551	+	0.00647493	0.0291372	0.589343	1	2.16993
NR_040612	4930583P06Rik	chr2	124217679	124222358	-	0.0142352	0	0.591154	1	#NUM!
NR_029445	4930584F24Rik	chr5	26460070	26493314	-	0.00519504	0	0.58355	1	#NUM!
NM_198668	4930590J08Rik	chr6	91904233	91950725	+	0.0463644	0.02113	0.73001	1	-1.13372
NR_040604	4930590L20Rik	chr1	140570176	140656402	-	0	0	1	1	#DIV/0!
NM_026596	4930591A17Rik	chr2	179414936	179416880	+	0.00722967	0.0325335	0.593687	1	2.16993
NR_045070	4930592A05Rik	chr15	33593881	33653436	-	0	0	1	1	#DIV/0!
NR_033307	4930592I03Rik	chr18	82918405	82920560	-	0.018047	0	1	1	#NUM!
NR_045167	4930593A02Rik	chr3	58692589	58788524	+	0.0314637	0	0.58355	1	#NUM!
NR_040753	4930593C16Rik	chr9	120924455	120930802	-	0	0	1	1	#DIV/0!
NR_024017	4930594C11Rik	chr1	37485851	37488605	-	0.0373405	0.0266978	0.991499	1	-0.484021
NM_173435	4930595M18Rik	chrX	81419575	81458122	-	0.0146905	0.0090405	0.998103	1	-0.700406
NM_001033766	4930596D02Rik	chr14	35809486	35811978	-	0	0	1	1	#DIV/0!
NR_040740	4930596M17Rik	chr9	121587020	121614255	+	0	0	1	1	#DIV/0!
NR_045736	4930597G03Rik	chr14	51317335	51345489	-	0	0	1	1	#DIV/0!
NR_040479	4930598F16Rik	chr1	95701184	95716518	-	0	0	1	1	#DIV/0!
NR_045813	4930599N23Rik	chr6	39118473	39148312	+	0.492566	0.31993	0.402462	1	-0.622559
NR_040608	4931402G19Rik	chr2	120455698	120469367	-	0.0246448	0.0307024	0.526791	1	0.317067
NR_045306	4931403E22Rik	chr19	26768801	26823907	-	0.103661	0	0.591154	1	#NUM!
NR_038172,NR_038173	4931403G20Rik	chr12	69843686	69853671	+	0.0616995	0.0464787	0.436457	1	-0.408688
NM_028737	4931406B18Rik	chr7	43492044	43505938	-	0.00854486	0	1	1	#NUM!
NM_001199484,NM_001199485,NM_133732	4931406C07Rik	chr9	15283337	15306448	-	9.35739	14.7466	0.795173	0.948412	0.656209
NR_033492	4931406H21Rik	chr14	25586804	25590661	+	0.0479101	0.0128668	0.802793	1	-1.89668
NM_172741	4931406P16Rik	chr7	34236714	34285609	-	30.1814	20.7169	0.0576096	0.271903	-0.542849
NM_001033764	4931408C20Rik	chr1	26681801	26687460	-	0	0	1	1	#DIV/0!
NR_040298,NR_040299	4931408D14Rik	chr19	37258426	37264095	-	0.0341828	0.0167913	0.589343	1	-1.02555
NM_177676,NR_033188	4931409K22Rik	chr5	24543434	24555469	-	0.0804073	0.0162627	0.977349	1	-2.30575
NM_028890	4931414P19Rik	chr14	54583663	54605908	-	2.1135	3.39709	0.391679	0.748265	0.684666
NM_025737	4931417E11Rik	chr6	73468573	73469667	-	0	0	1	1	#DIV/0!
NR_040593	4931419H13Rik	chr3	55055242	55084002	+	0	0	1	1	#DIV/0!
NR_040561	4931420L22Rik	chr16	71131076	71139029	+	0	0	1	1	#DIV/0!
NM_027635	4931423N10Rik	chr2	23207476	23267129	+	0.0960528	0	1	1	#NUM!
NM_001166394,NM_028888	4931428F04Rik	chr8	105280409	105289528	-	2.63583	1.87061	0.0667431	0.297224	-0.494751
NR_033445	4931428L18Rik	chr1	31141078	31222656	-	0.0347343	0	1	1	#NUM!
NM_001081121	4931429I11Rik	chr9	40894849	40964112	-	0.0463358	0.00779405	0.82186	1	-2.57168
NM_183104	4931429L15Rik	chr9	46303361	46319986	-	0.0235304	0	0.591154	1	#NUM!
NR_038004	4931429P17Rik	chr13	47960330	48018608	-	0	0	1	1	#DIV/0!
NR_046053	4931430N09Rik	chr6	118880158	118885543	+	0	0	1	1	#DIV/0!
NR_045183	4931431B13Rik	chr7	128192050	128203328	-	0	0	1	1	#DIV/0!
NR_045807	4931431C16Rik	chr5	35581227	35588763	-	0.0917305	0.140473	0.845676	0.962105	0.614818
NM_027634	4931431F19Rik	chr7	104127913	104129823	-	0	0	1	1	#DIV/0!
NM_176829	4931440F15Rik	chr11	29822395	29825668	-	0.0122496	0	0.518359	1	#NUM!
NR_045503	4931440J10Rik	chr14	62760501	62830126	+	0.0182329	0	0.559616	1	#NUM!
NM_001145300,NR_026896	4931440L10Rik	chr1	134540945	134547022	-	0.00840439	0	1	1	#NUM!
NR_027955	4931440P22Rik	chr3	65527485	65529414	-	0.391703	0.231048	0.975173	0.993483	-0.761566
NM_172534	4932411E22Rik	chr11	89390223	89418948	-	0.00435826	0.0096541	0.589343	1	1.14739
NM_177705	4932411N23Rik	chrX	126812462	126834004	-	0	0	1	1	#DIV/0!
NR_040521,NR_040522	4932412D23Rik	chr16	42796388	42875762	-	0.00826384	0	1	1	#NUM!
NR_040764	4932413F04Rik	chr9	103557090	103565891	+	0	0	1	1	#DIV/0!
NR_028259	4932414J04Rik	chr11	21494730	21511180	-	0.00192662	0	1	1	#NUM!
NM_183113	4932414N04Rik	chr2	68657884	68748465	+	0	0	1	1	#DIV/0!
NR_015524	4932415G12Rik	chr10	94673493	94688613	-	1.72137	2.6208	0.567774	0.851017	0.60645
NR_073205	4932415M13Rik	chr17	53716509	53733843	+	0.0187824	0	1	1	#NUM!
NR_029452	4932416H05Rik	chr2	129798369	129801459	-	1.5451	2.18137	0.349736	0.714101	0.497532
NM_001002775	4932416K20Rik	chr8	104795237	104798792	+	0	0	1	1	#DIV/0!
NM_177841	4932418E24Rik	chr2	26271647	26294557	-	0.0522133	0.0788691	0.643981	1	0.595044
NM_001085511	4932429P05Rik	chrX	89752268	89755491	+	0	0	1	1	#DIV/0!
NR_027643	4932435O22Rik	chr11	114413405	114448860	-	0.0366513	0	0.559616	1	#NUM!
NM_172679	4932438A13Rik	chr3	36863106	37053033	+	6.9276	5.65293	0.833377	0.960933	-0.293356
NM_001163695,NM_028905	4932438H23Rik	chr16	91053935	91069145	-	0.0432558	0.0599457	0.769905	1	0.47076
NR_015588	4932441J04Rik	chr5	57570084	57717919	-	0.217547	0.379815	0.398378	1	0.803971
NM_001101519	4932443I19Rik	chr8	13705889	13743066	+	0	0	1	1	#DIV/0!
NR_045182	4932702P03Rik	chr13	24905600	24911780	+	0	0	1	1	#DIV/0!
NR_003635	4933400A11Rik	chrX	169776378	169779635	-	0.00958924	0	1	1	#NUM!
NR_045432	4933400B14Rik	chr17	89320227	89327333	+	0	0	1	1	#DIV/0!
NR_040770	4933400C23Rik	chr9	92718716	92795711	+	0.0328078	0.0280001	0.437863	1	-0.228607
NR_015540	4933400F21Rik	chr1	89676507	89683892	-	0.00801521	0	1	1	#NUM!
NR_045730	4933400L20Rik	chr8	103603799	103680382	+	0	0	1	1	#DIV/0!
NR_033580	4933401B06Rik	chrX	107542582	107543800	+	0	0	1	1	#DIV/0!
NR_045431	4933401D09Rik	chr17	15631788	15641102	+	0.0134716	0	0.554067	1	#NUM!
NR_040540	4933401H06Rik	chr3	135833694	135840269	-	0	0	1	1	#DIV/0!
NR_045505	4933401P06Rik	chr5	36873595	36876879	-	0	0	1	1	#DIV/0!
NR_045504	4933402C06Rik	chr7	40674737	40691260	+	0	0	1	1	#DIV/0!
NM_001256158	4933402D24Rik	chr1	63754909	63769267	-	0.128795	0.124625	0.868088	1	-0.047484
NM_001199996,NM_001199997	4933402E13Rik	chrX	62287142	62292078	+	5.81183	1.5017	0.285747	0.656605	-1.95239
NM_177901	4933402J07Rik	chr8	87563907	87589197	+	0.073561	0	0.591154	1	#NUM!
NR_040682,NR_040683	4933402J10Rik	chr5	59963119	59986002	-	0	0	1	1	#DIV/0!
NR_046059	4933402J15Rik	chr14	74355527	74369741	+	0.00309847	0	0.591154	1	#NUM!
NM_173409	4933402N03Rik	chr7	131138347	131146283	-	0	0	1	1	#DIV/0!
NM_001177510	4933402N22Rik	chr5	11918043	11922804	+	0	0	1	1	#DIV/0!
NM_175368	4933402P03Rik	chr11	69816566	69818440	-	0.010882	0	1	1	#NUM!
NM_001177389	4933403O08Rik	chrX	112239049	112243852	+	0.394065	0.032658	0.982116	1	-3.59292
NR_045920	4933404G15Rik	chr16	16707687	16718121	-	0.00372544	0	1	1	#NUM!
NR_046038	4933404K08Rik	chr13	23278350	23282267	+	0	0	1	1	#DIV/0!
NR_015555	4933404O12Rik	chr5	136919146	136937109	+	1.3224	2.24162	0.628248	0.880408	0.761384
NR_046036	4933405D12Rik	chr3	122882592	122924116	-	0.0813385	0.129271	0.560494	1	0.668394
NR_045506	4933405E24Rik	chr11	54177772	54213288	-	0	0	1	1	#DIV/0!
NM_027655	4933405L10Rik	chr8	105708303	105710168	+	0.117944	0	0.518359	1	#NUM!
NM_172901	4933405O20Rik	chr7	50599190	50600528	+	0	0	1	1	#DIV/0!
NR_044986	4933406C10Rik	chr12	32919384	32953789	-	0.162396	0.166634	0.88549	1	0.0371689
NR_040502	4933406D12Rik	chr2	146542931	146546108	+	0	0	1	1	#DIV/0!
NR_015568	4933406F09Rik	chr14	7412473	7422685	+	0	0	1	1	#DIV/0!
NR_046037	4933406G16Rik	chr11	19065275	19075740	+	0.00363238	0	0.591154	1	#NUM!
NR_029437,NR_029438	4933406I18Rik	chr7	114354640	114415161	-	0.0606741	0.0527755	0.998103	1	-0.201214
NM_028914	4933406J08Rik	chr2	122186272	122206393	+	0.113386	0	1	1	#NUM!
NR_046004	4933406J10Rik	chr7	82743346	82755644	-	0.0116637	0	1	1	#NUM!
NR_015512	4933406K04Rik	chr12	106685607	106716324	-	0.00391052	0	1	1	#NUM!
NM_173771	4933406M09Rik	chr1	134385940	134390983	+	0.0782489	0.0280453	0.526791	1	-1.48031
NR_045819	4933407E24Rik	chr4	124569179	124575538	+	0.0112451	0.0255335	0.817637	1	1.1831
NR_045841	4933407G14Rik	chr10	75449510	75463104	+	0.00519933	0	1	1	#NUM!
NR_040731	4933407I05Rik	chr9	51914429	51927003	+	0.0368104	0	1	1	#NUM!
NR_029443	4933407K13Rik	chrX	75725458	75764699	-	1.04791	0.953688	0.183159	0.529671	-0.135928
NR_037692	4933407L21Rik	chr1	85928483	85931756	+	0.0215722	0	1	1	#NUM!
NM_177773	4933408B17Rik	chr18	34579846	34597468	-	0.393149	0.158005	0.968298	0.991236	-1.3151
NR_045810	4933408J17Rik	chr10	93589413	93605245	+	0.0426114	0.0190792	0.79253	1	-1.15924
NR_045831	4933408N05Rik	chr8	114341161	114351478	-	0.0177018	0.016263	0.977349	1	-0.122297
NM_177651	4933409G03Rik	chr2	68582413	68616463	+	0	0	1	1	#DIV/0!
NR_033123	4933409K07Rik	chr4	42153453	42462993	-	0.00759094	0	0.3014	1	#NUM!
NR_045342	4933411E08Rik	chr10	117925459	117948307	+	0.0709823	0.0442303	0.640844	1	-0.682425
NR_045158	4933411G06Rik	chr10	51756174	51757194	-	0	0	1	1	#DIV/0!
NM_177880	4933411G11Rik	chr5	143181017	143205068	+	0.00493508	0	0.591154	1	#NUM!
NM_025752	4933411K16Rik	chr19	42052228	42053628	+	0.0520908	0.0695676	0.929647	1	0.417386
NM_025747	4933411K20Rik	chr8	46169556	46195590	+	5.15905	6.36728	0.674419	0.900823	0.303571
NR_038025,NR_038026	4933412E12Rik	chr10	116950562	116963279	+	2.7126	3.62414	0.264104	0.633515	0.417962
NM_027668	4933412E24Rik	chr15	60014866	60016618	-	0.0102484	0	1	1	#NUM!
NR_045507	4933412O06Rik	chr13	15781664	15802630	-	0.0150781	0	1	1	#NUM!
NM_027697	4933413G19Rik	chr6	128375510	128385144	+	0.154595	0.0248511	0.589343	1	-2.63711
NR_038005	4933413J09Rik	chr14	26357547	26400456	+	0.571499	0.933168	0.488382	0.809975	0.707385
NR_045508	4933413L06Rik	chr13	117706764	117720011	-	0	0	1	1	#DIV/0!
NM_025746	4933415F23Rik	chr1	23100474	23102253	-	0.0066587	0	1	1	#NUM!
NM_001161855	4933416C03Rik	chr10	116111664	116113917	-	0.739167	0.0432407	0.543834	1	-4.09544
NR_040498	4933416E03Rik	chr2	159947341	159981289	+	0	0	1	1	#DIV/0!
NM_027700	4933416I08Rik	chrX	53686491	53691332	+	0	0	1	1	#DIV/0!
NR_045846	4933416M06Rik	chr13	101254319	101293396	+	0.00872466	0.0186087	0.593687	1	1.0928
NR_045840	4933416M07Rik	chr8	27142910	27149706	+	0.213112	0.0196734	0.998103	1	-3.43729
NM_025750	4933417A18Rik	chr13	34924409	34953196	+	0	0	1	1	#DIV/0!
NR_045849	4933417D19Rik	chr8	123235091	123242359	+	0.490589	0.285691	0.943213	0.985089	-0.78006
NR_040454	4933417E11Rik	chr1	71958998	72005195	-	0.0106845	0	0.58355	1	#NUM!
NR_033592	4933417G07Rik	chr3	55847105	55848065	+	0.0118988	0.0535445	0.557978	1	2.16993
NR_045842	4933417O13Rik	chr7	143322772	143330650	-	0.0210871	0.0493895	0.972307	1	1.22784
NM_027702	4933421I07Rik	chr7	42445462	42448080	-	0.004779	0	1	1	#NUM!
NR_036602	4933421O10Rik	chr4	33027139	33031323	-	1.65179	2.35245	0.916947	0.977973	0.510128
NR_040715	4933422A05Rik	chr9	35281105	35285423	+	0.067908	0.0189735	0.977349	1	-1.83959
NM_001033775	4933422H20Rik	chr11	115440545	115448268	+	0.0250904	0	1	1	#NUM!
NR_045372	4933424G05Rik	chr18	14988995	15047987	+	0.0458724	0.0284471	0.98832	1	-0.689344
NR_040290	4933424G06Rik	chr1	36714538	36757960	+	0.0523384	0.0652638	0.64209	1	0.318412
NR_046460	4933425B07Rik	chr14	46602806	46637423	-	0.00541764	0	0.591154	1	#NUM!
NR_040519	4933425H06Rik	chr6	144672868	144693832	+	0.0313457	0	1	1	#NUM!
NM_025751	4933425L06Rik	chr13	105082122	105121782	+	0.181587	0.0221717	0.817637	1	-3.03388
NR_040684	4933426D04Rik	chr5	24902569	24906849	+	0.058348	0.051976	0.791175	1	-0.166838
NM_001242419,NM_178682	4933426M11Rik	chr12	80790532	80880833	+	23.681	24.0764	0.397245	0.750744	0.02389
NM_175017	4933427D06Rik	chr6	89096115	89110037	+	1.91629	0.0736792	0.521923	1	-4.70092
NM_028963	4933427D14Rik	chr11	72154097	72203371	-	4.13013	3.38822	0.393624	0.748629	-0.285661
NR_033197	4933427E11Rik	chr15	74709161	74710374	+	0.0779589	0.0900282	0.857072	1	0.207663
NR_045853	4933427E13Rik	chr11	25326107	25367137	+	0	0	1	1	#DIV/0!
NM_028955	4933427G17Rik	chr7	120982509	121014787	+	0.0848019	0.053689	0.761883	1	-0.659468
NR_045159,NR_045160	4933427I22Rik	chr4	139926683	139943519	-	0.0122878	0	1	1	#NUM!
NR_040644	4933428C19Rik	chr4	40482840	40525548	-	0	0	1	1	#DIV/0!
NR_045307	4933429K18Rik	chr19	45726555	45730558	-	0	0	1	1	#DIV/0!
NR_033783	4933429O19Rik	chr14	48878873	48887112	+	0	0	1	1	#DIV/0!
NR_045855	4933430H16Rik	chr7	82937938	82971391	-	0.0189855	0	1	1	#NUM!
NM_177607	4933430I17Rik	chr4	62525369	62547993	+	0.282304	0.252604	0.805363	0.952069	-0.16037
NR_045857	4933430M04Rik	chr11	24481909	24569951	+	0	0	1	1	#DIV/0!
NR_045854	4933430N04Rik	chr8	9125412	9132288	-	0	0	1	1	#DIV/0!
NR_015459	4933431E20Rik	chr3	107888850	107896213	-	2.23351	3.28242	0.54648	0.841843	0.555444
NR_045163,NR_045165	4933431G14Rik	chr6	72120213	72123197	-	0.0978287	0.0428391	0.853657	1	-1.19133
NR_040716	4933432G23Rik	chr9	118429839	118437048	+	0	0	1	1	#DIV/0!
NR_045657	4933432I03Rik	chr14	102987412	103033803	-	0.0159592	0	1	1	#NUM!
NR_015575,NR_027843	4933432I09Rik	chr16	18209686	18213863	-	0.100121	0.0333772	0.951089	1	-1.58481
NR_102286	4933432K03Rik	chr7	121587386	121589836	-	0.0790686	0	1	1	#NUM!
NM_028961	4933433C11Rik	chr2	25212559	25214630	-	0.0731082	0	0.58355	1	#NUM!
NR_045856	4933433F19Rik	chr8	30568395	30575573	+	0	0	1	1	#DIV/0!
NR_040719	4933433G15Rik	chr9	75410184	75415537	+	0.228429	0.127584	0.889955	1	-0.840296
NR_045851	4933433G19Rik	chr13	66996818	67032405	-	0.0459573	0.0257476	0.628487	1	-0.835855
NR_045458	4933433H22Rik	chr17	84078660	84089875	+	0.0429576	0.0565101	0.984315	1	0.395597
NM_025762,NM_027500	4933434E20Rik	chr3	90052817	90062447	+	23.1621	22.2114	0.202841	0.556156	-0.0604654
NM_026233	4933434I20Rik	chr8	83348472	83379402	+	0.00426197	0	1	1	#NUM!
NR_033641	4933436C20Rik	chr8	92326033	92356120	-	0.569761	1.07827	0.00163901	0.0187565	0.920283
NR_040455	4933436E23Rik	chr1	139379452	139402852	+	0	0	1	1	#DIV/0!
NR_046208	4933436H12Rik	chr7	68417424	68426133	+	0	0	1	1	#DIV/0!
NM_025763	4933436I01Rik	chrX	67919864	67921450	-	0.0127653	0	1	1	#NUM!
NR_040685	4933438B17Rik	chr5	127030789	127088529	+	0.0098785	0	1	1	#NUM!
NR_045446	4933438K21Rik	chr4	147063366	147068436	-	0.0106617	0	1	1	#NUM!
NR_015585	4933439C10Rik	chr11	59505685	59511067	+	2.7904	3.95771	0.543608	0.841017	0.504198
NR_040558	4933439K11Rik	chr1	172541620	172550806	-	0.12557	0.128987	0.843557	1	0.0387328
NR_045344	4933440J02Rik	chr10	111586719	111594273	-	0.00515506	0	1	1	#NUM!
NR_045803,NR_045804	4933440M02Rik	chr7	125331782	125349786	-	0	0	1	1	#DIV/0!
NM_207657	5031410I06Rik	chr5	26098668	26105314	-	0.0243144	0.050533	0.5219	1	1.05542
NM_198642	5031414D18Rik	chr14	75016027	75052532	+	0.269558	0.765674	0.0274205	0.164969	1.50613
NR_040469	5031425E22Rik	chr5	23431808	23434353	-	4.13509	4.03381	0.616075	0.875807	-0.0357764
NR_015558	5031425F14Rik	chr2	166447451	166458770	+	0.0332813	0.0753011	0.748175	1	1.17796
NR_027890	5031426D15Rik	chr2	6922702	6928722	-	0.0237005	0.0125176	0.436457	1	-0.920961
NR_045986,NR_045987	5031434C07Rik	chr6	112286794	112290319	-	0.0292266	0.0487741	0.7767	1	0.738835
NR_033624	5031434O11Rik	chr3	51559757	51567116	+	0.348696	0.417351	0.923521	1	0.25929
NM_001033273	5031439G07Rik	chr15	84945720	84987971	-	12.2776	11.1158	0.148842	0.476906	-0.143411
NR_040413	5033403H07Rik	chr5	52973012	52992292	-	0.106808	0	1	1	#NUM!
NR_033600	5033404E19Rik	chr1	185497306	185498014	+	0.00925467	0	1	1	#NUM!
NR_029464	5033406O09Rik	chr12	111941991	111944482	-	0.654223	0.800739	0.627915	0.880229	0.291551
NM_138654	5033411D12Rik	chr13	16857475	17694765	-	1.36557	1.33434	0.366849	0.729654	-0.0333712
NR_040510	5330411J11Rik	chr2	59382493	59386682	-	0.016894	0	0.308789	1	#NUM!
NR_029381	5330413P13Rik	chr2	131820006	131847656	-	0	0	1	1	#DIV/0!
NM_001033304	5330417C22Rik	chr3	108458069	108536522	-	0.183273	0.140968	0.361831	0.725774	-0.378632
NR_028300	5330426P16Rik	chr16	50726751	50732773	-	5.69212	8.29572	0.668334	0.899341	0.543403
NR_015552	5330434G04Rik	chrX	105372994	105391754	-	0	0	1	1	#DIV/0!
NR_037679	5330439B14Rik	chr6	142614595	142626462	+	0.00438297	0	1	1	#NUM!
NM_001244628	5430401F13Rik	chr6	131543762	131553757	+	0	0	1	1	#DIV/0!
NM_027768	5430402E10Rik	chrX	77919786	77925062	-	0	0	1	1	#DIV/0!
NR_015581,NR_027892	5430402O13Rik	chr6	50566643	50594865	+	0.154609	0.152544	0.679935	1	-0.01939
NR_046181	5430403N17Rik	chr8	35864085	35882957	-	0.0485365	0.0676979	0.786844	1	0.480042
NR_015591,NR_027914	5430405H02Rik	chr2	156852403	156862945	-	1.35706	1.23589	0.659121	0.895354	-0.134945
NR_034038	5430416N02Rik	chr5	100420842	100429535	-	9.54795	7.12179	0.302738	0.673566	-0.422952
NR_033355	5430416O09Rik	chr4	43730034	43734534	+	0.371308	0.260089	0.000124612	0.00222315	-0.513608
NR_030716	5430417L22Rik	chr2	118745762	118748807	+	12.3815	13.525	0.995297	0.998549	0.127446
NM_175166	5430419D17Rik	chr7	131174402	131250945	+	0.00175664	0	0.591154	1	#NUM!
NR_040352	5430421F17Rik	chr8	25302650	25306270	-	0.00230541	0	1	1	#NUM!
NM_001201323	5430421N21Rik	chr15	101485130	101491512	-	0.0107995	0	1	1	#NUM!
NM_027780	5430425J12Rik	chr13	73699826	73709856	+	0.0229129	0	1	1	#NUM!
NR_045858	5430427M07Rik	chr12	91045848	91056635	+	0	0	1	1	#DIV/0!
NM_001163539	5430427O19Rik	chrX	85870273	85891499	+	0.0745407	0.139069	0.930083	0.980992	0.899702
NR_045426	5430428K19Rik	chrX	6452376	6574663	-	0.00652366	0	1	1	#NUM!
NR_040541	5430434I15Rik	chr3	38203151	38208119	-	0	0	1	1	#DIV/0!
NM_145509	5430435G22Rik	chr1	131688695	131713464	+	18.793	13.0604	0.997473	0.999278	-0.525
NR_045274	5430437J10Rik	chr15	5496318	5594983	+	0	0	1	1	#DIV/0!
NR_045859	5430440P10Rik	chr14	105427559	105437716	+	0.0160691	0	1	1	#NUM!
NM_027784	5530400C23Rik	chr6	133292216	133295790	+	0	0	1	1	#DIV/0!
NR_038010	5530401A14Rik	chr11	81860677	81894582	+	0	0	1	1	#DIV/0!
NR_015467	5530601H04Rik	chrX	105040854	105070124	-	1.22743	1.25243	0.843276	0.962037	0.0290831
NR_040378	5730403I07Rik	chr9	77366412	77399416	-	0.0349027	0	0.559616	1	#NUM!
NR_038158	5730405O15Rik	chrX	13042015	13045295	+	0.250237	0.358649	0.910687	0.976429	0.519277
NR_027866	5730408K05Rik	chr19	8888387	8888770	-	4.49019	2.58731	0.707628	0.915482	-0.795322
NM_001013755,NM_001145950	5730409E04Rik	chr4	126609854	126614371	+	5.23539	10.8415	0.514777	0.826266	1.05019
NR_045424,NR_045425	5730412P04Rik	chrX	136104922	136115420	+	0	0	1	1	#DIV/0!
NR_033596	5730416F02Rik	chrX	109001485	109002296	+	0.0211577	0.0316849	0.984572	1	0.582616
NR_045338,NR_045339	5730420D15Rik	chr10	95417375	95428640	+	0.0379469	0.0439843	0.557978	1	0.213008
NR_015478	5730422E09Rik	chr5	149119565	149182036	-	0.0616936	0.0578895	0.917786	1	-0.0918189
NR_045341	5730435O14Rik	chr10	41568016	41576476	+	0.0449804	0.0387555	0.593687	1	-0.214898
NM_027472	5730455P16Rik	chr11	80360492	80378015	-	5.11854	7.35685	0.217865	0.573909	0.523356
NR_038163	5730457N03Rik	chr6	52308389	52314832	-	0.00958838	0.0340468	0.526791	1	1.82816
NR_045801	5730460C07Rik	chr3	153789305	153792087	-	0	0	1	1	#DIV/0!
NR_045500	5730480H06Rik	chr5	48395573	48414294	+	0.621168	0.452548	0.311941	0.683002	-0.456914
NR_073462	5730488B01Rik	chr4	44702800	44705110	+	0.00228946	0	1	1	#NUM!
NM_001033157,NM_001201330	5730507C01Rik	chr12	18514510	18535254	+	1.05338	0.983927	0.147528	0.474542	-0.0983996
NM_027482	5730508B09Rik	chr3	127869688	127896323	-	3.05394	2.06573	0.264083	0.633515	-0.564018
NR_027973	5730522E02Rik	chr11	25616846	26210576	-	0.0555888	0.0495845	0.847164	1	-0.164907
NM_028872	5730559C18Rik	chr1	136213522	136234280	-	0.60376	1.12514	0.0126263	0.0927877	0.898063
NR_033729	5730577I03Rik	chr9	20607475	20617271	+	0.724187	0.687884	0.392711	0.748629	-0.0741961
NM_178243	5830403L16Rik	chr1	153849542	153851195	-	0.0781534	0.0911348	0.559986	1	0.221694
NR_045993	5830403M04Rik	chr5	100077962	100095273	+	0.0095027	0	1	1	#NUM!
NM_001128145,NM_001128146,NM_175533	5830411N06Rik	chr7	140247381	140299791	+	0.0204517	0	1	1	#NUM!
NM_029086	5830415F09Rik	chr4	46376975	46389423	-	3.37201	1.97541	0.721354	0.921926	-0.771452
NR_045384	5830416I19Rik	chr5	64044973	64050226	+	0	0	1	1	#DIV/0!
NR_028427	5830416P10Rik	chr19	53441212	53464796	-	4.22757	0.132696	0.248569	0.61442	-4.99363
NR_028359	5830417I10Rik	chr3	88777057	88829371	+	2.04233	1.96469	0.595371	0.866868	-0.0559174
NM_176976	5830418K08Rik	chr9	15316914	15357788	-	5.24073	3.21886	0.00287773	0.029625	-0.703219
NR_040466	5830418P13Rik	chr9	103423578	103461260	+	0.0434355	0.0793539	0.779138	1	0.869426
NR_038060,NR_038061	5830428M24Rik	chr12	69464787	69475550	-	0.011407	0	1	1	#NUM!
NR_015548	5830432E09Rik	chr7	135648457	135652314	-	0.0726553	0.0344868	0.951089	1	-1.07502
NR_102283,NR_102284,NR_102287	5830444B04Rik	chr4	155408309	155421704	-	0.290111	0.598667	0.42989	0.775769	1.04515
NR_073359	5830454E08Rik	chr9	120577331	120578073	+	0.370263	0.504745	0.647063	1	0.447007
NM_001252661	5830473C10Rik	chr5	90561209	90597906	+	0.0306317	0	1	1	#NUM!
NR_045643	5930403L14Rik	chr4	154630691	154636367	-	0.237263	0.179094	0.00444597	0.0419678	-0.405769
NR_015517	5930412G12Rik	chr5	128579130	128600687	-	0.337604	0.412809	0.00817279	0.0668695	0.290143
NR_102383,NR_102384	5930430L01Rik	chr5	148990056	148995215	-	0.596114	1.12562	0.875959	0.969761	0.917056
NR_046158	5930438M14Rik	chr13	101232127	101247551	+	0.00688779	0.0196081	0.853657	1	1.50934
NR_045311	6030407O03Rik	chr1	73618381	73864466	-	0.0650501	0.0265542	0.853657	1	-1.29261
NR_033803	6030408B16Rik	chr15	101293212	101297426	+	6.13941	11.0913	1.64548e-07	6.28286e-06	0.853257
NM_176921	6030419C18Rik	chr9	58488603	58499742	+	14.8478	22.7336	0.0021511	0.0234002	0.614577
NR_036598	6030440G07Rik	chr12	110994398	111013872	+	0	0	1	1	#DIV/0!
NR_102315	6030443J06Rik	chr5	22550413	22558171	+	0.156213	0.199853	0.893349	0.972453	0.355423
NM_001166360,NM_029998	6030458C11Rik	chr15	12819904	12824657	-	8.15545	7.12786	0.478374	0.805269	-0.194296
NR_040702	6030466F02Rik	chr8	123733958	123739941	+	0.021283	0.0179415	0.79253	1	-0.246398
NM_029964	6030468B19Rik	chr11	117797660	117807308	+	0.0248205	0.0460484	0.777232	1	0.891622
NR_102715	6030469F06Rik	chr12	31168862	31185922	+	0.111661	0.192334	0.840933	1	0.784488
NM_183126	6030498E09Rik	chrX	38772780	38962688	+	0.289154	0.124244	0.0771964	0.325782	-1.21867
NR_029446	6230400D17Rik	chr14	20702012	20703099	-	0.801263	0.436532	0.940232	0.983645	-0.876189
NM_001081227	6330403A02Rik	chr1	180432373	180483504	-	0.0375504	0.0414997	0.491442	1	0.144273
NM_134022	6330403K07Rik	chr11	71031941	71033617	-	10.3301	22.9592	0.0204978	0.133836	1.15222
NM_001267796	6330403M23Rik	chr18	36300101	36301478	+	9.0118	11.5896	0.623493	0.878922	0.362949
NR_028126	6330407A03Rik	chr4	3714964	3716806	+	0.0031022	0.0139599	0.589343	1	2.16993
NM_177312	6330408A02Rik	chr7	13258967	13278721	-	1.97322	2.49862	0.484911	0.808436	0.340577
NM_027529	6330409D20Rik	chr2	32732621	32741016	-	0.0470391	0.0217085	0.998103	1	-1.1156
NR_040589	6330410L21Rik	chr3	129753758	129763882	+	0.00342568	0.0154156	0.526791	1	2.16993
NR_045141	6330415B21Rik	chr6	77380257	77382475	-	0.0055457	0	1	1	#NUM!
NM_144905	6330416G13Rik	chr4	63560360	63586353	+	2.0999	2.98865	0.0213818	0.137954	0.509179
NR_045821	6330418K02Rik	chr5	138264045	138266661	+	0.806733	0.826704	0.538777	0.838943	0.0352788
NR_003619	6330549D23Rik	chr3	96606662	96629819	-	0.321558	0.317882	0.742768	0.930669	-0.0165839
NR_002848	6430411K18Rik	chr12	109591537	109592851	+	0.524504	0.617683	0.699666	0.911726	0.235912
NM_001033465	6430531B16Rik	chr7	139972303	139978755	-	0.812329	1.51238	0.677814	0.902397	0.896685
NM_001163760,NM_001163761,NM_001163762,NM_172286	6430548M08Rik	chr8	120144929	120165307	+	2.16012	3.15485	2.19236e-05	0.000497522	0.546461
NM_001145351,NM_001145352	6430550D23Rik	chr2	156000443	156007977	-	0.247228	0.345145	0.654444	0.892665	0.481364
NR_015515	6430562O15Rik	chr13	99410836	99412826	-	0.904174	0.100302	0.789558	1	-3.17226
NM_175486	6430571L13Rik	chr9	107340640	107349683	+	0.213851	0.330675	0.327161	0.696544	0.628814
NM_176952	6430573F11Rik	chr8	36489191	36513013	+	1.42137	2.55283	0.356551	0.720743	0.844819
NR_046179	6430584L05Rik	chr6	55396887	55412285	+	0.189057	0.4242	0.231874	0.592326	1.16592
NR_040291	6430706D22Rik	chr1	88263113	88269408	-	18.4614	16.0686	0.0137869	0.0988509	-0.200269
NR_102348,NR_102349	6430710C18Rik	chr2	72784681	72813717	-	0.0646864	0.030173	0.817637	1	-1.1002
NR_029460	6530402F18Rik	chr2	29245116	29252993	-	1.50638	3.19024	6.9234e-07	2.29714e-05	1.08258
NR_027881	6530411M01Rik	chr17	9147719	9168022	-	0.0135745	0	0.591154	1	#NUM!
NR_015505,NR_026976	6720401G13Rik	chrX	50563120	50635258	-	10.3051	10.5334	0.0273002	0.164588	0.0316217
NR_040306,NR_040307	6720468P15Rik	chr19	57509066	57512788	+	0.157756	0.113414	0.742804	1	-0.476092
NR_040492	6720483E21Rik	chr1	20888650	20890473	-	0.0676494	0.131344	0.994537	1	0.957197
NM_173381	6720489N17Rik	chr13	62603015	62624182	-	0.908111	1.21349	0.0662631	0.295853	0.418225
NM_177656	6820408C15Rik	chr2	152415587	152444328	+	0.215934	0.177076	0.973414	1	-0.286222
NR_030708	6820431F20Rik	chr8	20268286	20297432	-	0.571849	0.488556	0.410971	0.762203	-0.22711
NM_001033983	7420426K07Rik	chr9	98903119	98904622	+	0.00392113	0	1	1	#NUM!
NM_001177581	7420461P10Rik	chr1	162647243	162658219	-	0.0119581	0	1	1	#NUM!
NR_046272	7420700N18Rik	chr8	31367749	31382438	+	0.0100032	0	0.58355	1	#NUM!
NR_045860	7420701I03Rik	chr12	11047813	11078741	+	0	0	1	1	#DIV/0!
NM_001256072	7530416G11Rik	chr15	85492736	85503227	-	0.00982242	0	1	1	#NUM!
NR_015466	7530420F21Rik	chr1	150076661	150099766	-	0.0445905	0.0217778	0.443124	1	-1.03388
NR_040744	7630403G23Rik	chr9	34042371	34059019	+	0	0	1	1	#DIV/0!
NM_030135	8030411F24Rik	chr2	148782009	148785936	+	7.0061	1.37945	0.117161	0.416294	-2.34451
NR_045738	8030423F21Rik	chr5	52607550	52619011	-	0.203741	0.339325	0.722023	0.92229	0.73593
NM_029873	8030423J24Rik	chr13	70882948	70884503	+	0.0329969	0.0296066	0.789159	1	-0.15641
NR_040615	8030442B05Rik	chr2	11338366	11398500	-	0	0	1	1	#DIV/0!
NR_040664	8030443G20Rik	chr4	108942843	108972077	-	0	0	1	1	#DIV/0!
NM_178670	8030462N17Rik	chr18	77633281	77714010	-	8.50907	5.30698	0.240877	0.603257	-0.68111
NR_045875	8430403D17Rik	chr11	85702200	85719744	-	0.00560053	0	1	1	#NUM!
NM_001166580,NM_145980	8430408G22Rik	chr6	116650684	116652847	+	0.533517	0	1	1	#NUM!
NM_173737	8430410A17Rik	chr6	87913976	87936613	+	14.5989	12.4516	0.578808	0.858117	-0.229537
NM_028982	8430419L09Rik	chr6	135197987	135236240	+	4.20611	6.71098	0.0193294	0.127973	0.674036
NR_045373	8430422H06Rik	chr18	14232306	14278542	+	0	0	1	1	#DIV/0!
NR_040686	8430423G03Rik	chr5	148950250	148951658	+	0.0533859	0	0.554067	1	#NUM!
NR_077229,NR_077230,NR_077231	8430426J06Rik	chr15	81242654	81251862	-	0.975859	1.54611	0.391014	0.747482	0.663894
NM_001001986,NM_001134300	8430427H17Rik	chr2	153407461	153529971	-	5.02582	6.43491	0.0888165	0.353183	0.356561
NR_028317,NR_045275,NR_045276	8430429K09Rik	chr11	3452483	3479831	+	1.87357	2.39362	0.985421	0.99581	0.353398
NR_002849	8430431K14Rik	chr19	31213543	31216396	-	0.00417521	0	0.58355	1	#NUM!
NR_040645	8430436N08Rik	chr4	7560688	7573801	+	0.0254904	0.0222025	0.82186	1	-0.199234
NR_040503	8430437L04Rik	chr2	72703510	72729468	+	0.0110381	0	1	1	#NUM!
NM_001123370	9030025P20Rik	chr17	14978864	14991577	+	0.327936	0.325243	0.986504	0.99581	-0.0118982
NR_040618	9030204H09Rik	chr2	35819190	35823385	+	0	0	1	1	#DIV/0!
NR_045878	9030404E10Rik	chr16	30021842	30039479	-	0	0	1	1	#DIV/0!
NR_102361	9030612E09Rik	chr10	43174699	43176565	+	0.346355	0.332839	0.796942	0.949352	-0.057427
NM_145448	9030617O03Rik	chr12	100779123	100872610	+	3.66976	7.65148	0.870076	0.968343	1.06005
NM_001039720	9030619P08Rik	chr15	75427606	75431829	-	0.0190504	0	1	1	#NUM!
NM_001256489	9030624G23Rik	chr12	24043202	24097269	-	0.548363	0.581213	0.912891	0.977131	0.0839352
NM_027815	9030624J02Rik	chr7	118740271	118841491	+	15.1145	20.1639	0.450923	0.788627	0.415834
NM_027834	9130008F23Rik	chr17	40875482	40880558	-	2.25466	1.28336	0.99981	0.999994	-0.812981
NM_198296	9130011E15Rik	chr19	45818144	45998488	-	5.75588	6.25426	0.919956	0.978771	0.119802
NR_045050,NR_045051	9130015A21Rik	chr12	35672291	35695118	-	0	0	1	1	#DIV/0!
NR_040499	9130015L21Rik	chr2	160016653	160040620	+	0	0	1	1	#DIV/0!
NM_030226	9130019O22Rik	chr7	127382260	127387166	-	1.2383	1.47495	0.774556	0.941592	0.252296
NR_033635	9130019P16Rik	chr6	54269681	54430221	-	0.142775	0.147092	0.741969	0.930314	0.0429743
NM_177001	9130023H24Rik	chr7	128234451	128238031	-	2.06641	2.39554	0.451393	0.788735	0.213224
NR_024325,NR_024326	9130024F11Rik	chr1	56971469	56975196	+	0.276154	0.433721	0.0334035	0.188546	0.651294
NM_001101461	9130204L05Rik	chr3	91088137	91090805	-	0	0	1	1	#DIV/0!
NR_030721	9130206I24Rik	chr4	114909289	114921118	+	0.788742	2.50231	5.30794e-09	2.7137e-07	1.66563
NR_033453	9130209A04Rik	chr18	47452668	47470868	+	0	0	1	1	#DIV/0!
NR_046180	9130221F21Rik	chr6	72013896	72042528	-	0.0110809	0	1	1	#NUM!
NR_046001	9130221H12Rik	chr7	25228723	25230264	+	4.88076	5.04744	0.763242	0.938696	0.048447
NR_045837	9130227L01Rik	chr1	55931241	55972098	+	0.00299967	0.0134985	0.589343	1	2.16993
NR_027961	9130230L23Rik	chr5	65987928	66004285	-	0.019112	0	0.58355	1	#NUM!
NM_029418	9130401M01Rik	chr15	58022271	58034294	-	17.2027	14.6363	0.801837	0.95119	-0.233087
NM_001033819	9130409I23Rik	chr1	181051237	181060667	+	0.0152796	0	1	1	#NUM!
NR_045865	9230009I02Rik	chr11	51085087	51091835	+	0.015829	0	1	1	#NUM!
NR_028438	9230102K24Rik	chr10	110600650	110615961	+	0.0298955	0	1	1	#NUM!
NR_040511	9230102O04Rik	chr2	9883041	9889540	-	0.0168827	0	1	1	#NUM!
NM_029960	9230104L09Rik	chr2	148846714	148850934	-	0.240671	0.181703	0.637055	1	-0.405479
NR_040626	9230105E05Rik	chr10	120389523	120392793	+	0.0169998	0	1	1	#NUM!
NM_199017	9230110C19Rik	chr9	8021672	8042823	-	5.84538	7.57529	0.632643	0.882325	0.374004
NM_029863	9230110F15Rik	chr9	35838329	35844150	-	0	0	1	1	#DIV/0!
NM_030062	9230112D13Rik	chr14	34511621	34522801	-	0.00707771	0	1	1	#NUM!
NR_040463,NR_040464	9230112J17Rik	chr9	60523967	60545882	-	0.00496616	0	1	1	#NUM!
NR_015537	9230114K14Rik	chr5	52190681	52197984	+	0.853785	1.51743	0.553712	0.845032	0.82968
NR_033560	9230115E21Rik	chr9	51839493	51875885	-	0.209123	0.180406	0.580774	0.85883	-0.213102
NR_024328	9230116N13Rik	chr1	136411916	136415519	-	0.21413	0.17912	0.874131	0.969518	-0.257563
NR_028442	9330020H09Rik	chr15	98567324	98570864	+	0.677497	0.330308	0.0570004	0.270443	-1.0364
NR_077223	9330102E08Rik	chr6	128169700	128183803	-	0.612333	0.582079	0.47368	0.802868	-0.0730994
NR_015587	9330111N05Rik	chr13	80964074	81079857	+	0.00377669	0.0169951	0.593687	1	2.16993
NR_045400	9330117O12Rik	chr18	54611744	54639870	+	0.00888537	0.0129957	0.593687	1	0.548531
NR_045696	9330133O14Rik	chr8	122443656	122446476	+	1.39348	1.76072	0.979478	0.994079	0.337467
NR_033222	9330151L19Rik	chr12	69197211	69199868	+	2.55608	2.48943	0.559046	0.84679	-0.0381165
NR_015589	9330158H04Rik	chr6	36333138	36388234	-	0	0	1	1	#DIV/0!
NM_001162537	9330159F19Rik	chr10	29211643	29230779	+	0.165898	0.410157	0.193674	0.5438	1.30588
NR_037982,NR_037983	9330159M07Rik	chr9	88841798	88858870	-	0.271859	0.33967	0.410967	0.762203	0.321273
NR_102323	9330162012Rik	chr13	24937401	24939049	+	0.734862	0.925015	0.663398	0.898202	0.332004
NR_038007	9330162B11Rik	chr1	188006576	188008990	-	0	0	1	1	#DIV/0!
NR_015514	9330175E14Rik	chr8	94433127	94435103	-	0.011743	0.0167283	0.79253	1	0.510484
NR_045151	9330175M20Rik	chr1	51218386	51333779	-	0.00893537	0.0100816	0.589343	1	0.174119
NR_040553	9330178D15Rik	chr3	155976354	156008592	+	0	0	1	1	#DIV/0!
NR_040273,NR_040274,NR_040275	9330179D12Rik	chr6	127149626	127212419	+	0.25781	0.340476	0.42228	0.770612	0.401245
NM_172706	9330182L06Rik	chr5	9266193	9480717	+	1.46712	1.28021	1.09157e-05	0.00026977	-0.196604
NM_001256056	9330182O14Rik	chr15	40134365	40150010	+	0	0	1	1	#DIV/0!
NR_102319	9330188P03Rik	chr14	105589549	105593929	+	0	0	1	1	#DIV/0!
NM_198662	9430007A20Rik	chr4	144519822	144529353	+	0	0	1	1	#DIV/0!
NR_015463,NR_027887	9430008C03Rik	chr2	158353700	158361522	-	9.05174	5.36486	0.881931	0.970868	-0.754655
NR_045737	9430014N10Rik	chr15	93904856	93927111	-	0	0	1	1	#DIV/0!
NM_145557,NM_177205	9430015G10Rik	chr4	156109998	156127263	+	5.27217	4.05096	0.287961	0.658686	-0.380132
NM_001081181	9430016H08Rik	chr1	57406548	57415958	+	15.203	12.0195	0.869012	0.968154	-0.33898
NR_045988	9430018G01Rik	chr6	43442429	43474318	+	0.168614	0.0116787	0.997207	1	-3.85177
NR_040635	9430019J16Rik	chr2	75436057	75444179	-	0	0	1	1	#DIV/0!
NM_001081963	9430020K01Rik	chr18	4634929	4682869	+	26.8415	25.151	0.0178696	0.119959	-0.0938461
NR_033569	9430021M05Rik	chr2	162661163	162675204	+	0.0116274	0	1	1	#NUM!
NM_026566	9430023L20Rik	chr15	101284301	101290934	+	18.7772	14.2102	0.425088	0.773	-0.402062
NR_040766	9430037G07Rik	chr9	88595325	88599243	-	0.260156	0.288774	0.959216	0.990471	0.150564
NM_029886	9430038I01Rik	chr7	137375569	137410756	-	4.15395	4.12	0.707829	0.915503	-0.0118374
NR_033568	9430041J12Rik	chr7	4074125	4120728	-	0.806752	0.200984	0.00157381	0.0182009	-2.00504
NR_015525	9430060I03Rik	chr1	92933543	92950590	-	0.0339444	0.0167226	0.535588	1	-1.02138
NM_001256161	9430069I07Rik	chr15	34349051	34357872	-	0.0105685	0	1	1	#NUM!
NR_015553	9430076C15Rik	chr6	53287295	53397216	+	0.310747	0.163883	0.184523	0.531667	-0.92307
NR_040338	9430076G02Rik	chr18	54422295	54453294	+	0.00707858	0.0214651	0.817637	1	1.60046
NR_029463	9430083A17Rik	chr13	51097738	51100727	-	0.332648	0.331435	0.279797	0.650187	-0.00527208
NR_040363,NR_040364	9430091E24Rik	chr8	111127444	111145498	-	0.678492	0.637986	0.911507	0.976453	-0.088805
NM_023865	9530002B09Rik	chr4	122689259	122705135	+	0.129414	0.06017	0.311994	1	-1.10488
NM_029906	9530003J23Rik	chr10	117233753	117238681	-	0.00471234	0	1	1	#NUM!
NR_040483	9530026F06Rik	chr1	61378432	61395904	+	0	0	1	1	#DIV/0!
NR_015530	9530026P05Rik	chr6	92940582	93111749	+	0.930915	0.883414	0.770871	0.940329	-0.0755604
NR_045916	9530027J09Rik	chrX	48276792	48285426	-	0.256532	0.212412	0.940559	0.983808	-0.272272
NR_015562	9530036O11Rik	chr5	28466984	28719209	+	0.0158873	0.034572	0.701324	1	1.12173
NR_046194	9530048J24Rik	chr11	85766833	85775680	-	0.0875024	0.114542	0.980893	1	0.388477
NR_040272	9530051G07Rik	chrX	153037629	153072915	+	0.0304803	0.039567	0.911845	1	0.376421
NR_046017	9530052E02Rik	chr8	11007850	11054541	+	0.00628736	0	1	1	#NUM!
NM_001164655	9530053A07Rik	chr7	28129466	28164811	+	0.0163476	0.0222753	0.717618	1	0.446366
NR_015610	9530059O14Rik	chr9	122572501	122580647	+	0.00133004	0	1	1	#NUM!
NM_153117	9530068E07Rik	chr11	52396428	52408723	+	105.214	151.164	0.67892	0.902712	0.522791
NM_026739	9530077C05Rik	chr9	22411577	22444679	+	3.61099	1.80712	0.0276625	0.165734	-0.9987
NR_045776,NR_045777	9530080O11Rik	chr4	95959711	95967655	-	0.0609896	0.0428905	0.589343	1	-0.507906
NR_015472	9530082P21Rik	chr17	23749236	23754065	+	3.84149	5.18249	0.795068	0.948412	0.43198
NR_033299	9530091C08Rik	chr9	68765346	68773322	+	0.0137071	0.0124458	0.858073	1	-0.139259
NR_102378	9630001P10Rik	chr5	45639275	45645469	+	0.0575217	0.00915265	0.0639132	1	-2.65185
NR_015539	9630013A20Rik	chr14	84458838	84476424	-	0.00860513	0	1	1	#NUM!
NR_038006	9630028B13Rik	chr1	185429357	185441819	-	0.0344428	0.0221281	0.995617	1	-0.63832
NR_015544	9630028H03Rik	chr2	135580530	135583220	-	0.0177892	0.0104511	0.963828	1	-0.767348
NM_177003	9630033F20Rik	chr6	127085116	127109552	-	4.31452	3.01317	0.845077	0.962037	-0.517919
NM_001164663	9830001H06Rik	chr2	157010442	157079265	-	9.7236	9.18907	0.0709899	0.309079	-0.0815709
NM_001177896,NM_001177897,NM_177824	9830107B12Rik	chr17	48125605	48146307	-	0	0	1	1	#DIV/0!
NR_040552	9830132P13Rik	chr3	127916171	127955220	+	0	0	1	1	#DIV/0!
NM_001242388	9830147E19Rik	chr7	42609526	42642604	-	1.18005	1.15553	0.119884	0.421919	-0.0302921
NR_045314	9830166K06Rik	chr19	8651796	8663335	-	0.0399421	0.00871115	0.82186	1	-2.19698
NM_001004155,NM_001112735	9930012K11Rik	chr14	70154405	70159502	-	1.89325	3.07016	0.492802	0.812313	0.697452
NM_030728	9930013L23Rik	chr7	83932857	84086505	-	6.53389	16.7327	0.0853028	0.34491	1.35666
NR_030696	9930014A18Rik	chr15	60822965	60831400	+	0.551355	0.738541	0.597361	0.867435	0.421696
NM_172836	9930021J03Rik	chr19	29714402	29806009	-	9.23415	6.83239	0.564198	0.849652	-0.434589
NM_177573	9930104L06Rik	chr4	124937048	124944661	+	4.47064	4.28264	0.632156	0.882325	-0.0619797
NM_001114679	9930111J21Rik1	chr11	48946150	48979381	-	0.0353214	0.0710358	0.859018	1	1.008
NM_173434	9930111J21Rik2	chr11	49037660	49051242	-	0.00911028	0.0313643	0.632099	1	1.78356
NM_015770	a	chr2	155013570	155051012	+	0.103848	0.074359	0.836589	1	-0.481891
NR_027827	A030009H04Rik	chr11	69340769	69342647	+	8.91607	8.74977	0.0751688	0.320391	-0.027162
NM_001160359,NM_001160360,NM_181048	A130010J15Rik	chr1	193173577	193177832	+	1.7211	1.85876	0.634972	0.883086	0.111012
NR_030676	A130049A11Rik	chr3	103964536	103968316	-	0.173778	0.117117	0.965675	0.990792	-0.569296
NR_040616	A130077B15Rik	chr10	122565023	122569891	-	0.0296859	0.0772458	0.80572	1	1.37968
NM_001081067	A1bg	chr15	60917589	60921270	-	0	0	1	1	#DIV/0!
NM_001081074	A1cf	chr19	31868761	31949406	+	0.0030412	0	1	1	#NUM!
NR_040391	A230001M10Rik	chr3	102262405	102288771	+	0	0	1	1	#DIV/0!
NR_077237,NR_077238,NR_077239	A230009B12Rik	chr17	10456216	10493057	+	0.00302187	0.0135984	0.589343	1	2.16993
NR_027298	A230020J21Rik	chr1	191025351	191029781	+	0	0	1	1	#DIV/0!
NR_040374	A230028O05Rik	chr16	25059639	25069058	+	0.0500558	0.124411	0.484046	1	1.31351
NM_001033375	A230046K03Rik	chr10	83543941	83596473	+	13.0162	13.7357	0.583349	0.860887	0.0776302
NM_175687	A230050P20Rik	chr9	20868642	20874307	+	10.5644	12.8498	0.00570677	0.0509689	0.282529
NR_045633	A230056J06Rik	chr13	59580176	59585223	-	0.0308275	0.0320534	0.528892	1	0.0562579
NR_015495	A230056P14Rik	chr7	55962531	55980096	+	1.3464	1.955	0.698899	0.911418	0.53806
NR_015533	A230057D06Rik	chr7	61705850	61927574	-	0.245112	0.260545	0.713802	0.917621	0.0880915
NM_001101503	A230065H16Rik	chr12	111406809	111412077	+	0.482318	0.601683	0.11514	1	0.319017
NR_045897	A230070E04Rik	chr14	68123752	68131371	+	0.107235	0.152917	0.299912	1	0.51197
NR_027445,NR_027446	A230072C01Rik	chrX	20962114	20987349	+	1.46427	1.9047	0.983606	0.995782	0.379387
NR_015600	A230072E10Rik	chrX	151313335	151341879	-	0.047764	0.00829425	0.345769	1	-2.52574
NR_033229	A230073K19Rik	chr7	59281879	59289166	-	0.0923897	0.0367515	0.468737	0.799738	-1.32993
NR_040329	A230077H06Rik	chr7	40849153	40898324	-	0.100604	0.194079	0.971054	0.991835	0.947958
NR_040333	A230108P19Rik	chr2	6193251	6321611	+	0.0342954	0	0.468978	1	#NUM!
NM_175628	A2m	chr6	121636173	121679238	+	1.56051	1.35142	0.251982	0.619047	-0.207543
NR_045326,NR_045327,NR_045328	A330009N23Rik	chr15	101221191	101225186	-	0.658977	1.20828	0.593611	0.866376	0.874657
NM_172447	A330021E22Rik	chr5	5580982	5664232	-	2.27589	0.906561	0.237225	0.599522	-1.32795
NR_015566	A330023F24Rik	chr1	195017399	195037908	+	0.323074	0.455383	0.909899	0.976171	0.495215
NR_045329	A330032B11Rik	chr19	37173843	37196541	+	0.0208814	0	1	1	#NUM!
NR_102303	A330033J07Rik	chr13	48044231	48262623	-	0.0363469	0.0277375	0.972307	1	-0.389996
NR_015586	A330035P11Rik	chr14	122097939	122106974	-	0.497082	0.630713	0.35152	0.715482	0.343501
NR_015503	A330040F15Rik	chr19	12585868	12596566	-	0.0932089	0.111386	0.809787	1	0.257024
NR_045835	A330041J22Rik	chr9	86695442	86701253	+	0.703252	0.74443	0.694634	0.908614	0.0820956
NR_045162	A330048O09Rik	chr13	48272418	48273884	-	0.0659859	0.110273	0.443294	1	0.740856
NR_040646	A330049N07Rik	chr10	72973303	73086705	-	0.0271398	0	1	1	#NUM!
NR_029456	A330050B17Rik	chr3	35999913	36008828	+	0.0784486	0.0724637	0.937079	1	-0.114489
NM_001145192	A330050F15Rik	chr17	69439326	69489233	+	0.109636	0.0760666	0.804722	1	-0.527388
NR_015464	A330069E16Rik	chr2	91237146	91238357	+	0.554093	0.492711	0.796111	0.948903	-0.169387
NM_198665	A330070K13Rik	chr5	130378851	130384631	-	0	0	1	1	#DIV/0!
NR_045088	A330076C08Rik	chr13	44193589	44216487	-	0.0325686	0.0398474	0.506817	1	0.291003
NR_015599	A330076H08Rik	chr7	61943901	61982303	-	0.478351	0.505793	0.964617	0.990792	0.0804788
NR_040342	A330093E20Rik	chr18	45683487	46045260	-	0.0578758	0.0109603	0.79253	1	-2.40067
NR_045073,NR_045074,NR_045075,NR_045077	A330102I10Rik	chr13	29016255	29040336	+	0.0141757	0	1	1	#NUM!
NM_001009819	A3galt2	chr4	128759258	128769298	+	0.83855	0.124199	0.595224	0.866868	-2.75524
NM_001163019,NM_175287	A430005L14Rik	chr4	153957237	153961924	+	10.08	9.65939	0.620948	0.877679	-0.0614934
NM_183025	A430033K04Rik	chr5	138622859	138648905	+	1.7846	2.57773	0.789758	0.946646	0.5305
NR_040452	A430035B10Rik	chr6	8507059	8509161	-	0.199682	0.240303	0.892921	0.97235	0.26715
NR_045312,NR_045313	A430071A18Rik	chr11	119820811	119834365	-	0.107552	0	1	1	#NUM!
NM_001033378	A430078G23Rik	chr8	3353415	3390299	+	0.121861	0.042133	0.695616	1	-1.53222
NR_045309,NR_045310	A430088P11Rik	chr15	80691025	80697610	-	0.0114335	0	1	1	#NUM!
NM_177913	A430089I19Rik	chr5	94951011	94955288	-	0	0	1	1	#DIV/0!
NR_045836	A430090L17Rik	chr13	114124348	114151592	-	0.00321467	0	1	1	#NUM!
NR_040622	A430092G05Rik	chr2	44059238	44065324	-	0.0192141	0.0135787	0.618155	1	-0.500817
NR_027805	A430093F15Rik	chr19	10740947	10786043	+	0.0237716	0.0113059	0.593687	1	-1.07215
NM_001001982	A430105I19Rik	chr2	118754145	118762661	-	5.16258	7.45113	0.18615	0.533922	0.529365
NM_001205242	A430107P09Rik	chr14	53665940	53668335	+	0	0	1	1	#DIV/0!
NM_001004150,NM_001170954	A4galt	chr15	83226722	83251774	-	12.9923	19.3744	0.118546	0.419384	0.576498
NM_001077424	A4gnt	chr9	99612502	99622367	+	0.00447712	0	0.554067	1	#NUM!
NR_046014	A530006G24Rik	chr2	147710693	147717632	+	0	0	1	1	#DIV/0!
NR_015500	A530013C23Rik	chr2	167691208	167697413	+	0.0766732	0.0111739	0.40669	1	-2.77859
NM_177039	A530016L24Rik	chr12	112489448	112499927	+	0.02323	0.0474236	0.866928	1	1.02962
NM_213615	A530032D15Rik	chr1	85088139	85109853	-	0	0	1	1	#DIV/0!
NR_046131	A530046M15Rik	chr13	15807243	15827537	+	0.0475214	0.0334566	0.557978	1	-0.506285
NR_045419	A530050N04Rik	chr18	61470225	61484607	-	0	0	1	1	#DIV/0!
NR_015565	A530053G22Rik	chr6	60279043	60403707	-	0	0	1	1	#DIV/0!
NM_183146	A530054K11Rik	chr13	67617001	67637753	-	3.23451	2.84871	0.711547	0.916941	-0.183243
NR_028423	A530058N18Rik	chr2	114013565	114032292	+	0.0254595	0	1	1	#NUM!
NM_001113556,NM_178796	A530064D06Rik	chr17	48151896	48167257	-	0.0662702	0.215381	0.0826245	1	1.70046
NR_046142	A530065N20Rik	chr13	60029711	60116669	+	0.00757611	0	1	1	#NUM!
NR_045765	A530072M11Rik	chr4	16164110	16266225	+	0.347271	0.30579	0.618782	0.877384	-0.183524
NR_029458	A530088E08Rik	chr17	32403014	32404808	+	0.0146727	0	1	1	#NUM!
NM_175688	A530099J19Rik	chr13	19727417	19732951	-	0.00403472	0	1	1	#NUM!
NM_177055	A630001G21Rik	chr1	85717083	85736606	-	0.212037	0.396022	0.966022	0.990792	0.901267
NM_170757	A630007B06Rik	chr19	56790963	56813683	-	13.1948	10.3833	0.75629	0.936419	-0.345714
NR_033556	A630010A05Rik	chr16	14562317	14621284	+	0.00727174	0	1	1	#NUM!
NR_045367	A630012P03Rik	chrX	52575843	52619047	+	0	0	1	1	#DIV/0!
NR_046182	A630019I02Rik	chr13	93094833	93098968	+	0	0	1	1	#DIV/0!
NR_045740	A630020A06	chr15	3996039	4015858	+	0.032768	0.0286717	0.655116	1	-0.19266
NM_001251843	A630023A22Rik	chr14	34051130	34102754	-	0.0409675	0.0385713	0.79253	1	-0.086952
NR_102290	A630023P12Rik	chr5	110514923	110525979	+	0	0	1	1	#DIV/0!
NM_001122595,NM_001122596,NM_175442	A630033H20Rik	chrX	107149615	107173661	+	0.263683	0.289052	0.315482	0.68528	0.132522
NR_030698	A630066F11Rik	chr10	7663371	7664623	+	0.874286	0.975861	0.288473	0.659105	0.15857
NR_030699	A630072M18Rik	chr5	20950989	20956398	+	1.6139	1.25991	0.313442	0.683536	-0.357229
NM_001142969	A630073D07Rik	chr6	132625111	132627511	-	0.135657	0	1	1	#NUM!
NR_033632,NR_033634	A630075F10Rik	chr2	170061458	170070778	-	0.424312	0.937954	0.718501	0.920971	1.14439
NM_001256174	A630076J17Rik	chr3	107230614	107234031	+	0.0162123	0	1	1	#NUM!
NR_040667	A630077J23Rik	chr4	43751859	43759464	+	0.980366	0.464939	3.39192e-06	9.65593e-05	-1.07628
NM_001033325	A630095E13Rik	chr9	36635754	36638602	-	0.0624887	0	1	1	#NUM!
NM_001243090,NM_001243091	A630095N17Rik	chr1	75220095	75232093	-	0	0	1	1	#DIV/0!
NM_172505	A730008H23Rik	chr1	88264828	88277557	-	5.17322	3.76387	0.0155898	0.108229	-0.458847
NM_001167925,NM_173759,NR_033764,NR_033765	A730017C20Rik	chr18	59062381	59076960	+	0.335496	0.177511	0.168102	0.507682	-0.918386
NR_015523	A730017L22Rik	chr2	130872541	130906396	-	1.0509	1.48793	0.841328	0.962037	0.501686
NR_036459	A730018C14Rik	chr12	112411023	112423198	-	0	0	1	1	#DIV/0!
NR_040287	A730020E08Rik	chr6	61175604	61180810	-	0.0478423	0.0608648	0.559373	1	0.347322
NR_036456,NR_036457,NR_036458	A730020M07Rik	chr3	121637126	121646453	-	0.279582	0.220656	0.854625	0.965618	-0.341471
NR_045838	A730036I17Rik	chr2	129218969	129235606	+	0.00167328	0	1	1	#NUM!
NR_040769	A730043L09Rik	chr9	62242596	62244100	-	0.00916251	0	0.591154	1	#NUM!
NR_040271	A730046J19Rik	chrX	144153695	144166274	+	0.00929028	0.0207063	0.38124	1	1.15628
NR_040324,NR_040325	A730056A06Rik	chr7	73313806	73375774	-	0.820479	1.30212	0.894949	0.972724	0.66633
NR_040317,NR_040319	A730082K24Rik	chr7	114951274	114983967	+	0	0	1	1	#DIV/0!
NR_040437	A730085A09Rik	chr4	98793768	98799037	+	0.162153	0.0408143	0.953778	1	-1.99021
NR_045967	A730085K08Rik	chr9	122382022	122398801	-	0.0527297	0	1	1	#NUM!
NR_040279	A730090H04Rik	chr11	95145053	95159047	+	0.046576	0.170251	0.126473	1	1.87
NR_040390	A730090N16Rik	chr3	65324020	65349429	-	0.0763606	0.03458	0.525063	1	-1.14289
NR_038091	A730098P11Rik	chr16	24529314	24534472	+	0.0564835	0.0338532	0.790945	1	-0.738535
NR_045161	A830009L08Rik	chr13	91368990	91388085	-	0.00803912	0.0091657	0.841484	1	0.189207
NM_001007574,NM_001168557	A830010M20Rik	chr5	107497779	107512556	+	0.646389	0.783222	0.197487	0.548278	0.277018
NM_001160369,NM_001160370,NM_001160371,NM_177173	A830018L16Rik	chr1	11414105	11975902	+	0.0280012	0.0370621	0.984892	1	0.404458
NR_040551	A830019L24Rik	chr3	143243055	143257996	+	0	0	1	1	#DIV/0!
NR_045403	A830052D11Rik	chr18	32359057	32378284	-	0.123415	0.221254	0.654192	1	0.842189
NM_001033472	A830080D01Rik	chrX	159532668	159593081	+	7.49153	5.23538	0.251018	0.618149	-0.516967
NR_045195	A830082K12Rik	chr13	78198017	78236564	+	0.374755	0.718262	0.667962	0.899276	0.938565
NR_015526	A830082N09Rik	chr10	33987216	33995055	-	0.323951	0.32998	0.768427	0.940071	0.0266056
NR_040549,NR_040550	A930001A20Rik	chr3	14971201	15002727	+	0	0	1	1	#DIV/0!
NR_045989,NR_045990	A930001C03Rik	chr19	4439559	4448325	+	0.267926	0.264502	0.974155	1	-0.0185599
NR_015488,NR_027896	A930003A15Rik	chr16	19876568	19884274	-	0	0	1	1	#DIV/0!
NR_027362	A930003O13Rik	chr5	22738911	22746884	-	0.00558063	0	0.591154	1	#NUM!
NR_028376,NR_028377	A930004D18Rik	chr2	18036680	18037741	-	1.85396	4.22601	0.0919709	0.360562	1.18868
NR_015487,NR_027894,NR_027895	A930005H10Rik	chr3	115887148	115888130	-	1.75128	1.67478	0.880199	0.970209	-0.0644339
NR_040332	A930006I01Rik	chr2	103338601	103372764	-	0.00494074	0	1	1	#NUM!
NR_077219	A930006K02Rik	chr16	91465104	91470123	+	0.642407	0.666451	0.736169	0.928526	0.0530101
NR_015567	A930007I19Rik	chr19	29503663	29521987	-	0.128693	0.179364	0.93945	0.983645	0.478961
NM_029982	A930009A15Rik	chr10	115569986	115582454	+	0.0227287	0	1	1	#NUM!
NR_030692	A930011G23Rik	chr5	99297244	99729060	-	0.0276358	0.0224712	0.876176	1	-0.298459
NR_040709	A930011O12Rik	chr14	64588115	64593961	+	0.013206	0.0250301	0.370936	1	0.922474
NR_026853	A930012L18Rik	chr18	44661665	44676271	+	0.191081	0.135148	0.920656	1	-0.499639
NR_027886	A930013F10Rik	chr8	22634384	22636809	-	1.15882	0.869999	0.707676	0.915482	-0.413572
NR_015618	A930015D03Rik	chr17	35994504	36038174	+	5.75164	2.41844	0.969932	0.991734	-1.24989
NR_073014,NR_073015	A930016O22Rik	chr7	19417466	19421417	-	0.0493904	0.0267935	0.98832	1	-0.882349
NR_033609	A930017M01Rik	chr15	44881394	44884743	+	0.0430613	0.0510498	0.698957	1	0.245514
NM_026634	A930018P22Rik	chr2	104122769	104124746	+	0.0906264	0	0.308789	1	#NUM!
NR_040619	A930019D19Rik	chr2	146259286	146267160	+	0.0410326	0	1	1	#NUM!
NR_045820	A930024E05Rik	chr5	122989354	122998341	+	0.501611	0.51018	0.64665	0.888868	0.0244367
NR_046195	A930041C12Rik	chr5	107630250	107633850	-	0.201162	0.140351	0.980893	1	-0.51932
NR_030678	AA387883	chr19	52923181	52926931	+	0.00702488	0	1	1	#NUM!
NR_033305	AA388235	chr17	33981492	33985358	+	0.66133	1.13684	0.726975	0.924917	0.781592
NR_102683	AA413626	chr11	4918516	4918918	+	0.319317	0	0.306493	1	#NUM!
NM_001272033	AA414768	chrX	12936873	12938541	+	20.825	19.0209	0.000733722	0.00981447	-0.130729
NM_001004178	AA415398	chr4	119530315	119538769	-	1.73348	1.55734	0.847146	0.962859	-0.154583
NR_028363	AA465934	chr11	83291699	83294637	+	2.0035	1.23494	0.865401	0.96752	-0.698077
NM_001004174	AA467197	chr2	122637887	122641076	+	3.38146	0.723243	0.169398	0.509219	-2.2251
NR_033628	AA474331	chr10	39892760	39899238	-	1.92695	2.44357	0.58023	0.858509	0.342668
NR_045143,NR_045144,NR_045145	AA536875	chr14	123169186	123176176	+	0	0	1	1	#DIV/0!
NR_027448	AA543186	chr2	25327450	25332571	-	0.282826	0.27752	0.530609	0.83455	-0.0273253
NR_102273	AA543401	chr9	107192807	107194061	+	0.00522833	0	1	1	#NUM!
NR_033776	AA545190	chr6	10971468	10974378	-	0	0	1	1	#DIV/0!
NR_033627	AA619741	chr1	34633535	34636210	-	0	0	1	1	#DIV/0!
NM_178894	AA792892	chr5	94377340	94384334	+	0.00473956	0	1	1	#NUM!
NM_177604	AA986860	chr1	130731976	130744622	+	1.18269	0.623785	0.495988	0.814494	-0.922952
NM_001163246	AA987161	chr13	67589439	67609707	-	4.11475	3.42763	0.208701	0.56408	-0.263593
NM_153416	Aaas	chr15	102338247	102350759	-	10.5549	10.4206	0.328689	0.697232	-0.0184724
NM_030210	Aacs	chr5	125475873	125517403	+	15.412	17.1005	0.926519	0.979867	0.149988
NM_023383	Aadac	chr3	60031788	60040157	+	0.0941362	0	1	1	#NUM!
NM_001128091	Aadacl2	chr3	60006743	60025420	+	0	0	1	1	#DIV/0!
NM_001085503	Aadacl3	chr4	144453771	144463756	-	0	0	1	1	#DIV/0!
NM_011834	Aadat	chr8	60506124	60545677	+	0.0664426	0.0981173	0.896091	1	0.562398
NM_025370	Aaed1	chr13	64291836	64312710	-	22.6891	31.5975	0.732769	0.927289	0.477813
NM_025857	Aagab	chr9	63602655	63641889	+	10.6711	9.83631	0.422111	0.770412	-0.117519
NM_001040106,NM_177762	Aak1	chr6	86849517	87003227	+	4.64908	5.12738	0.994708	0.998374	0.141274
NM_001177945,NM_001177946,NM_001177947,NM_183251	Aamdc	chr7	97550331	97579497	-	10.0502	14.7797	0.332658	0.700356	0.556401
NM_001190444,NM_146110	Aamp	chr1	74279840	74284738	-	67.2235	62.5224	0.225647	0.583896	-0.104592
NM_009591,NR_033223	Aanat	chr11	116593687	116597680	+	0.0368202	0	1	1	#NUM!
NM_001164818,NM_026661	Aar2	chr2	156547576	156568972	+	7.43405	7.89776	0.436348	0.779624	0.0872946
NM_175503	Aard	chr15	52040107	52045722	+	203.998	79.6058	2.84197e-25	2.27879e-22	-1.35761
NM_146217	Aars	chr8	111033842	111055569	+	60.8617	58.9596	0.259091	0.627638	-0.0458079
NM_198608	Aars2	chr17	45506841	45520843	+	3.20025	3.81433	0.468772	0.799738	0.253247
NM_144829	Aarsd1	chr11	101406840	101417433	-	11.4115	11.8435	0.709308	0.915835	0.0536107
NM_173765	Aasdh	chr5	76875935	76905514	-	2.29267	2.964	0.847512	0.962859	0.370512
NM_026276	Aasdhppt	chr9	4294793	4309494	-	13.214	11.2828	0.216382	0.573097	-0.227937
NM_013930	Aass	chr6	23072173	23132986	-	2.0744	0.947392	3.71815e-05	0.00079034	-1.13066
NM_019816	Aatf	chr11	84422856	84513501	-	16.3074	16.1842	0.0465239	0.238198	-0.0109427
NM_001198785,NM_001198787,NM_007377	Aatk	chr11	120007316	120047145	-	0.139306	0.3676	0.004568	0.0428494	1.39988
NM_001024672	AB099516	chr15	100353200	100384435	+	0.0042593	0	0.58355	1	#NUM!
NM_001198794,NM_206536	AB124611	chr9	21526177	21545331	+	0.416906	0.39095	0.207959	0.562706	-0.0927415
NM_001170978,NM_172961	Abat	chr16	8513429	8621567	+	19.9293	35.9351	0.839153	0.962037	0.850503
NM_013454	Abca1	chr4	53030789	53159895	-	43.1681	40.6165	0.0835252	0.341121	-0.0879011
NM_175210	Abca12	chr1	71243090	71414910	-	0.0458063	0.0240751	0.11558	0.412809	-0.928004
NM_178259	Abca13	chr11	9191942	9684259	+	0.0112166	0.0122881	0.202673	1	0.131629
NM_026458	Abca14	chr7	120203964	120325352	+	0.00860093	0	0.591154	1	#NUM!
NM_177213	Abca15	chr7	120328684	120407687	+	0.0031452	0	1	1	#NUM!
NR_024051	Abca16	chr7	120421701	120544811	+	0.0374327	0	1	1	#NUM!
NM_001031621	Abca17	chr17	24264279	24347252	-	0.0734878	0.0137902	0.73001	1	-2.41387
NM_007379	Abca2	chr2	25428674	25448539	+	4.63783	6.45235	0.0569741	0.270431	0.476375
NM_001039581,NM_013855	Abca3	chr17	24352046	24410201	+	5.11521	6.59813	0.127419	0.438232	0.367263
NM_007378	Abca4	chr3	122044460	122180061	+	0.345048	0.0687387	0.32104	0.691164	-2.3276
NM_147219	Abca5	chr11	110269369	110337716	-	2.6065	3.48568	0.00877489	0.070556	0.41933
NM_001166556,NM_001166557,NM_147218	Abca6	chr11	110241243	110251776	-	8.01642	2.08595	3.63759e-05	0.000775499	-1.94226
NM_013850	Abca7	chr10	79997615	80015572	+	2.71241	4.44401	0.269413	0.639966	0.712284
NM_153145	Abca8a	chr11	110025634	110095937	-	1.67374	2.04527	0.000290353	0.00453045	0.289223
NM_013851	Abca8b	chr11	109933406	109995816	-	1.95438	2.9094	0.179825	0.524964	0.574016
NM_147220	Abca9	chr11	110100822	110168153	-	1.40444	2.44204	0.926935	0.979867	0.798091
NM_019552	Abcb10	chr8	123952459	123983122	-	6.387	9.51657	0.0781494	0.327296	0.575302
NM_021022	Abcb11	chr2	69238282	69342616	-	0.00706681	0	1	1	#NUM!
NM_011076	Abcb1a	chr5	8660092	8748570	+	0.831905	0.0982799	0.384202	0.743265	-3.08145
NM_011075	Abcb1b	chr5	8798147	8866314	+	0.986028	1.66427	0.0321085	0.183679	0.755193
NM_008830	Abcb4	chr5	8893721	8959226	+	0.0744605	0.108298	0.526821	0.832555	0.540458
NM_029961	Abcb5	chr12	118867824	118966421	-	1.49172	0.557421	0.214974	0.572458	-1.42013
NM_023732	Abcb6	chr1	75171641	75180283	-	8.20663	6.66721	0.727028	0.924917	-0.299707
NM_009592	Abcb7	chrX	104280565	104413846	-	3.3154	3.31077	0.204643	0.558022	-0.00201638
NM_029020	Abcb8	chr5	24394156	24409947	+	6.12712	7.1171	0.776811	0.941889	0.216081
NM_019875	Abcb9	chr5	124061857	124095798	-	0.53995	1.14092	0.057375	0.271151	1.0793
NM_008576	Abcc1	chr16	14361558	14474878	+	19.0256	13.3676	0.00590439	0.052249	-0.509193
NM_145140,NM_170680	Abcc10	chr17	46303230	46328023	-	1.31082	1.72681	0.871774	0.96895	0.397636
NM_172912	Abcc12	chr8	86504841	86566590	-	0.0151856	0.0212034	0.918843	1	0.481588
NM_013806	Abcc2	chr19	43782308	43838218	+	0.0403864	0.0047742	0.984572	1	-3.08054
NM_029600	Abcc3	chr11	94343295	94392976	-	1.0703	2.22433	0.0179015	0.120117	1.05535
NM_001033336,NM_001163675,NM_001163676	Abcc4	chr14	118482692	118706219	-	2.06678	2.27942	0.00361404	0.0357503	0.141288
NM_013790,NM_176839	Abcc5	chr16	20400761	20426394	-	19.69	15.3052	0.363825	0.727478	-0.363436
NM_018795	Abcc6	chr7	45976380	46030286	-	0.0714981	0.131623	0.701961	0.91288	0.880433
NM_011510	Abcc8	chr7	46104523	46180033	-	0.596603	0.0386302	0.398503	1	-3.94897
NM_001044720,NM_011511,NM_021041,NM_021042	Abcc9	chr6	142587862	142702274	-	3.43095	2.75144	0.0368988	0.20319	-0.31842
NM_007435	Abcd1	chrX	73716597	73738287	+	2.91195	5.25529	0.0464271	0.237871	0.851782
NM_011994	Abcd2	chr15	91145871	91191807	-	0.567857	0.621979	0.426326	0.773732	0.131337
NM_008991	Abcd3	chr3	121758910	121815215	-	30.2581	29.3825	0.0570734	0.270523	-0.0423672
NM_008992	Abcd4	chr12	84602531	84617466	-	2.89746	4.64316	0.577129	0.857053	0.680321
NM_015751	Abce1	chr8	79683442	79711740	-	58.4982	43.6776	0.305552	0.677286	-0.421499
NM_013854	Abcf1	chr17	35956819	35969750	-	35.3457	28.6072	0.94651	0.986088	-0.305156
NM_001190443,NM_013853	Abcf2	chr5	24565341	24577467	-	31.8629	22.7405	0.387095	0.744559	-0.486615
NM_013852	Abcf3	chr16	20548603	20561603	+	15.0886	13.3977	0.446208	0.786268	-0.171465
NM_009593	Abcg1	chr17	31057694	31117981	+	5.14575	3.9194	0.0693759	0.305089	-0.392749
NM_011920	Abcg2	chr6	58596672	58692451	+	16.1581	11.8298	0.841504	0.962037	-0.449826
NM_030239	Abcg3	chr5	104935057	104982717	-	0.0852564	0.199429	0.58461	0.861609	1.22599
NM_138955	Abcg4	chr9	44273190	44288244	-	1.444	2.79946	0.0912157	0.359017	0.955079
NM_031884	Abcg5	chr17	84658234	84682923	-	0.0498926	0.0105666	0.636327	1	-2.23932
NM_026180	Abcg8	chr17	84683131	84700333	+	0.0215556	0.0065387	0.998103	1	-1.72098
NM_021304,NR_003522	Abhd1	chr5	30950106	30955095	+	0.168382	0.223602	0.958926	1	0.409193
NM_001272070,NM_172511,NR_073572	Abhd10	chr16	45729725	45742955	-	7.13032	6.33744	0.346918	0.711097	-0.170068
NM_001190437,NM_145215,NR_033794	Abhd11	chr5	135009456	135012175	+	12.0548	12.3111	0.564551	0.849823	0.0303449
NM_024465	Abhd12	chr2	150832515	150904731	-	15.0186	22.5056	0.723529	0.923315	0.583537
NM_001195033	Abhd12b	chr12	70154171	70183206	+	0.0115361	0	1	1	#NUM!
NM_001081119,NM_026868	Abhd13	chr8	9977717	9992154	+	12.6554	9.83192	0.58003	0.858491	-0.364212
NM_001110271,NM_001110272,NM_145919	Abhd14a	chr9	106440051	106447678	-	8.74684	15.1727	0.50424	0.819653	0.794648
NM_029631	Abhd14b	chr9	106448640	106452918	+	7.70145	14.6854	0.349252	0.713785	0.931181
NM_026185	Abhd15	chr11	77515117	77520628	+	0.271206	0.577793	0.17297	0.513784	1.09116
NM_178592	Abhd16a	chr17	35089291	35102987	+	15.9391	21.5466	0.122398	0.428573	0.434887
NM_183181	Abhd16b	chr2	181493206	181494980	+	0.11937	0.0963475	0.706256	1	-0.309116
NM_145421	Abhd17a	chr10	80583649	80590341	-	20.1366	27.6442	0.0698033	0.305865	0.457151
NM_146096	Abhd17b	chr19	21653309	21685637	+	17.5679	10.993	0.0227484	0.144415	-0.676358
NM_133722	Abhd17c	chr7	84109356	84151893	-	22.2505	17.0624	0.118375	0.419228	-0.383024
NM_018811	Abhd2	chr7	79273266	79361601	+	50.7426	18.444	0.0190567	0.126458	-1.46004
NM_134130	Abhd3	chr18	10644411	10706696	-	5.89997	5.5537	0.328271	0.697232	-0.0872571
NM_001205181,NM_134076	Abhd4	chr14	54259232	54269169	+	61.4639	83.701	0.0442903	0.230992	0.445506
NM_026179	Abhd5	chr9	122351616	122381523	+	16.3118	13.7944	0.693365	0.907818	-0.241825
NM_025341	Abhd6	chr14	8002902	8056555	+	8.86262	8.92799	0.0450806	0.233542	0.0106025
NM_022419	Abhd8	chr8	71456700	71463657	-	8.61216	16.242	0.109871	0.400549	0.915282
NM_001077190,NM_001077192,NM_001077193,NM_007380,NM_145994	Abi1	chr2	22939989	23040240	-	35.1374	23.9461	0.172331	0.512706	-0.553215
NM_001198570,NM_001198571,NM_198127	Abi2	chr1	60409619	60481163	+	12.2575	9.36655	0.313101	0.683301	-0.388075
NM_001163464,NM_025659	Abi3	chr11	95830072	95842476	-	0.500579	0.775057	0.0967273	0.371097	0.630703
NM_001014399,NM_001014422,NM_001014423,NM_001014424,NM_178790	Abi3bp	chr16	56477846	56690135	+	9.62055	12.1641	0.683663	0.904002	0.338443
NM_001112703,NM_009594	Abl1	chr2	31759945	31804227	+	19.5362	23.0695	0.294129	0.664968	0.239836
NM_001136104,NM_009595	Abl2	chr1	156558787	156649619	+	8.67051	4.26749	0.0657018	0.294861	-1.02273
NM_001103177,NM_001103178,NM_178688	Ablim1	chr19	57033264	57216032	-	4.83887	5.56419	0.0269101	0.162799	0.201501
NM_001177696,NM_001177697,NM_001177698,NM_001177699,NM_001177700,NM_177678	Ablim2	chr5	35757880	35884979	+	0.730887	1.58443	0.0114676	0.0863596	1.11624
NM_001164491,NM_198649	Ablim3	chr18	61799393	61911852	-	0.19893	0.0999864	0.130938	1	-0.992456
NM_030718	Abo	chr2	26842503	26864979	-	0.00368834	0	1	1	#NUM!
NM_001161621,NM_001161622,NM_029638	Abp1	chr6	48904986	48909187	+	0.0988629	0.0725048	0.508099	1	-0.447353
NM_198018,NM_198894,NM_198895	Abr	chr11	76416734	76577727	-	8.64571	12.9306	0.00904808	0.0724008	0.580739
NM_175456	Abra	chr15	41865293	41869720	-	0.00652026	0	1	1	#NUM!
NM_028440	Abracl	chr10	18011260	18023252	-	61.5738	60.6046	0.179166	0.524098	-0.0228907
NM_013924	Abt1	chr13	23418361	23423866	-	3.99148	2.78638	0.986565	0.99581	-0.51853
NM_030251	Abtb1	chr6	88835914	88841935	-	6.05279	6.36442	0.528246	0.832879	0.0724294
NM_178890	Abtb2	chr2	103566310	103718423	+	15.3443	6.55128	0.00450911	0.042425	-1.22786
NM_130864	Acaa1a	chr9	119341294	119350295	+	13.3974	21.4739	0.203369	0.556651	0.680633
NM_146230	Acaa1b	chr9	119148043	119157093	-	0.765519	0.252267	0.301618	1	-1.60148
NM_177470	Acaa2	chr18	74779212	74806207	+	64.4266	127.422	0.00704171	0.0596438	0.983887
NM_133360	Acaca	chr11	84195438	84401651	+	4.81822	4.71926	0.0172143	0.116481	-0.0299398
NM_133904	Acacb	chr5	114165518	114250758	+	1.15677	1.8338	0.270818	0.64151	0.664728
NM_028037	Acad10	chr5	121621029	121660510	-	0.68062	1.01656	0.523361	0.831352	0.57877
NM_175324	Acad11	chr9	104063703	104127646	+	4.69725	7.09224	0.535896	0.836805	0.594425
NM_178799	Acad12	chr5	121598281	121618938	-	0.762727	1.13338	0.554813	0.845136	0.571387
NM_025862	Acad8	chr9	26974139	26999549	-	9.49863	14.3724	0.158795	0.492716	0.59751
NM_172678	Acad9	chr3	36066000	36092857	+	6.84152	7.68036	0.865769	0.967679	0.166855
NM_007381	Acadl	chr1	66830839	66863309	-	53.5892	59.5524	0.308969	0.680557	0.152217
NM_007382	Acadm	chr3	153922353	153944643	-	31.2437	37.1743	0.31052	0.681528	0.250739
NM_007383	Acads	chr5	115110299	115119346	-	10.8339	18.9686	0.183617	0.530464	0.808058
NM_025826	Acadsb	chr7	131410601	131446211	+	27.0088	41.603	0.702243	0.91288	0.623257
NM_017366	Acadvl	chr11	70010183	70015428	-	26.0353	38.3233	0.111119	0.402657	0.557755
NM_007424	Acan	chr7	79053483	79115099	+	4.94778	4.94621	0.900904	0.974849	-0.00045866
NM_153788	Acap1	chr11	69881567	69895539	-	0.240884	0.0792687	0.886939	1	-1.60352
NM_030138	Acap2	chr16	31092413	31201238	-	19.1902	18.4849	0.824296	0.957875	-0.05402
NM_207223	Acap3	chr4	155891875	155907251	+	7.07376	6.57482	0.753977	0.935696	-0.105525
NM_144784	Acat1	chr9	53580522	53610350	-	24.6618	37.0289	0.709157	0.915835	0.586372
NM_009338	Acat2	chr17	12943042	12960725	-	10.8952	13.6202	0.179491	0.524518	0.32206
NM_153151	Acat3	chr17	12923959	12940396	-	0.651285	0.289056	0.000770236	0.0101896	-1.17194
NM_133225	Acbd3	chr1	180726043	180754204	+	35.8103	26.938	0.132384	0.447994	-0.410731
NM_025988	Acbd4	chr11	103101688	103112199	+	3.50524	7.26355	0.0667732	0.297266	1.05116
NM_001102436,NM_001102437,NM_001102438,NM_028793	Acbd5	chr2	23069072	23114512	+	14.9034	14.7272	0.0805469	0.333699	-0.0171584
NM_001145781,NM_026683,NM_028250	Acbd6	chr1	155558120	155687233	+	20.5831	22.7221	0.676831	0.902126	0.142636
NM_030063	Acbd7	chr2	3336168	3340997	+	0.524558	0.089391	0.600362	1	-2.5529
NM_183220	Accs	chr2	93835453	93849776	-	1.69387	2.90413	0.438386	0.780716	0.777784
NM_001033452	Accsl	chr2	93855360	93869157	-	0.0272537	0.0322411	0.527157	1	0.242447
NM_001012638	Acd	chr8	105698159	105701095	-	12.0345	13.6335	0.561222	0.848536	0.179981
NM_009598,NM_207624	Ace	chr11	105975208	105989964	+	26.5586	33.7769	0.418708	0.768773	0.346861
NM_001130513,NM_027286	Ace2	chrX	164140480	164188418	+	1.30152	0.582054	0.500292	0.816545	-1.16097
NM_001101453	Ace3	chr11	105994675	106005443	+	0.00259456	0	1	1	#NUM!
NM_175731	Acer1	chr17	56953490	56982126	-	0.0217005	0	1	1	#NUM!
NM_139306	Acer2	chr4	86874414	86920881	+	0.752962	0.770174	0.00440635	0.0417028	0.0326091
NM_025408	Acer3	chr7	98213660	98309527	-	5.95717	5.69715	0.726589	0.924917	-0.0643867
NM_009599	Ache	chr5	137288277	137294463	+	0.220087	0.512886	0.0538402	0.262517	1.22056
NM_001085472,NM_001085473,NM_001242605,NM_001242606,NM_019567,NM_023190	Acin1	chr14	54642161	54686931	-	41.9833	35.73	0.901661	0.974849	-0.232683
NM_001199296,NM_134037	Acly	chr11	100476352	100528000	-	67.1549	56.3096	0.759074	0.936741	-0.254112
NM_001033041	Acmsd	chr1	127729413	127767564	+	0.0328686	0	0.591154	1	#NUM!
NM_001077713	Acn9	chr6	6956018	7039220	+	6.87052	9.53181	0.922494	0.979573	0.47233
NM_001164565	Acnat1	chr4	49443532	49451109	-	0.0348952	0	1	1	#NUM!
NM_145368	Acnat2	chr4	49379845	49408151	-	0.00395513	0	1	1	#NUM!
NM_007386	Aco1	chr4	40143265	40199009	+	18.7194	21.5923	0.860479	0.967159	0.20598
NM_080633	Aco2	chr15	81872463	81915137	+	44.2318	51.4341	0.400456	0.754147	0.217642
NM_012006	Acot1	chr12	84009502	84017669	+	7.26332	14.0995	0.404326	0.757195	0.956944
NM_022816	Acot10	chr15	20665214	20666750	-	0.140605	0.0490361	0.847164	1	-1.51973
NM_025590	Acot11	chr4	106744561	106799831	-	1.81544	4.40237	0.0571171	0.270581	1.27797
NM_028790	Acot12	chr13	91741521	91786148	+	0.127773	0.0342241	0.556701	1	-1.9005
NM_025790	Acot13	chr13	24817955	24831489	-	22.0029	25.3756	0.0210763	0.13641	0.205749
NM_134188	Acot2	chr12	83987861	83993875	+	3.76834	7.58942	0.118168	0.418738	1.01006
NM_134246	Acot3	chr12	84052151	84059564	+	0.0277356	0.0191439	0.982116	1	-0.534849
NM_134247	Acot4	chr12	84038379	84044723	+	0.236261	0.193718	0.912189	0.976751	-0.286421
NM_145444	Acot5	chr12	84069325	84076019	+	0.0606804	0	1	1	#NUM!
NM_172580	Acot6	chr12	84100654	84109783	+	2.07585	3.15576	0.355361	0.719344	0.604288
NM_001146057,NM_001146058,NM_133348	Acot7	chr4	152199844	152271855	+	19.6615	33.7932	0.00481934	0.0444173	0.781357
NM_133240	Acot8	chr2	164792768	164804881	-	3.93904	4.69752	0.548506	0.84254	0.254055
NM_019736	Acot9	chrX	155262500	155297507	+	49.802	26.8745	0.145739	0.471309	-0.889964
NM_001271898,NM_015729	Acox1	chr11	116171883	116199045	-	17.5269	21.5769	0.701558	0.91279	0.299919
NM_001161667,NM_053115	Acox2	chr14	8225511	8259019	-	0.00632648	0	1	1	#NUM!
NM_030721	Acox3	chr5	35583060	35613801	+	4.79981	7.9911	0.38123	0.741774	0.735417
NM_028765	Acoxl	chr2	127854628	128123892	+	0.0334283	0.0430593	0.742804	1	0.365254
NM_001110239,NM_021330	Acp1	chr12	30893326	30911612	-	7.22474	8.30593	0.136204	0.454926	0.201196
NM_007387	Acp2	chr2	91202912	91214098	+	9.24136	15.1008	0.985306	0.99581	0.708453
NM_001102404,NM_001102405,NM_007388	Acp5	chr9	22126727	22135746	-	1.46625	1.89536	0.0594129	0.277241	0.37034
NM_019800	Acp6	chr3	97158777	97176576	+	8.18349	10.0805	0.911834	0.976588	0.300771
NM_153420	Acpl2	chr9	96823343	96889422	-	2.90609	6.34464	0.139851	0.461788	1.12646
NM_019807,NM_207668	Acpp	chr9	104299000	104337722	-	0.181219	0.0602136	0.920568	1	-1.58958
NM_001195034	Acpt	chr7	44253087	44257204	-	0.0750747	0.0388421	0.526791	1	-0.950706
NM_001205049,NM_001277245,NM_001277246,NM_001277247,NM_001277248,NM_013455	Acr	chr15	89568326	89574585	+	0.00764598	0	1	1	#NUM!
NM_001127340,NM_016845	Acrbp	chr6	125049927	125063265	+	2.12052	1.71643	0.993985	0.997857	-0.305008
NM_007391	Acrv1	chr9	36693220	36698837	+	0.0494903	0	1	1	#NUM!
NM_053178	Acsbg1	chr9	54604997	54661885	-	81.1269	114.239	0.310191	0.68141	0.4938
NM_001039114	Acsbg2	chr17	56843104	56874447	-	0.00885862	0	1	1	#NUM!
NM_153807	Acsf2	chr11	94557102	94601786	-	6.27815	10.8598	0.00240875	0.0256572	0.790593
NM_144932	Acsf3	chr8	122775505	122817881	+	2.93008	4.85488	0.11102	0.402603	0.728495
NM_007981	Acsl1	chr8	46471042	46536050	+	4.13101	3.1853	0.984633	0.995782	-0.375063
NM_001033606,NM_001136222,NM_028817	Acsl3	chr1	78657825	78707743	+	22.1315	18.2928	0.349247	0.713785	-0.274824
NM_001033600,NM_019477,NM_207625	Acsl4	chrX	142317993	142390535	-	46.8731	16.0412	0.00140051	0.016623	-1.54698
NM_027976	Acsl5	chr19	55253369	55296628	+	20.2754	19.5772	0.353573	0.717299	-0.050562
NM_001033597,NM_001033598,NM_001033599,NM_144823	Acsl6	chr11	54314903	54361539	+	0.258958	0.414432	0.00472211	0.0437791	0.67842
NM_054094	Acsm1	chr7	119617828	119662515	+	0.00259869	0	1	1	#NUM!
NM_001177977,NM_001177978,NM_146197	Acsm2	chr7	119561708	119600694	+	0	0	1	1	#DIV/0!
NM_016870,NM_212441,NM_212442	Acsm3	chr7	119760923	119784896	+	0.144051	0.082487	0.939796	1	-0.80434
NM_178414	Acsm4	chr7	119690026	119714566	+	0	0	1	1	#DIV/0!
NM_178758	Acsm5	chr7	119526265	119543360	+	0.00461081	0.0095994	0.963828	1	1.05792
NM_080575	Acss1	chr2	150618111	150668240	-	1.92552	2.56299	0.0214123	0.138027	0.412578
NM_019811	Acss2	chr2	155518043	155562743	+	5.77947	7.30578	0.678256	0.902653	0.338099
NM_001142804,NM_198636	Acss3	chr10	106965082	107123664	-	2.27312	3.53626	0.28348	0.654548	0.637551
NM_001272041,NM_009606	Acta1	chr8	123891758	123894775	-	0.807394	1.85509	0.384904	0.743285	1.20014
NM_007392	Acta2	chr19	34240336	34255373	-	320.839	505.325	0.493723	0.813088	0.655362
NM_007393	Actb	chr5	142903116	142906724	-	1139.17	979.367	0.477049	0.804599	-0.218066
NM_175497	Actbl2	chr13	111255013	111257749	+	0.0129311	0.0174732	0.561201	1	0.434298
NM_009608	Actc1	chr2	114047289	114052811	-	2.02076	3.69666	0.135372	0.453746	0.871322
NM_009609	Actg1	chr11	120345690	120348484	-	234.854	148.493	0.692408	0.907531	-0.661372
NM_009610	Actg2	chr6	83512909	83536251	-	36.4941	48.8447	0.00173075	0.0195308	0.420538
NM_001171640	Actl10	chr2	154551776	154553276	+	0.0302411	0.0330714	0.98832	1	0.129075
NM_026338	Actl11	chr9	107928469	107932461	+	0.0075811	0	1	1	#NUM!
NM_019673	Actl6a	chr3	32708546	32726971	+	26.3998	18.4299	0.729924	0.926071	-0.518479
NM_031404	Actl6b	chr5	137553555	137569573	+	0.020786	0	1	1	#NUM!
NM_009611	Actl7a	chr4	56743422	56744925	+	0.0505849	0	1	1	#NUM!
NM_025271	Actl7b	chr4	56740005	56741425	-	0.0322425	0.0181057	0.977349	1	-0.832524
NM_183282	Actl9	chr17	33432899	33434267	+	0.0304133	0.0349337	0.68586	1	0.199917
NM_134156	Actn1	chr12	80167542	80260371	-	131.422	103.321	0.162704	0.500066	-0.347081
NM_033268	Actn2	chr13	12269427	12340732	-	1.07375	0.450882	0.832706	0.960631	-1.25184
NM_013456	Actn3	chr19	4861216	4877909	-	0.753853	1.13483	0.0251994	0.155353	0.590121
NM_021895	Actn4	chr7	28893254	28962280	-	128.277	105.269	0.532179	0.835132	-0.285183
NM_019785	Actr10	chr12	70937857	70964717	+	18.8608	18.2487	0.623874	0.879076	-0.0475915
NM_016860	Actr1a	chr19	46376814	46395735	-	39.0282	38.8253	0.884573	0.970975	-0.00751862
NM_146107	Actr1b	chr1	36699202	36709925	-	35.7854	38.2259	0.922705	0.979581	0.0951793
NM_146243	Actr2	chr11	20062304	20112951	-	53.1032	44.3161	0.0599822	0.278816	-0.260967
NM_001205385,NM_001205386,NM_023735	Actr3	chr1	125392905	125435727	-	95.557	59.279	0.0423765	0.223219	-0.68884
NM_001004365	Actr3b	chr5	25760026	25850341	+	10.6591	25.0049	2.59827e-05	0.000579611	1.23012
NM_175419	Actr5	chr2	158624913	158639211	+	3.07934	2.92141	0.719201	0.921271	-0.0759574
NM_025914	Actr6	chr10	89711973	89732295	-	9.47994	6.27923	0.221901	0.579007	-0.594289
NM_027493	Actr8	chr14	29978337	29993221	+	11.3913	11.1856	0.421574	0.769995	-0.0262837
NM_028514	Actrt1	chrX	46329007	46330345	+	0	0	1	1	#DIV/0!
NM_028513	Actrt2	chr4	154666428	154667867	-	0	0	1	1	#DIV/0!
NM_029690	Actrt3	chr3	30597073	30599870	-	0.0209666	0.026237	0.777232	1	0.323505
NM_001110204,NM_001110205,NM_007394	Acvr1	chr2	58446438	58566828	-	22.6138	21.6177	0.686675	0.905571	-0.0649886
NM_007395	Acvr1b	chr15	101174125	101212601	+	6.96765	9.04082	0.230866	0.590692	0.375781
NM_001033369,NM_001111030	Acvr1c	chr2	58267453	58357758	-	0.432381	0.187486	0.0617701	0.284099	-1.20552
NM_007396	Acvr2a	chr2	48814109	48903264	+	8.71097	6.09702	0.807875	0.952759	-0.514729
NM_007397	Acvr2b	chr9	119402501	119433506	+	2.24244	1.04631	0.337996	0.703813	-1.09975
NM_001277255,NM_001277257,NM_001277258,NM_001277259,NM_009612	Acvrl1	chr15	101128522	101145336	+	13.0363	22.0786	0.143339	0.467106	0.760111
NM_001276442,NM_025371	Acy1	chr9	106432981	106438236	-	6.34321	7.69697	0.0913018	0.359258	0.279077
NM_027857	Acy3	chr19	3986661	3990005	+	2.5949	5.24794	0.168553	0.508406	1.01607
NM_025421	Acyp1	chr12	85272398	85280435	-	7.4659	11.786	0.60965	0.873098	0.658686
NM_029344	Acyp2	chr11	30505992	30649396	-	10.8437	15.1279	0.0864123	0.347794	0.480358
NM_001272052,NM_007398	Ada	chr2	163726571	163750239	-	3.35886	6.59772	0.0657984	0.29506	0.973995
NM_009350	Adad1	chr3	37063656	37111512	+	1.32361	0.110053	0.210908	1	-3.58821
NM_029428	Adad2	chr8	119612747	119616926	+	1.38131	0.0992205	0.320169	1	-3.79926
NM_029475	Adal	chr2	121142141	121156678	+	5.45921	6.72751	0.940735	0.983886	0.30138
[truncated: 21,446 more rows]

## Sheet: 1.5xUP
refseq_id	gene_id	chrom	txStart	txEnd	strand	PRC1Rctrl_RPKM	PRC1RcKO_RPKM	pvalue	padj	log2 ratio
NM_024283	1500015O10Rik	chr1	43730602	43742564	+	2.64594	5.16575	0.000690148	0.00933543	0.965198
NR_030738	2410006H16Rik	chr11	62602877	62604806	+	73.9038	122.774	0.000107184	0.00194835	0.732284
NR_033803	6030408B16Rik	chr15	101293212	101297426	+	6.13941	11.0913	1.64548e-07	6.28286e-06	0.853257
NM_176921	6030419C18Rik	chr9	58488603	58499742	+	14.8478	22.7336	0.0021511	0.0234002	0.614577
NM_001146057,NM_001146058,NM_133348	Acot7	chr4	152199844	152271855	+	19.6615	33.7932	0.00481934	0.0444173	0.781357
NM_153807	Acsf2	chr11	94557102	94601786	-	6.27815	10.8598	0.00240875	0.0256572	0.790593
NM_001004365	Actr3b	chr5	25760026	25850341	+	10.6591	25.0049	2.59827e-05	0.000579611	1.23012
NM_001033877	Adamts17	chr7	66839735	67152625	+	2.53131	6.5107	5.42185e-10	3.34417e-08	1.36293
NM_172875	Adc	chr4	128932146	128962417	-	3.69777	8.93084	0.00322175	0.0325171	1.27214
NM_153534	Adcy2	chr13	68620043	68999541	-	9.91337	24.0055	4.25827e-08	1.84011e-06	1.27592
NM_001159536,NM_001159537,NM_138305	Adcy3	chr12	4134153	4213524	+	6.7897	13.7682	1.9779e-06	5.93495e-05	1.01992
NM_010678	Aff3	chr1	38177327	38664955	-	8.70635	16.247	6.23939e-10	3.75221e-08	0.900029
NM_007429	Agtr2	chrX	21484624	21488833	+	8.52166	18.4735	8.33034e-06	0.000214271	1.11625
NR_002853,NR_027772,NR_027773,NR_027784	Airn	chr17	12741311	12859884	+	5.67076	10.4828	0.00235036	0.0251465	0.886415
NM_009731	Akr1b7	chr6	34412362	34423137	+	3.48237	5.67049	8.20274e-08	3.32557e-06	0.703404
NM_025337	Akr7a5	chr4	139310744	139318786	+	10.1542	16.4629	0.00164004	0.0187565	0.697146
NM_009022	Aldh1a2	chr9	71215789	71296243	+	26.615	51.1069	0.00216258	0.0234857	0.941279
NM_028270	Aldh1b1	chr4	45799022	45804608	+	4.27048	9.89614	4.86811e-05	0.000993797	1.21247
NM_009656	Aldh2	chr5	121567687	121593824	-	77.973	132.195	0.000871435	0.0113106	0.761627
NM_011923	Angptl2	chr2	33215961	33247714	+	20.1092	39.7632	4.0402e-06	0.000111924	0.98358
NM_008486	Anpep	chr7	79821803	79842352	-	6.0767	15.7739	1.82214e-13	2.10392e-11	1.37617
NM_009675	Aoc3	chr11	101330606	101339430	+	11.6971	23.0656	8.18843e-06	0.000211042	0.979587
NM_007467	Aplp1	chr7	30434980	30445582	-	7.47653	19.8674	6.84153e-10	4.06353e-08	1.40997
NM_009696	Apoe	chr7	19696244	19699166	-	140.566	319.251	0.000456717	0.00655679	1.18345
NM_007472	Aqp1	chr6	55336299	55348555	+	3.12871	5.3346	8.48865e-16	1.61206e-13	0.769813
NM_009699	Aqp2	chr15	99579056	99584545	+	3.77968	8.51342	0.000695889	0.00939548	1.17147
NM_001040111,NM_001040112,NM_027180,NM_198096	Arap1	chr7	101394388	101412586	+	21.6133	44.9222	0.000131633	0.00233111	1.05551
NM_177231,NM_178220	Arrb1	chr7	99535486	99606771	+	5.55726	11.2869	4.41139e-07	1.52685e-05	1.0222
NM_001038499	Arsi	chr18	60912240	60917768	+	13.0242	21.0191	8.34338e-06	0.000214271	0.690513
NM_173451	Arsj	chr3	126363852	126440374	+	3.45812	5.62854	0.000295827	0.0046059	0.702772
NM_030693,NR_033136	Atf5	chr7	44812256	44816658	-	74.6197	138.072	0.00173423	0.0195548	0.887787
NM_015731	Atp9a	chr2	168634438	168741800	-	14.4445	22.7478	4.79192e-05	0.000981018	0.655204
NM_001199556,NM_178737	AW551984	chr9	39587396	39604124	-	3.68196	7.18704	1.38036e-07	5.34122e-06	0.964926
NM_020026	B3galnt1	chr3	69574186	69598861	-	13.6802	21.3871	0.00416059	0.0399677	0.64465
NM_001253381,NM_017377,NR_045570	B4galt2	chr4	117873000	117883476	-	10.9238	20.0965	0.000411606	0.00602568	0.879463
NM_001199696,NM_173071	Bai2	chr4	129985078	130022633	+	3.60604	8.79197	5.87999e-20	2.5948e-17	1.28577
NM_007526	Barx1	chr13	48663036	48666507	+	1.84006	6.51627	1.05718e-28	1.77505e-25	1.8243
NM_001170935,NM_181681,NR_033210	BC005764	chr10	79864781	79874634	-	4.68399	7.95865	1.48406e-05	0.00035404	0.764788
NM_001141922,NM_001141924,NM_001141925	Bean1	chr8	104170513	104219097	+	2.03211	5.29231	0.00115722	0.0141904	1.38092
NM_007552	Bmi1	chr2	18677018	18686629	+	17.0223	25.5424	1.5803e-05	0.000371474	0.585469
NM_172506	Boc	chr16	44485045	44558870	-	18.2268	37.1598	0.000153308	0.00264361	1.02768
NM_001204129,NM_001204130,NM_019959	C1qtnf1	chr11	118443534	118451782	+	8.67422	14.8632	0.00158456	0.018296	0.77694
NM_001243837	C7	chr15	4988762	5063773	-	6.94616	10.9052	0.00357881	0.0355004	0.650734
NM_001112813,NM_001177888,NM_001177890,NM_009783	Cacna1g	chr11	94408391	94474198	-	3.95408	9.34389	7.19349e-19	2.53228e-16	1.24068
NM_001163691,NM_021415	Cacna1h	chr17	25374287	25433783	-	4.5021	7.38387	1.32682e-21	6.60344e-19	0.713777
NM_001102468,NM_138304	Calml4	chr9	62858104	62875917	+	4.8456	12.9724	0.00202732	0.0223361	1.42069
NM_025451	Camk2n1	chr4	138455148	138460126	+	6.0876	10.2149	1.48714e-10	1.01245e-08	0.746735
NM_007602	Capn5	chr7	98121565	98178193	-	3.09805	6.1862	0.00540763	0.0489024	0.997691
NM_001033533	Ccdc102a	chr8	94902869	94918098	-	10.6739	19.8107	0.000740666	0.00987076	0.892186
NM_001201378,NM_145574	Ccdc136	chr6	29398926	29426995	+	3.73091	6.3207	2.9595e-05	0.000649155	0.760555
NM_028804	Ccdc3	chr2	5137776	5230866	+	2.37296	7.21944	2.98951e-10	1.90918e-08	1.6052
NM_001101535	Ccdc8	chr7	16994588	16996645	+	22.6539	36.459	0.000126036	0.00224025	0.686516
NM_009829	Ccnd2	chr6	127125709	127151048	-	70.8222	114.624	0.00456639	0.0428494	0.694635
NM_001081635,NM_001081636,NM_007632	Ccnd3	chr17	47593467	47599688	+	42.6774	78.2369	0.000175247	0.00294451	0.874377
NM_133983	Cd276	chr9	58524300	58540940	-	18.5957	27.964	0.000397257	0.00588063	0.588599
NM_010016	Cd55	chr1	130439030	130462740	-	6.12239	12.6137	0.000349463	0.00528146	1.04282
NM_001136055,NM_001271430,NM_001271431,NM_001271432,NM_001271461,NM_001271462,NM_007656	Cd82	chr2	93419102	93462950	-	19.5841	39.2255	0.000443543	0.00643383	1.00211
NM_009866	Cdh11	chr8	102632995	102785111	-	46.2657	97.8347	3.92716e-07	1.38246e-05	1.0804
NM_009868	Cdh5	chr8	104101625	104144502	+	46.3111	86.4743	0.000171526	0.0028921	0.900912
NM_001161624,NM_009876	Cdkn1c	chr7	143458339	143461050	-	17.3701	43.6491	2.78182e-18	8.19387e-16	1.32934
NM_001040654,NM_009877	Cdkn2a	chr4	89274473	89294619	-	13.0437	32.135	2.28885e-23	1.37646e-20	1.30079
NM_001278041,NM_009893	Chrd	chr16	20733127	20742384	+	2.18508	5.16812	0.00164882	0.018827	1.24195
NM_023850	Chst1	chr2	92599707	92615252	+	3.00875	6.07242	3.76107e-15	6.31204e-13	1.01311
NM_018763	Chst2	chr9	95400926	95407270	-	4.01141	6.99995	4.22641e-08	1.83183e-06	0.803236
NM_019686	Cib2	chr9	54545352	54560079	-	9.7218	24.3966	5.68495e-06	0.000151385	1.32738
NM_133733	Clmp	chr9	40685964	40784046	+	11.134	19.8041	3.42857e-05	0.000735283	0.83083
NM_023051	Clstn1	chr4	149586638	149647899	+	31.3201	55.9274	6.22159e-06	0.000164462	0.836466
NM_001136056,NM_001146080,NM_016673	Cntfr	chr4	41669674	41697091	-	3.3279	8.6716	3.239e-23	1.86994e-20	1.38169
NM_007742	Col1a1	chr11	94936270	94951856	+	1172.23	2995.7	0.000282447	0.00443104	1.35364
NM_025685	Col27a1	chr4	63215412	63334990	+	7.19478	16.8154	2.31718e-09	1.27163e-07	1.22477
NM_009930	Col3a1	chr1	45311538	45349706	+	1737.63	4369.2	0.0016835	0.0191474	1.33024
NM_026763	Col6a4	chr9	105990318	106096691	-	8.82284	13.514	0.000747134	0.00994777	0.615139
NM_199473	Col8a2	chr4	126286794	126314330	+	7.83892	22.6846	1.83697e-14	2.67808e-12	1.53298
NM_009946	Cplx2	chr13	54371349	54383917	+	4.89188	10.1876	1.84153e-05	0.000425261	1.05835
NM_153107	Cpz	chr5	35502218	35525626	-	15.4782	39.1149	7.33096e-06	0.000190302	1.33748
NM_007801	Ctsh	chr9	90054267	90076095	+	33.8922	64.8731	0.0014589	0.0171888	0.936666
NM_001012477,NM_013655,NM_021704	Cxcl12	chr6	117168535	117181368	+	115.894	278.56	8.65959e-14	1.08682e-11	1.26518
NM_007806	Cyba	chr8	122424771	122432940	-	37.9392	78.5787	0.00262732	0.0274584	1.05045
NM_028593	Cybrd1	chr2	71118054	71142926	+	3.34085	10.2794	1.76801e-11	1.43358e-09	1.62147
NM_030206	Cygb	chr11	116645595	116654313	-	26.5709	68.68	3.13138e-10	1.97359e-08	1.37005
NM_001252508	D430019H16Rik	chr12	105453856	105493095	+	3.59957	7.76051	1.88668e-07	7.14711e-06	1.10833
NM_029653,NM_134062	Dapk1	chr13	60602211	60763186	+	9.06213	17.8631	0.000445742	0.00645494	0.979058
NM_001190718,NM_178739	Dcaf12l1	chrX	44786567	44790197	-	4.28794	6.75343	0.00188011	0.0209703	0.655337
NM_001162943	Dchs1	chr7	105752989	105787550	-	7.34656	12.8364	1.04318e-08	4.95268e-07	0.805106
NM_001190449,NM_016765	Ddah2	chr17	35059035	35062099	+	28.5981	53.9859	0.00170306	0.0192786	0.916664
NM_015814	Dkk3	chr7	112116019	112159057	-	16.7163	41.3768	1.06932e-09	6.1244e-08	1.30757
NM_001190703,NM_001190704,NM_001190705,NM_010052,NR_033813	Dlk1	chr12	109453455	109463336	+	123.472	249.714	3.22566e-09	1.72429e-07	1.01609
NM_010065	Dnm1	chr2	32308471	32353304	-	7.12121	15.6292	0.000111877	0.00202092	1.13405
NM_007873	Doc2b	chr11	75769090	75796057	-	5.60179	13.6956	4.5984e-09	2.38736e-07	1.28975
NM_053246	Dok4	chr8	94863828	94876312	-	3.24081	7.52029	9.50417e-05	0.00175639	1.21443
NM_001136060,NM_001198886,NM_010075,NM_207282	Dpp6	chr5	27261935	27727500	+	2.00924	6.10459	8.34395e-17	1.91156e-14	1.60324
NM_008052	Dtx1	chr5	120680264	120711669	-	7.30162	14.7776	0.000154931	0.00266522	1.01713
NM_001159376,NM_145744	Dusp15	chr2	152944933	152951582	-	2.43242	5.23701	0.0047301	0.0438187	1.10635
NM_175332	E130012A19Rik	chr11	97627387	97629716	-	3.10565	5.00182	1.35675e-12	1.33211e-10	0.687558
NM_007903	Edn3	chr2	174760758	174784042	+	2.13437	6.68691	6.01767e-08	2.5102e-06	1.64753
NM_007909	Efna2	chr10	80179482	80190010	+	4.88107	9.45566	4.3283e-05	0.000893709	0.953981
NM_010108	Efna3	chr3	89314951	89322879	-	2.5806	7.25554	3.85005e-14	5.19326e-12	1.49137
NM_010110	Efnb1	chrX	99136130	99148991	+	24.8846	45.961	1.41642e-07	5.45151e-06	0.885158
NM_007911	Efnb3	chr11	69554092	69560237	-	3.90794	9.53528	4.73371e-13	5.02365e-11	1.28687
NM_178748	Egflam	chr15	7206120	7398304	-	33.9759	69.223	0.00317101	0.0321173	1.02674
NM_175522	Elfn1	chr5	139907943	139974724	+	2.9395	5.01585	1.9059e-16	4.10565e-14	0.770924
NM_148941	Elovl4	chr9	83778692	83806305	-	2.64299	5.08974	1.91679e-05	0.000441229	0.945419
NM_145158	Emilin2	chr17	71252176	71310965	-	3.65131	5.51149	1.1874e-10	8.23928e-09	0.594026
NM_010140	Epha3	chr16	63545218	63864157	-	2.31165	5.73137	9.88285e-05	0.00181475	1.30996
NM_010142	Ephb2	chr4	136653610	136835935	-	5.50663	14.4951	1.15416e-13	1.38816e-11	1.39632
NM_010143	Ephb3	chr16	21204795	21223304	+	3.18176	6.80153	0.000561313	0.00781238	1.09604
NM_001271402,NM_001271403,NM_001271421,NM_007940	Ephx2	chr14	66084372	66124522	-	2.44088	5.34268	0.00264204	0.0275923	1.13016
NM_028807	Exoc3l4	chr12	111417430	111431183	+	3.12709	7.36652	7.24544e-05	0.00138508	1.23616
NM_001162532	Fam174b	chr7	73740307	73776919	+	3.97075	9.6331	2.91018e-10	1.86678e-08	1.27859
NM_026597	Fam212a	chr9	107984224	107985916	-	5.91733	9.57036	0.00485719	0.0447091	0.693628
NM_019833	Fam69b	chr2	26628457	26636497	+	4.75168	12.1841	0.000132476	0.00234147	1.35849
NM_010180	Fbln1	chr15	85206008	85286294	+	48.6099	135.26	7.38728e-11	5.30451e-09	1.47641
NM_010181	Fbn2	chr18	58008623	58209926	-	13.2097	24.3646	4.14185e-19	1.66054e-16	0.883187
NM_176959	Fbxl7	chr15	26540459	26895564	-	4.08861	6.37507	0.00133914	0.0161199	0.640828
NM_010207,NM_201601	Fgfr2	chr7	130162451	130266808	-	10.7932	22.1235	0.00128914	0.0156223	1.03546
NM_024169	Fkbp11	chr15	98724368	98728198	-	9.96839	22.8703	0.000730127	0.00978665	1.19805
NM_001172160,NM_178382	Flrt3	chr2	140658198	140671476	-	2.69217	6.55808	7.51504e-05	0.00143093	1.2845
NM_010231	Fmo1	chr1	162829561	162866548	-	7.30244	14.5499	5.01858e-08	2.12414e-06	0.994559
NM_027402	Fndc5	chr4	129137060	129144593	+	3.91461	8.74558	0.000181348	0.0030329	1.15969
NM_010225	Foxf2	chr13	31625816	31631406	+	1.53905	5.08666	4.87304e-24	3.51663e-21	1.72468
NM_001111073,NM_008761	Fxyd5	chr7	31032723	31042322	-	18.044	38.1863	6.72628e-05	0.00129787	1.08154
NM_021457	Fzd1	chr5	4753839	4758216	-	15.9025	32.746	8.98601e-10	5.20864e-08	1.04206
NM_008059	G0s2	chr1	193272160	193273188	-	6.37287	16.0853	0.00344134	0.0343017	1.33573
NM_008067	Gabra3	chrX	72432676	72656246	-	2.5208	7.11393	0.000978392	0.0124306	1.49677
NM_010251	Gabra4	chr5	71569734	71658308	-	1.99151	5.02796	0.00101198	0.0127786	1.33611
NM_134189	Galnt10	chr11	57645442	57787500	+	10.0874	20.3386	0.00123934	0.0151076	1.01167
NM_008115	Gfra2	chr14	70890130	70979838	+	9.89245	19.7433	8.09235e-13	8.22513e-11	0.996963
NM_011820	Ggt5	chr10	75589381	75616968	+	12.7994	31.6598	0.000946092	0.0121054	1.30657
NM_010296	Gli1	chr10	127329882	127341579	-	11.4987	21.2144	5.38922e-05	0.00108787	0.88358
NM_001081125	Gli2	chr1	118834061	119053619	-	3.13377	7.08853	0.000579862	0.00803953	1.17759
NR_002687	Gm5424	chr2	31470308	31520629	+	9.74725	21.2808	0.00297957	0.030521	1.12649
NM_001113384,NM_010308	Gnao1	chr8	93810838	93969388	+	2.89869	5.50148	2.66384e-07	9.85826e-06	0.924417
NM_001035122,NM_027307	Golm1	chr13	59634996	59675784	-	8.19892	13.2836	2.25558e-05	0.000510262	0.696135
NM_172412	Gpc2	chr5	138273660	138279937	-	3.48868	5.53095	0.000255269	0.00405314	0.664845
NM_054044	Gpr124	chr8	27085841	27123436	+	14.7313	27.8697	0.000788434	0.0104017	0.91981
NM_008185	Gstt1	chr10	75783813	75798584	-	14.8492	36.8019	0.00228888	0.0246166	1.3094
NM_001048207	Gypc	chr18	32528320	32560034	-	6.94565	13.9811	0.00231202	0.0247956	1.00929
NR_001592	H19	chr7	142575532	142578146	-	109.012	172.062	2.30315e-14	3.25896e-12	0.658441
NM_144919	Hdac11	chr6	91156815	91174683	+	3.62428	8.0232	0.00040728	0.00600297	1.14648
NM_013546	Hebp1	chr6	135137519	135168215	-	6.75693	13.3809	0.00250362	0.0264503	0.985736
NM_020259	Hhip	chr8	79965851	80058008	-	5.34858	10.2215	7.1437e-17	1.74576e-14	0.934376
NM_001098203,NM_010430	Hic1	chr11	75164565	75170255	-	9.91366	15.0709	3.00136e-08	1.32473e-06	0.604276
NM_010466	Hoxc8	chr15	102990539	102994254	+	3.9353	8.77159	0.000313184	0.00480871	1.15636
NM_008275	Hoxd13	chr2	74668310	74671599	+	2.23777	8.35619	7.41805e-59	5.35323e-55	1.90079
NM_028306	Hspa12b	chr2	131127412	131145983	+	4.75246	9.68086	0.000216786	0.00353146	1.02646
NM_001042489,NM_028752	Hvcn1	chr5	122210298	122242297	+	3.81911	8.19178	2.84867e-05	0.000629631	1.10094
NM_010495	Id1	chr2	152736274	152737410	+	60.5395	100.307	8.82448e-06	0.000224232	0.728481
NM_030694	Ifitm2	chr7	140954839	140955961	-	158.675	301.865	0.000175001	0.00294381	0.927834
NM_020043	Igdcc4	chr9	65101495	65137943	+	13.4189	30.828	9.06579e-08	3.65493e-06	1.19997
NM_001122736,NM_001122737,NM_010514	Igf2	chr7	142650768	142661035	-	105.69	210.098	3.94449e-16	7.79875e-14	0.991217
NM_010515	Igf2r	chr17	12682406	12769706	-	25.3296	41.9398	3.48154e-06	9.87213e-05	0.727496
NM_010517	Igfbp4	chr11	99041260	99052643	+	174.534	468.152	1.58038e-08	7.28741e-07	1.42346
NM_080419	Igsf8	chr1	172312407	172319835	+	12.9414	24.8425	0.00189647	0.0211202	0.940814
NM_016671	Il27ra	chr8	84030286	84042575	-	2.03972	5.26248	5.91902e-05	0.00117348	1.36737
NM_008320	Irf8	chr8	120736376	120756692	+	3.61945	5.55153	6.53672e-05	0.00126978	0.617115
NM_001195431,NM_012043	Islr	chr9	58156264	58159221	-	54.1539	130.179	1.90722e-10	1.25122e-08	1.26536
NM_001113514,NM_133721	Itga9	chr9	118711692	118901003	+	14.0112	23.7925	2.75503e-07	1.01179e-05	0.763929
NM_145467	Itgbl1	chr14	123660140	123974079	+	15.6624	23.7826	0.00159429	0.0183683	0.602607
NM_172471	Itih5	chr2	10153543	10256529	+	35.0461	71.0024	0.000673597	0.00917172	1.01862
NM_008409	Itm2a	chrX	107397195	107403360	-	109.1	172.623	0.00160002	0.0184155	0.661976
NM_022417	Itm2c	chr1	85894510	85908698	+	92.0951	150.374	0.00505011	0.0462196	0.707363
NM_001039347,NM_019931	Kcnd3	chr3	105458816	105674002	+	10.0256	16.9461	2.83158e-05	0.000627775	0.75726
NM_001111331,NM_019789	Kcnip3	chr2	127456498	127521370	-	7.62263	18.4066	0.000184102	0.00306476	1.27186
NM_010608	Kcnk3	chr5	30588170	30625270	+	6.3581	12.7418	1.30613e-18	4.28441e-16	1.0029
NM_021452	Kcnmb4	chr10	116417868	116473523	-	4.69843	10.7432	0.000111026	0.00201059	1.19317
NM_001029985	Kcp	chr6	29482036	29507952	-	7.95986	12.6775	0.000243483	0.00390166	0.671462
NM_008439	Khk	chr5	30921895	30931246	+	6.56345	14.0389	0.000917556	0.0118348	1.09691
NM_001110315,NM_008440	Kif1a	chr1	93015456	93101865	-	4.63183	11.1809	0.00132294	0.0159648	1.27138
NM_001190911,NM_001190912,NM_001190913,NM_001190914,NM_026324	Kirrel3	chr9	34488731	35036307	+	1.93036	5.24569	3.38824e-06	9.65593e-05	1.44226
NM_008479	Lag3	chr6	124904359	124911705	-	3.3164	5.5946	0.00353651	0.0351049	0.754415
NM_011836	Lamc3	chr2	31887281	31946535	+	42.5078	66.2581	0.000267969	0.00423151	0.640367
NM_001077398,NM_010698	Ldb2	chr5	44472133	44799707	-	9.86684	22.5123	0.0025909	0.0271368	1.19005
NM_144945	Lgi2	chr5	52537864	52566280	-	13.7028	26.9999	2.81246e-07	1.02765e-05	0.978479
NM_172397	Limd2	chr11	106156256	106160142	-	8.46852	13.0009	0.00518914	0.0471037	0.618423
NM_181074	Lingo1	chr9	56618475	56685253	-	2.60539	5.51924	1.35066e-08	6.33722e-07	1.08297
NM_001164311,NM_053083	Loxl4	chr19	42592279	42612806	-	2.44316	6.1965	1.22613e-13	1.46255e-11	1.3427
NM_175478	Lrfn3	chr7	30355514	30362772	-	2.9922	5.87235	0.00459156	0.0429767	0.972731
NM_001024707	Lrp3	chr7	35200934	35215345	-	4.80238	8.95681	3.76677e-11	2.8918e-09	0.899237
NM_008513	Lrp5	chr19	3584825	3686564	-	10.0256	16.8461	3.27904e-05	0.000707419	0.748725
NM_145152	Lrrc3	chr10	77897576	77902536	-	2.3847	6.732	3.86296e-12	3.57398e-10	1.49723
NM_010732	Lrrn2	chr1	132880355	132940005	+	8.84561	22.3254	3.81323e-13	4.13807e-11	1.33565
NM_001271708,NM_001271709,NM_010733	Lrrn3	chr12	41451668	41486057	-	4.53041	10.7878	2.21801e-06	6.55995e-05	1.25168
NM_001136071,NM_001271508,NM_001271509,NM_001271510,NM_001271523,NM_019391	Lsp1	chr7	142477013	142494868	+	36.3783	72.541	2.72473e-13	3.07235e-11	0.99572
NM_001135688,NM_001135689,NM_011837	Ly6h	chr15	75564745	75567182	-	4.07247	11.3268	3.1193e-12	2.9619e-10	1.47576
NM_145100	Lypd1	chr1	125872042	125912214	-	5.06451	17.786	1.04379e-12	1.03185e-10	1.81225
NM_010658	Mafb	chr2	160363677	160367065	-	3.56882	7.98725	5.13896e-08	2.16873e-06	1.16225
NM_001199246,NM_030700	Maged2	chrX	150806421	150814339	-	110.309	196.669	0.000529014	0.00743453	0.834221
NM_001202445,NM_001202446,NM_011162	Mapk8ip1	chr2	92383676	92401263	-	6.5084	10.6589	2.84443e-05	0.000629631	0.711681
NM_001109973,NM_001276390,NM_001276391,NM_010783	Mdfi	chr17	47815328	47834691	-	13.6714	30.4789	1.32922e-08	6.2695e-07	1.15665
NM_001012335,NM_001012336,NM_010784	Mdk	chr2	91929822	91932282	-	77.7939	137.267	8.14428e-12	7.12403e-10	0.819257
NR_003633,NR_027651,NR_027652,NR_046475	Meg3	chr12	109545398	109571729	+	87.0327	136.163	7.79128e-05	0.00147768	0.64571
NM_001162977	Megf6	chr4	154170713	154275721	+	3.3847	9.45466	2.49652e-11	1.99073e-09	1.482
NM_001136072,NM_001159567,NM_001159568,NM_001159569,NM_001159570,NM_010825	Meis2	chr2	115861264	116065058	-	2.87738	6.52212	0.00400805	0.0386944	1.18058
NM_001252292,NM_001252293,NM_008590	Mest	chr6	30738053	30748466	+	30.6978	77.3652	9.40625e-19	3.15722e-16	1.33355
NM_001161799,NM_008546	Mfap2	chr4	141010637	141015984	+	74.9172	169.178	3.98819e-06	0.000111123	1.17517
NM_008610	Mmp2	chr8	92827328	92853420	+	81.7138	181.679	2.17785e-17	5.8209e-15	1.15274
NM_001081235	Mn1	chr5	111418166	111457025	+	3.40546	6.67333	0.00301228	0.0308124	0.970556
NM_008626	Mrc2	chr11	105292646	105351145	+	15.9824	36.1622	0.00166849	0.0189915	1.178
NM_010826,NM_194464	Mrvi1	chr7	110868267	110982095	-	8.64993	15.9015	0.00297066	0.0304514	0.878407
NM_198625	Mtss1l	chr8	110721484	110741400	+	7.69714	13.8486	3.96199e-07	1.39133e-05	0.847351
NM_001170866,NM_001170867,NM_001170868,NM_134094	Ncald	chr15	37366175	37792428	-	3.34419	6.32573	1.4335e-05	0.000343112	0.919574
NM_025424	Nenf	chr1	191306797	191318118	-	52.0105	99.8651	0.00373325	0.0367044	0.941177
NM_001168346,NM_023699	Nfatc4	chr14	55824795	55833943	+	7.11907	15.6978	1.67325e-05	0.00039141	1.1408
NM_033217	Ngfr	chr11	95568821	95587698	-	3.03207	8.7982	2.6785e-15	4.60223e-13	1.53691
NM_001163660,NM_027280	Nkd1	chr8	88527633	88594887	+	4.48006	11.6795	9.90468e-10	5.70701e-08	1.38239
NM_198862	Nlgn2	chr11	69823123	69834849	-	18.0213	27.2863	0.00149824	0.0175378	0.598475
NM_019731	Nme4	chr17	26091745	26095470	-	4.80802	11.7451	5.80864e-05	0.00115636	1.28855
NM_008716	Notch3	chr17	32120893	32166852	-	4.43041	9.80982	1.55737e-10	1.0516e-08	1.14679
NM_001013360,NM_001013362	Npcd	chr15	79786351	79834333	-	5.81618	13.0561	5.17791e-12	4.6708e-10	1.16658
NM_173788	Npr2	chr4	43631935	43651240	+	15.7253	31.1236	0.00479901	0.0442597	0.984923
NM_010942	Nsg1	chr5	38137193	38159467	-	8.14191	16.7094	0.00048359	0.00690371	1.03722
NM_010947	Ntn3	chr17	24203843	24209387	-	2.10909	5.83747	2.88023e-10	1.85582e-08	1.46872
NM_133500,NM_133501	Ntng2	chr2	29194821	29248040	-	2.88623	7.1027	1.64777e-06	4.99627e-05	1.29918
NM_001033124	Ntrk1	chr3	87778244	87795162	-	2.45815	5.53709	0.00472195	0.0437791	1.17156
NM_008750	Nxn	chr11	76257226	76399141	-	12.644	22.1491	0.000738897	0.00985629	0.8088
NM_183297	Nxph4	chr10	127525473	127534559	-	3.15381	11.3733	2.25751e-17	5.92412e-15	1.85048
NM_001081130	Ogdhl	chr14	32322019	32347820	+	4.66659	9.2285	0.00191333	0.0212587	0.983727
NM_133859	Olfml3	chr3	103735394	103738001	-	70.4188	157.121	1.00087e-06	3.19593e-05	1.15785
NM_001136076,NM_011031	P4ha2	chr11	54100924	54131667	+	24.509	53.0398	7.89967e-05	0.00149627	1.11377
NM_001161747,NM_023128	Palm	chr10	79793572	79820896	+	13.8643	31.963	0.000881185	0.0114064	1.20503
NM_173749	Pamr1	chr2	102550021	102643040	+	12.3008	29.4202	9.85693e-16	1.82391e-13	1.25806
NM_130448	Pcdh18	chr3	49743296	49757316	-	8.67723	19.6558	4.9873e-06	0.000134545	1.17964
NM_008788	Pcolce	chr5	137605107	137611404	-	205.574	455.268	0.0014133	0.016761	1.14706
NM_001163748,NM_008804	Pde9a	chr17	31386234	31476309	+	2.75841	6.72392	5.32099e-09	2.7137e-07	1.28547
NM_001029868	Pdzd4	chrX	73793357	73824969	-	4.27903	7.76989	1.67624e-05	0.000391475	0.860609
NR_023846	Peg3as	chr7	6706760	6707624	+	13.0712	20.7352	0.00052034	0.0073484	0.665691
NM_008826	Pfkl	chr10	77986949	78009796	-	12.2738	19.9967	0.000594486	0.0082186	0.704181
NM_001163487,NM_001163488,NM_021514	Pfkm	chr15	98112060	98132447	+	10.9308	22.7459	0.00134986	0.016199	1.05721
NM_153104	Phospho1	chr11	95824500	95832140	+	4.27888	7.89465	0.00100135	0.0126665	0.883642
NM_023734	Pi16	chr17	29318882	29328902	+	7.85052	17.9441	0.00455395	0.0427911	1.19265
NM_001145926,NM_001145927,NM_175696	Pianp	chr6	124998610	125003097	+	2.30819	7.18587	3.93336e-11	3.00371e-09	1.6384
NM_134117	Pkdcc	chr17	83215283	83225069	+	29.7921	53.6652	1.14457e-06	3.63067e-05	0.849057
NM_148927	Plekha4	chr7	45526330	45554229	+	4.24057	8.65803	0.00280031	0.029056	1.02978
NM_007408	Plin2	chr4	86656565	86670059	-	19.4994	33.95	0.00465457	0.0434254	0.799986
NM_011125	Pltp	chr2	164839518	164857708	-	21.9599	42.9986	2.59666e-07	9.65432e-06	0.969419
NM_008883	Plxna3	chrX	74329066	74344689	+	4.0546	6.85367	0.00349931	0.0348074	0.757319
NM_001099636	Pnmal2	chr7	16944682	16948828	+	5.62267	11.9034	0.000107734	0.00195587	1.08205
NM_172874	Podn	chr4	108014793	108032090	-	2.87955	8.27519	5.22706e-06	0.000140227	1.52295
NM_176973	Podxl2	chr6	88842558	88874044	-	9.99374	20.57	2.05628e-06	6.14458e-05	1.04145
NM_010127	Pou6f1	chr15	100575318	100586365	-	4.04723	7.61944	0.00460726	0.0430677	0.912749
NM_001253890,NM_008923	Prkar1b	chr5	139017304	139130386	-	12.0694	22.2873	6.07303e-11	4.47204e-09	0.884859
NM_010724	Psmb8	chr17	34198195	34201454	+	4.48585	9.55847	3.85143e-05	0.000817465	1.0914
NM_011197	Ptgfrn	chr3	101040236	101110166	-	27.7649	57.4496	1.40881e-05	0.00033889	1.04904
NM_001083935,NM_001083936,NM_011199	Pth1r	chr9	110722085	110747145	-	6.53671	16.7265	5.58958e-10	3.41666e-08	1.3555
NM_175168	Ptk7	chr17	46564451	46629504	-	28.5201	45.7768	4.52246e-06	0.000123156	0.682639
NM_008973	Ptn	chr6	36715663	36811361	-	18.3708	42.6643	0.000737091	0.0098413	1.21562
NM_001166388,NM_001166389,NM_001166390,NM_008975	Ptp4a3	chr15	73748026	73758766	+	4.98926	9.04312	6.85485e-09	3.41159e-07	0.857994
NM_001252453,NM_001252455,NM_001252456,NM_011218	Ptprs	chr17	56412426	56476480	-	27.9188	51.4164	0.0014695	0.0172715	0.880991
NM_007955	Ptprv	chr1	135108498	135132575	-	8.51045	18.5793	2.79876e-16	5.68936e-14	1.12639
NM_011224	Pygm	chr19	6384429	6398459	+	11.0424	25.3247	1.5795e-10	1.06033e-08	1.19749
NM_134050	Rab15	chr12	76797963	76822524	-	3.57785	8.95544	1.15568e-10	8.05795e-09	1.32367
NM_144538	Rab3il1	chr19	10018228	10035586	+	6.78491	16.9359	0.00184237	0.0206177	1.31968
NM_173781	Rab6b	chr9	103112074	103185270	+	3.98093	8.15228	7.53891e-09	3.70099e-07	1.0341
NM_133223	Rac3	chr11	120721468	120723969	+	6.519	12.6277	5.95627e-06	0.000158027	0.953863
NM_198193	Raet1e	chr10	22173521	22183914	+	2.83782	7.28477	1.37959e-07	5.34122e-06	1.3601
NM_019444	Ramp2	chr11	101246334	101248250	+	12.5506	21.442	9.11614e-05	0.00169335	0.772688
NM_001081155,NM_001256218,NM_029563	Rap1gap	chr4	137681667	137729861	+	4.32662	7.84868	0.000307236	0.00472743	0.85921
NM_001177810,NM_001177811,NM_144850	Rapgef3	chr15	97744770	97767666	-	3.05354	5.14343	0.00254175	0.026719	0.752248
NM_001042727,NM_011244	Rarg	chr15	102234940	102257483	-	8.18897	13.3086	0.00417917	0.0400784	0.700608
NM_001039103,NM_133914	Rasa4	chr5	136083916	136111860	+	4.83281	10.4286	6.94078e-05	0.00133747	1.10961
NM_011242	Rasgrp2	chr19	6400583	6415216	+	3.30217	7.01626	2.94434e-08	1.30355e-06	1.08729
NM_023622	Rgl3	chr9	21971527	21989453	-	2.60727	6.12064	0.000139297	0.00243989	1.23114
NM_139228	Rhbdl3	chr11	80300912	80355986	+	2.35528	5.49935	2.316e-08	1.04459e-06	1.22336
NR_028261	Rian	chr12	109603945	109661711	+	83.2008	139.69	1.09404e-07	4.36195e-06	0.74756
NM_175549	Robo2	chr16	73892306	74410912	-	4.29117	10.3053	5.46279e-07	1.85081e-05	1.26395
NM_138683	Rspo1	chr4	124986430	125009099	+	4.76629	13.5236	8.9653e-05	0.00166963	1.50454
NM_028351	Rspo3	chr10	29453107	29535867	-	4.15251	12.2484	0.00319461	0.032311	1.56054
NM_177708	Rtn4rl1	chr11	75193993	75267762	+	20.65	33.3147	3.25557e-08	1.4282e-06	0.690017
NM_011305	Rxra	chr2	27677201	27763319	+	15.6841	29.7445	0.000317025	0.00485734	0.923319
NM_011311	S100a4	chr3	90603770	90606045	+	22.8862	35.297	0.000513615	0.00727479	0.625069
NM_020270	Scamp5	chr9	57441327	57468024	-	6.21241	11.0745	0.0036986	0.0364133	0.834016
NM_011322	Scn1b	chr7	31116524	31126945	-	4.74231	12.0357	4.16702e-05	0.000865361	1.34365
NM_001271472,NM_001271473,NM_022723	Scube1	chr15	83602583	83725039	-	5.32663	13.0456	3.66105e-13	4.00303e-11	1.29227
NM_001004366	Scube3	chr17	28142526	28171345	+	3.47803	6.55664	0.000278708	0.0043819	0.914687
NM_011520	Sdc3	chr4	130792537	130826318	+	24.6882	55.4452	4.46609e-06	0.000121851	1.16724
NM_011349	Sema3f	chr9	107681502	107710475	-	4.5031	10.8896	7.25736e-17	1.74576e-14	1.27396
NM_011976	Sema4g	chr19	44989344	45003395	+	2.34685	5.83907	4.62723e-09	2.39372e-07	1.31501
NM_009251	Serpina3g	chr12	104214544	104241934	+	38.4766	74.4956	7.01356e-09	3.47858e-07	0.953174
NM_011340	Serpinf1	chr11	75410029	75422623	-	202.399	457.401	0.00310988	0.0316091	1.17626
NM_001164717,NM_008018	Sh3pxd2a	chr19	47260174	47464411	-	17.5352	31.3806	0.000312504	0.00480338	0.839621
NM_172530	She	chr3	89831370	89858846	+	3.97213	6.80795	1.34493e-09	7.61232e-08	0.777308
NM_145463	Shisa2	chr14	59625281	59631660	+	2.39408	5.93737	1.67684e-17	4.56638e-15	1.31035
NM_001177646,NM_001177647,NM_007547	Sirpa	chr2	129593195	129632228	+	12.2009	28.8628	0.00304159	0.0310462	1.24222
NM_018773	Skap2	chr6	51859165	52012549	-	13.3627	24.9886	3.28858e-05	0.00070842	0.903052
NM_009320	Slc6a6	chr6	91684067	91759063	+	35.9537	54.1015	1.16769e-09	6.63512e-08	0.589529
NM_023055,NM_023449	Slc9a3r2	chr17	24639282	24650305	-	14.142	21.6726	0.00515112	0.046847	0.615886
NM_178804	Slit2	chr5	47983155	48305778	+	13.0445	26.34	0.00114977	0.0141111	1.01381
NM_022315	Smoc2	chr17	14279506	14404790	+	171.954	369.604	0.00064774	0.00889518	1.10396
NM_020561	Smpdl3a	chr10	57794544	57811830	+	6.3605	12.4843	0.00384556	0.0375263	0.972899
NM_177776	Smtnl2	chr11	72390114	72411713	-	3.29477	6.12521	0.00276606	0.0287419	0.894579
NM_001199151,NM_001199153,NM_001199154,NM_026408	Sncaip	chr18	52768144	52915931	+	4.06391	6.41776	0.0020764	0.0228246	0.6592
NM_172463	Sned1	chr1	93235897	93296448	+	7.621	15.8676	0.00022243	0.00360712	1.05803
NM_009223	Snn	chr16	11066298	11074986	+	8.24238	15.1483	0.00426078	0.0405913	0.878018
NM_011435	Sod3	chr5	52363804	52369738	+	29.0028	68.6828	1.9747e-05	0.000453114	1.24376
NM_030889	Sorcs2	chr5	36017181	36398139	-	30.6724	61.1399	0.000554633	0.00774017	0.995174
NM_011436	Sorl1	chr9	41968489	42124289	-	3.25978	6.94765	0.000294819	0.00459517	1.09175
NM_001164566,NM_144882	Spats2l	chr1	57845571	57948397	+	7.97864	12.2205	7.38601e-05	0.00141008	0.615091
NM_016911	Srpx	chrX	10037977	10117661	-	8.1129	18.3011	0.00361026	0.0357503	1.17364
NM_133772	Ssbp4	chr8	70597490	70608314	-	17.972	30.2216	0.00365984	0.0361056	0.749829
NM_009181	St8sia2	chr7	73939120	74013682	-	9.37603	21.0277	5.58475e-10	3.41666e-08	1.16524
NM_019990	Stard10	chr7	101321319	101346312	+	6.78126	16.0314	7.49174e-11	5.35289e-09	1.24127
NM_175096	Stbd1	chr5	92603051	92606579	+	8.44968	16.8119	2.05462e-06	6.14458e-05	0.992511
NM_001114311,NM_175162	Stox2	chr8	47180048	47352348	-	5.31461	8.07232	0.00125188	0.0152347	0.603019
NM_001252578,NM_001252579,NM_028072	Sulf2	chr2	166073899	166155683	-	85.95	178.366	2.44849e-06	7.18273e-05	1.05327
NM_030725	Syt13	chr2	92915101	92956051	+	8.23249	25.6902	1.57625e-17	4.37501e-15	1.64181
NM_001161730,NM_013683	Tap1	chr17	34187556	34197225	+	4.14651	8.1113	8.78609e-05	0.00164261	0.968035
NM_011530	Tap2	chr17	34204479	34216321	+	6.61482	12.3684	0.000927457	0.0119484	0.902884
NM_172443	Tbc1d16	chr11	119143043	119228499	-	7.67029	14.2419	6.08288e-09	3.05903e-07	0.892783
NM_009323	Tbx15	chr3	99253760	99354260	+	1.66075	5.13834	2.77708e-42	1.33605e-38	1.62947
NM_009324	Tbx2	chr11	85832615	85841948	+	9.47684	15.6739	7.70406e-07	2.52711e-05	0.725886
NM_001130458,NM_001130459,NM_015749	Tcn2	chr11	3917080	3932078	-	24.7307	53.2453	0.000197931	0.00325369	1.10635
NM_011565	Tead2	chr7	45215753	45233619	+	22.61	37.6286	0.000731367	0.00979204	0.734868
NM_153533	Tenc1	chr15	102102988	102116401	+	12.583	21.8306	0.00213956	0.0233235	0.794874
NM_001145937,NM_011857	Tenm3	chr8	48225665	48674690	-	6.1927	10.9713	1.99657e-08	9.09037e-07	0.8251
NM_011582	Thbs4	chr13	92751586	92794818	-	2.5332	5.67387	0.00443932	0.0419324	1.16337
NM_146162	Tmem119	chr5	113793729	113800352	-	10.6892	23.8538	0.000394842	0.00586292	1.15806
NM_133804	Tmem132a	chr19	10857829	10869779	-	13.5441	27.9711	0.00266758	0.0278188	1.04627
NM_001098271,NM_025326	Tmem176a	chr6	48841656	48845364	+	43.9171	96.3838	0.000298507	0.00463263	1.13401
NM_001164207,NM_001164208,NM_001164209,NM_023056	Tmem176b	chr6	48833812	48841374	-	100.854	212.286	3.96225e-05	0.000832418	1.07375
NM_145402	Tmem51	chr4	142030993	142084304	-	4.61645	9.18181	9.73928e-12	8.34034e-10	0.991993
NM_011607	Tnc	chr4	63959785	64047015	-	13.0713	27.0155	1.3053e-06	4.04579e-05	1.04738
NM_145853	Tpcn1	chr5	120534157	120588613	-	9.21407	15.7036	0.000411761	0.00602568	0.769185
NM_025817	Tril	chr6	53815468	53820825	-	8.83788	22.6945	6.70214e-08	2.77966e-06	1.36057
NM_001025246	Trp53i11	chr2	93187584	93201757	+	8.38544	17.0457	1.35236e-08	6.33722e-07	1.02345
NM_026743	Tspan11	chr6	127887622	127953031	+	4.16399	9.63146	5.67281e-14	7.24563e-12	1.20979
NM_183180	Tspan18	chr2	93201760	93334487	-	12.8795	22.6151	3.95539e-08	1.71952e-06	0.812205
NM_144879,NR_027352	Vash2	chr1	190947646	190979296	-	3.09003	5.67736	3.32583e-07	1.19111e-05	0.877596
NM_001161420,NM_013703	Vldlr	chr19	27217020	27254231	+	4.10955	6.29886	0.000660983	0.00905121	0.616113
NM_023395	Wfdc1	chr8	119666365	119688020	+	15.4831	25.7613	5.13458e-13	5.4093e-11	0.734511
NM_009526	Wnt6	chr1	74771892	74785319	+	15.289	29.3339	0.00154024	0.0178988	0.940076
NM_145828	Xylt2	chr11	94663847	94677493	-	6.08042	10.0178	0.00545652	0.049252	0.720329
NM_001101433	Zcchc24	chr14	25711640	25768856	-	21.2658	43.1216	0.00198556	0.0219935	1.01987
NM_013866	Zfp385a	chr15	103313895	103340086	-	10.7057	16.6475	0.00397216	0.0384766	0.636923
NM_033327	Zfp423	chr8	87661810	87959595	-	3.41183	7.97805	0.000106585	0.0019399	1.22549
NM_001085415,NM_001085416,NM_001085417,NM_020589	Zfp467	chr6	48436613	48445825	-	3.54729	7.8569	0.00169135	0.0191762	1.14724
NM_145459	Zfp503	chr14	21983962	21989601	-	8.67229	18.7888	0.000686084	0.00929721	1.11539
NM_145492	Zfp521	chr18	13687014	13972733	-	2.32548	5.75248	3.07148e-06	8.83082e-05	1.30665
NM_011769	Zim1	chr7	6675443	6696432	-	6.1707	10.1791	8.9987e-06	0.000228128	0.722107

## Sheet: 1.5xDOWN
refseq_id	gene_id	chrom	txStart	txEnd	strand	PRC1Rctrl_RPKM	PRC1RcKO_RPKM	pvalue	padj	log2 ratio
NM_001080995	4632434I11Rik	chr7	92857527	92874232	-	5.77133	2.79586	0.000394688	0.00586292	-1.04561
NM_178098	4930486L24Rik	chr13	60842612	60864416	-	18.0299	8.32503	3.79997e-24	2.88658e-21	-1.11487
NM_023774	4930550L24Rik	chrX	58911461	58920304	+	26.8769	16.6939	7.80427e-13	7.98858e-11	-0.687051
NM_029482	4930579G24Rik	chr3	79629079	79632819	+	5.71889	3.45682	0.000421952	0.00615777	-0.726291
NM_176976	5830418K08Rik	chr9	15316914	15357788	-	5.24073	3.21886	0.00287773	0.029625	-0.703219
NM_175503	Aard	chr15	52040107	52045722	+	203.998	79.6058	2.84197e-25	2.27879e-22	-1.35761
NM_001166556,NM_001166557,NM_147218	Abca6	chr11	110241243	110251776	-	8.01642	2.08595	3.63759e-05	0.000775499	-1.94226
NM_178890	Abtb2	chr2	103566310	103718423	+	15.3443	6.55128	0.00450911	0.042425	-1.22786
NM_001033600,NM_019477,NM_207625	Acsl4	chrX	142317993	142390535	-	46.8731	16.0412	0.00140051	0.016623	-1.54698
NM_001005605,NM_009637,NM_178803	Aebp2	chr6	140624298	140677418	+	42.1825	25.6765	0.00242498	0.0257541	-0.716196
NM_019496	Ammecr1	chrX	142853474	142966728	-	18.2057	5.73124	0.00213209	0.0232932	-1.66747
NM_027532	Anapc15	chr7	101896415	101899543	+	22.7809	14.5997	0.00156826	0.0181798	-0.641888
NM_001024604	Ankrd28	chr14	31700015	31830415	-	31.7728	11.5483	0.00309118	0.0314855	-1.46012
NM_028390	Anln	chr9	22331214	22389206	-	14.3541	2.8025	7.95829e-33	2.87155e-29	-2.35668
NM_026887	Ap1s2	chrX	163909160	163929546	+	14.0016	7.81342	0.000730286	0.00978665	-0.84157
NM_175550	Ap4e1	chr2	127008711	127069814	+	6.93272	4.13885	0.00472036	0.0437791	-0.744192
NM_009701	Aqp5	chr15	99591028	99594829	+	6.4447	3.80024	0.00463518	0.0433007	-0.762022
NM_178407	Arap2	chr5	62602446	62766177	-	5.67411	1.85932	2.64493e-06	7.69643e-05	-1.60962
NM_001276684,NM_018790	Arc	chr15	74669081	74672570	-	14.5396	4.70931	7.59607e-08	3.09701e-06	-1.62641
NM_181416	Arhgap11a	chr2	113831492	113848661	-	6.13898	2.06069	5.4278e-19	2.0087e-16	-1.57487
NM_176837	Arhgap18	chr10	26772512	26918648	+	19.5364	12.2331	0.00341761	0.0340887	-0.67538
NM_001081364,NM_001128084	Arhgap21	chr2	20847919	20967721	-	29.7641	18.3914	0.00105463	0.0131559	-0.694543
NM_175164	Arhgap26	chr18	38993145	39376285	+	6.57163	2.43638	0.000208211	0.0034033	-1.43151
NM_027871	Arhgef3	chr14	27238039	27403904	+	24.4673	16.1699	4.93105e-05	0.00100381	-0.597543
NM_194262,NM_198122	Arid4b	chr13	14063792	14199603	+	18.4191	10.8717	0.00250886	0.0264503	-0.760629
NM_024184	Asf1b	chr8	83955694	83970195	+	6.17531	1.90981	1.26103e-05	0.000306921	-1.69308
NM_027435	Atad2	chr15	58094047	58135082	-	10.172	4.64561	1.61617e-10	1.07992e-08	-1.13066
NM_001081304	Atf6	chr1	170704457	170867771	-	19.6515	12.1631	0.000376639	0.00563319	-0.692129
NR_028320	AU015836	chrX	93968656	93975470	+	54.7718	34.5526	1.83011e-14	2.67808e-12	-0.66464
NM_011497	Aurka	chr2	172356196	172370506	-	6.50137	2.27498	4.92615e-08	2.10352e-06	-1.51489
NM_011496	Aurkb	chr11	69045643	69051662	+	7.93851	1.86112	3.04809e-17	7.64445e-15	-2.0927
NM_001102458,NM_018745	Azin1	chr15	38487430	38519266	-	67.2431	24.3396	0.00271523	0.0282544	-1.46608
NM_027395	Basp1	chr15	25363277	25413764	-	84.2054	48.9079	3.91557e-05	0.000823812	-0.783845
NM_013815	Baz1a	chr12	54892989	54986336	-	10.6807	2.62908	1.5396e-05	0.000364323	-2.02238
NM_145608	BC021891	chr8	125910450	125947439	+	15.763	8.59072	4.80254e-11	3.61016e-09	-0.875691
NM_201364	BC055324	chr1	163954008	163994781	-	6.1627	1.64197	0.000297176	0.00461694	-1.90813
NM_001012273,NM_009689	Birc5	chr11	117849237	117855743	+	11.5523	4.35183	6.86793e-12	6.08128e-10	-1.40848
NM_080708	Bmp2k	chr5	96997689	97091048	+	10.2776	6.23443	4.45893e-08	1.92107e-06	-0.72117
NM_001113179,NM_009772	Bub1	chr2	127800200	127831859	-	5.81882	1.33166	2.85104e-13	3.18985e-11	-2.1275
NM_009773	Bub1b	chr2	118598211	118641592	+	10.2489	3.33456	7.03045e-11	5.07353e-09	-1.61991
NM_172616	C330027C09Rik	chr16	48994188	49019705	+	8.82084	2.54974	7.78485e-16	1.49812e-13	-1.79057
NM_001025600,NM_018770,NM_207675,NM_207676	Cadm1	chr9	47530352	47853385	+	27.6581	13.4657	0.00105928	0.0131798	-1.03841
NM_001161456,NM_001161457,NM_001161458,NM_022309	Cbfb	chr8	105170674	105217988	+	67.5188	39.7618	0.000176498	0.00295865	-0.763906
NM_145944	Ccdc25	chr14	65837302	65866604	+	23.5636	15.497	0.00144093	0.0170187	-0.604576
NM_009828	Ccna2	chr3	36564865	36571996	-	16.0595	5.0225	4.23359e-30	8.72906e-27	-1.67695
NM_172301	Ccnb1	chr13	100778739	100786486	-	7.89302	1.88067	3.07198e-17	7.64445e-15	-2.06933
NM_007630	Ccnb2	chr9	70407689	70421554	-	9.49521	4.0005	6.8293e-16	1.33199e-13	-1.24702
NM_007634	Ccnf	chr17	24223232	24251409	-	5.45053	1.42806	1.53219e-05	0.000363718	-1.93235
NM_009847	Cd2ap	chr17	42792951	42876424	-	42.3084	24.5399	1.51205e-06	4.59732e-05	-0.785816
NM_001039150,NM_001039151,NM_001177785,NM_001177786,NM_001177787,NM_009851	Cd44	chr2	102811142	102901665	-	39.2766	26.0646	1.11475e-05	0.00027456	-0.591578
NM_023223	Cdc20	chr4	118432901	118437343	-	12.808	4.57548	4.11678e-10	2.57218e-08	-1.48505
NM_001038708,NM_172395	Cdc42se1	chr3	95228952	95236409	+	62.9275	33.2282	0.000464416	0.00664971	-0.921282
NM_001161623,NM_009862	Cdc45	chr16	18780447	18811972	-	6.74106	2.23252	0.000262939	0.00416573	-1.5943
NM_145991	Cdc73	chr1	143607499	143702684	-	31.6407	15.411	1.47191e-12	1.43541e-10	-1.03782
NM_013538	Cdca3	chr6	124830176	124833701	+	9.39082	3.56244	2.93751e-13	3.26131e-11	-1.39839
NM_026410	Cdca5	chr19	6085097	6091773	+	5.6194	1.0235	8.23354e-07	2.67044e-05	-2.4569
NM_026560	Cdca8	chr4	124918465	124936917	-	12.8048	3.63538	2.69857e-10	1.74657e-08	-1.8165
NM_007664	Cdh2	chr18	16588877	16809049	-	38.0332	18.6673	0.000582632	0.00807018	-1.02675
NM_007659	Cdk1	chr10	69336635	69352912	-	10.756	6.04755	4.51733e-14	5.98152e-12	-0.83072
NM_026014	Cdt1	chr8	122568015	122573130	+	7.49179	3.16955	0.00154767	0.0179706	-1.24103
NM_144815	Cecr5	chr6	120509494	120531299	-	14.9986	8.97218	0.00030565	0.00471308	-0.741298
NM_007681	Cenpa	chr5	30666902	30674826	+	15.606	3.82826	5.14246e-11	3.82583e-09	-2.02734
NM_173762	Cenpe	chr3	135212563	135273540	+	5.61974	1.21689	2.1441e-14	3.06394e-12	-2.2073
NM_001081363	Cenpf	chr1	189640614	189688086	-	6.02492	1.05275	1.59547e-16	3.48901e-14	-2.51677
NM_027556	Cep192	chr18	67800107	67885170	+	6.08564	3.31158	0.00405894	0.0390942	-0.877892
NM_001164362,NM_028293,NM_028760	Cep55	chr19	38055042	38074425	+	6.51617	1.09491	3.57235e-18	1.03119e-15	-2.57322
NM_007688	Cfl2	chr12	54858819	54862877	-	53.2833	34.8279	0.00426661	0.0406201	-0.613443
NM_013733	Chaf1a	chr17	56040416	56068026	+	5.998	3.64328	0.000841157	0.0110067	-0.719242
NM_027363	Chp2	chr7	122219496	122222539	+	15.1109	4.87371	5.83311e-05	0.00115963	-1.6325
NM_009601	Chrnb1	chr11	69784036	69795937	-	11.8053	6.96949	0.000163934	0.00278361	-0.760316
NM_001276466,NM_001276473,NM_001276474,NM_007709	Cited1	chrX	102247378	102252181	-	14.2267	3.40032	9.67621e-05	0.00178361	-2.06486
NM_001004140	Ckap2	chr8	22168152	22185819	-	10.4043	4.14356	6.59025e-20	2.79756e-17	-1.32824
NM_181589	Ckap2l	chr2	129268210	129297212	-	7.18726	2.22956	1.54669e-18	4.85291e-16	-1.68868
NM_025415	Cks2	chr13	51645232	51650662	+	14.6419	6.00659	0.000227426	0.00367164	-1.28549
NM_007711,NM_173873,NM_173874,NM_173876	Clcn3	chr8	60910389	60983311	-	13.4933	6.89223	4.4638e-05	0.000919058	-0.969203
NM_001204223,NM_027709	Clec12b	chr6	129375513	129385874	-	6.84658	2.6427	2.11859e-14	3.05775e-12	-1.37337
NM_001177379,NM_175937	Cpeb2	chr5	43233463	43289724	+	9.50747	4.43878	0.00190562	0.0211922	-1.0989
NM_172728	Creb5	chr6	53573374	53695832	+	5.35889	3.53382	1.12004e-05	0.000274924	-0.600709
NM_023565	Cse1l	chr2	166906096	166946389	+	39.7856	24.3094	0.00189273	0.0210948	-0.710733
NM_001145799,NM_007796	Ctla2a	chr13	60934155	60936625	-	10.3077	3.6535	0.000519041	0.00733724	-1.49637
NM_018761	Ctnnal1	chr4	56810935	56865211	-	34.2329	14.3186	4.29348e-07	1.4932e-05	-1.25749
NM_001025192,NM_001276263,NM_009988	Cxadr	chr16	78301671	78359785	+	32.8823	14.2294	0.000401752	0.00594107	-1.20844
NM_001128170,NM_001128171,NM_001276279,NM_173369	Cyld	chr8	88697028	88751946	+	11.4507	5.67542	0.000472315	0.00675612	-1.01263
NM_133825	D1Ertd622e	chr1	97643902	97662018	-	11.4002	4.53551	0.000701511	0.00946253	-1.32972
NM_177664	D3Bwg0562e	chr3	117319146	117360876	-	8.17775	1.8916	4.90011e-08	2.09861e-06	-2.11209
NM_001199733,NM_007829	Daxx	chr17	33909601	33915590	+	20.0983	12.8021	0.000158017	0.00270863	-0.650697
NM_001190717,NM_013726	Dbf4	chr5	8396969	8422716	-	12.4828	4.34713	2.4329e-07	9.0969e-06	-1.52181
NM_007832	Dck	chr5	88765013	88783277	+	5.94535	2.92199	0.000799347	0.0105073	-1.02481
NM_001037247	Defb36	chr2	152604327	152612729	+	20.0521	12.1197	1.41173e-05	0.000339026	-0.726404
NM_026384	Dgat2	chr7	99153663	99182713	-	6.51759	3.5276	5.6416e-08	2.36815e-06	-0.885651
NM_019670	Diap3	chr14	86656323	87141114	-	5.02495	1.86948	2.81556e-17	7.25661e-15	-1.42647
NM_015826	Dmrt1	chr19	25505706	25604328	+	24.7651	8.1597	3.44446e-11	2.6585e-09	-1.60172
NM_025926,NM_027287	Dnajb4	chr3	152183955	152210299	-	73.1833	31.4652	9.18353e-05	0.00170367	-1.21776
NM_001199431,NM_001199432,NM_001199433,NM_010066	Dnmt1	chr9	20907206	20959888	-	22.9779	12.0659	0.000204684	0.00335705	-0.929313
NM_025853	Dsn1	chr2	156995062	157007075	-	7.74306	3.87537	0.00159464	0.0183683	-0.998571
NM_029766	Dtl	chr1	191537365	191575534	-	5.40135	2.33187	4.99825e-08	2.12176e-06	-1.21183
NM_010087,NM_207650	Dtna	chr18	23415415	23659714	+	12.2372	4.91855	9.43314e-28	1.13457e-24	-1.31496
NM_001159646,NM_023595	Dut	chr2	125247515	125259049	+	11.2519	6.6375	0.000438913	0.00637308	-0.761451
NM_001191023,NM_001191025,NM_001191026,NM_001191027,NM_010063	Dync1i1	chr6	5725639	6028039	+	20.6592	8.64207	0.000182447	0.00304422	-1.25733
NM_001177625,NM_001177626,NM_007900	Ect2	chr3	27097222	27153878	-	8.88041	2.07929	9.47692e-23	5.26078e-20	-2.09454
NM_010104	Edn1	chr13	42301270	42307989	+	48.8923	7.15208	1.02838e-11	8.67988e-10	-2.77317
NM_025994	Efhd2	chr4	141858142	141874920	-	59.4137	34.9675	5.64493e-05	0.00113	-0.764782
NM_018781	Egr3	chr14	70077445	70080157	+	14.6027	7.15627	0.0051099	0.046619	-1.02896
NM_020596	Egr4	chr6	85511122	85513542	-	7.74133	1.17398	0.000263226	0.00416573	-2.72117
NM_007920	Elf1	chr14	79481194	79582476	+	16.8543	10.7487	0.000574175	0.00798368	-0.648957
NM_019423	Elovl2	chr13	41182382	41220403	-	14.7664	8.64488	1.31267e-14	1.97351e-12	-0.772399
NM_028039	Esco2	chr14	65819027	65833969	-	6.63948	1.05026	1.2818e-16	2.8462e-14	-2.66032
NM_207214	Exoc5	chr14	49012144	49066667	-	34.1425	16.2461	0.000450841	0.00650699	-1.07147
NM_175353	Exoc6	chr19	37550418	37683249	+	9.33245	2.77566	8.92084e-05	0.00166349	-1.74943
NM_001146689,NM_007971	Ezh2	chr6	47530274	47595030	-	14.0828	8.50255	0.00111023	0.0136607	-0.727969
NM_172647	F11r	chr1	171437561	171464593	+	80.6999	41.1196	0.000163708	0.00278303	-0.97274
NM_144846	Fam49b	chr15	63929094	64060448	-	18.0188	8.5623	2.30553e-07	8.64304e-06	-1.07343
NM_027975	Fam83d	chr2	158768099	158786637	+	5.3537	2.06067	4.44043e-07	1.53322e-05	-1.37743
NM_025995	Fbxo5	chr10	5799158	5805465	-	5.59241	2.55196	9.1184e-09	4.41631e-07	-1.13186
NM_001271614,NM_001271615,NM_007999	Fen1	chr19	10199132	10203943	-	9.70611	4.34735	0.000259023	0.00410821	-1.15876
NM_001163359,NM_001163360,NM_021891	Fignl1	chr11	11800288	11808962	-	5.78604	2.11053	3.18288e-12	3.00251e-10	-1.45497
NM_010426	Foxf1	chr8	121084386	121088154	+	5.61299	3.33514	3.28954e-16	6.59416e-14	-0.751019
NM_008021	Foxm1	chr6	128362994	128375886	+	9.03411	2.85262	9.53083e-13	9.48679e-11	-1.6631
NM_008239	Foxq1	chr13	31558170	31560974	+	5.25933	1.33441	0.00107256	0.0133106	-1.97868
NM_008046	Fst	chr13	114452262	114458730	-	14.125	3.6181	6.46474e-05	0.00126085	-1.96495
NM_001015099,NM_001167963,NM_001167964	G2e3	chr12	51348230	51376986	+	5.95022	3.04988	6.98519e-05	0.00134423	-0.964189
NM_025961	Gatm	chr2	122594473	122611277	-	131.189	46.6741	1.02116e-25	9.21153e-23	-1.49095
NM_145523	Gca	chr2	62664327	62694109	+	6.05932	3.74039	7.37155e-10	4.3604e-08	-0.695969
NM_001145034	Gm13889	chr2	93955810	93957100	-	6.85239	2.56356	0.00425897	0.0405913	-1.41846
NR_045324,NR_045325	Gm19705	chr1	136683629	136690805	+	8.00306	5.32885	0.000683431	0.00927936	-0.586727
NM_020567	Gmnn	chr13	24751845	24761937	-	10.881	3.13528	1.2225e-11	1.01404e-09	-1.79515
NM_018869	Grk5	chr19	60889749	61092555	+	22.1816	14.2287	0.00402533	0.0388352	-0.640563
NM_016750	H2afz	chr3	137864599	137866922	+	72.4936	47.5619	0.000279366	0.00438747	-0.608046
NM_146159	Haus3	chr5	34153897	34169424	-	14.6594	8.30675	0.000412066	0.00602568	-0.819473
NM_173400	Haus6	chr4	86581285	86612022	-	7.43851	3.23532	0.00139283	0.0165591	-1.2011
NM_008234	Hells	chr19	38930990	38968277	+	20.8963	4.4735	1.5361e-07	5.8964e-06	-2.22377
NM_008252	Hmgb2	chr8	57511843	57515999	+	11.6056	4.26423	5.692e-05	0.00113785	-1.44446
NM_008253	Hmgb3	chrX	71555993	71560654	+	19.0389	11.6592	9.38392e-05	0.00173862	-0.707482
NM_016710	Hmgn5	chrX	109004537	109013380	-	35.4413	8.28738	8.19073e-13	8.26691e-11	-2.09644
NM_013552	Hmmr	chr11	40701388	40733437	-	5.21294	1.7564	8.15774e-24	5.35185e-21	-1.56947
NM_010480	Hsp90aa1	chr12	110691036	110696395	-	139.011	74.8818	0.00488499	0.0449363	-0.892515
NM_008359	Il17ra	chr6	120463197	120483727	+	26.1704	12.252	0.000793717	0.0104428	-1.09492
NM_016692	Incenp	chr19	9872297	9899533	-	11.8032	4.49379	2.28904e-12	2.20251e-10	-1.39317
NM_010564	Inha	chr1	75507077	75510354	+	98.754	51.085	1.32745e-06	4.10259e-05	-0.950939
NM_001033430	Jhdm1d	chr6	39136620	39206773	-	22.5356	7.34033	1.24272e-10	8.5819e-09	-1.61829
NM_024254	Katnbl1	chr2	112379211	112414237	+	12.7388	8.14644	0.00446734	0.0420962	-0.644987
NM_010615	Kif11	chr19	37376403	37421859	+	10.3297	2.39152	2.33845e-18	7.03142e-16	-2.1108
NM_001166406,NM_001166407,NM_009004	Kif20a	chr18	34625033	34633277	+	9.57812	3.19855	9.31205e-17	2.10001e-14	-1.58233
NM_183046	Kif20b	chr19	34922358	34975731	+	5.80126	1.57458	2.54998e-15	4.43421e-13	-1.8814
NM_145588	Kif22	chr7	127027731	127042420	-	8.35629	2.78722	5.03187e-12	4.59652e-10	-1.58404
NM_024245	Kif23	chr9	61917278	61946799	-	12.8477	2.9337	5.43096e-22	2.90315e-19	-2.13072
NM_134471	Kif2c	chr4	117159636	117182624	-	6.28792	1.493	1.69208e-10	1.12026e-08	-2.07437
NM_011803	Klf6	chr13	5861489	5870393	+	102.483	37.1366	0.00281254	0.0291169	-1.46447
NM_010655	Kpna2	chr11	106988629	106999525	-	22.5461	8.93406	4.76828e-06	0.000129362	-1.33549
NM_001083188,NM_001199310,NM_010715	Lig1	chr7	13279265	13311427	+	13.1903	7.14876	4.43531e-09	2.32781e-07	-0.883711
NM_001115010,NM_172714	Lin54	chr5	100442035	100500639	-	6.46525	3.09513	0.000225666	0.0036473	-1.06271
NM_010721	Lmnb1	chr18	56707813	56753424	+	55.058	17.5484	6.68439e-12	5.9553e-10	-1.64961
NM_020028	Lpar2	chr8	69822565	69831102	+	5.5988	3.22908	0.000977551	0.0124306	-0.793994
NM_001111311,NM_001111312,NM_008515	Lrrfip1	chr1	91053444	91128944	+	57.2375	33.5211	0.000985964	0.0125048	-0.771893
NM_001164184,NM_001164185,NM_017405	Lsr	chr7	30957770	30973469	-	41.0631	26.1299	4.8515e-05	0.000991808	-0.652139
NM_019499	Mad2l1	chr6	66535468	66540991	+	19.1545	6.73503	9.26552e-11	6.55536e-09	-1.50792
NM_008634	Map1b	chr13	99421464	99516602	-	22.0044	12.6075	3.19164e-05	0.000692706	-0.803509
NM_011945	Map3k1	chr13	111746435	111808983	-	20.1872	11.5598	0.000555052	0.00774017	-0.804324
NM_015806,NM_027418	Mapk6	chr9	75386901	75410014	-	61.6854	21.1214	2.87806e-07	1.04632e-05	-1.54623
NM_008564	Mcm2	chr6	88883474	88898780	-	14.6983	9.24341	0.00281234	0.0291169	-0.669156
NM_008563	Mcm3	chr1	20803014	20820213	-	16.5507	8.02323	5.16182e-07	1.76542e-05	-1.04463
NM_008565	Mcm4	chr16	15623897	15637400	-	18.7224	11.2259	9.60112e-07	3.07257e-05	-0.737938
NM_008566	Mcm5	chr8	75109528	75128439	+	10.7769	4.40308	4.48566e-09	2.34571e-07	-1.29135
NM_008567	Mcm6	chr1	128331591	128359656	-	25.0146	11.8061	6.45141e-10	3.85055e-08	-1.08323
NM_008568	Mcm7	chr5	138164589	138171862	-	22.4904	12.1785	6.50345e-05	0.00126502	-0.884971
NM_145494	Me2	chr18	73770040	73815392	-	31.6039	17.1311	7.73836e-05	0.00147055	-0.88349
NM_008591	Met	chr6	17463957	17573980	+	5.26814	2.24957	0.000286282	0.00448633	-1.22764
NM_001177881,NM_001177882,NM_027756	Mfap3l	chr8	60655557	60676731	+	12.973	6.31793	0.00438227	0.0415294	-1.03798
NM_172578	Mis18bp1	chr12	65132735	65172580	-	6.27091	1.15828	5.63245e-21	2.70977e-18	-2.43669
NM_001081117	Mki67	chr7	135689788	135716379	-	10.9059	3.51934	4.16112e-28	6.00575e-25	-1.63173
NM_018810	Mkrn1	chr6	39397821	39420369	-	44.1082	21.3295	0.00465755	0.0434254	-1.04819
NM_027741	Mro	chr18	73859387	73879134	+	51.125	31.7914	5.93282e-20	2.5948e-17	-0.685393
NM_008630	Mt2	chr8	94172618	94173567	+	132.46	52.4313	0.00014004	0.00244993	-1.33705
NM_001099634	Myof	chr19	37899036	38043577	-	42.1191	24.0694	0.00133878	0.0161199	-0.807275
NM_028696	Nabp1	chr1	51469488	51478399	-	16.5091	5.37526	1.33188e-05	0.000321994	-1.61886
NM_146171	Ncapd2	chr6	125168007	125191586	-	13.8242	5.94466	8.37139e-12	7.27857e-10	-1.21753
NM_178113	Ncapd3	chr9	27030175	27095315	+	7.22078	4.03473	0.000265343	0.00419463	-0.839684
NM_019438	Ncapg	chr5	45669925	45700547	+	6.21157	1.27169	8.2018e-17	1.9093e-14	-2.28821
NM_133762	Ncapg2	chr12	116405402	116463531	+	6.31894	2.14734	5.89687e-13	6.07925e-11	-1.55713
NM_144818	Ncaph	chr2	127103810	127133954	-	8.37392	3.99399	4.57665e-09	2.38465e-07	-1.06807
NM_023294	Ndc80	chr17	71496100	71526857	-	8.00449	1.65149	2.24061e-11	1.79659e-09	-2.27704
NR_003513	Neat1	chr19	5842302	5845478	-	63.1883	30.5754	4.00723e-06	0.000111396	-1.04729
NM_010892	Nek2	chr1	191821473	191833049	+	5.79995	0.974235	9.96359e-14	1.23799e-11	-2.5737
NM_001163592,NM_173390	Nhsl1	chr10	18469981	18533891	+	8.89828	5.69876	4.96218e-08	2.11266e-06	-0.642879
NM_008708	Nmt2	chr2	3284288	3326369	+	76.6658	20.4389	7.50819e-05	0.00143093	-1.90727
NM_008727	Npr1	chr3	90450592	90465866	-	34.3093	22.603	1.00217e-08	4.77403e-07	-0.602084
NM_016789	Nptx2	chr5	144545887	144557478	+	8.49173	3.65796	0.00299859	0.030694	-1.21502
NM_011851	Nt5e	chr9	88327609	88372089	+	42.738	21.4384	5.60418e-09	2.84807e-07	-0.995318
NM_001195025,NM_028778	Nuak2	chr1	132316125	132333488	+	15.9823	6.03376	0.000763214	0.0101245	-1.40534
NM_023284	Nuf2	chr1	169497934	169531464	-	5.83262	1.8448	7.19358e-15	1.15361e-12	-1.66068
NM_001042652,NM_133851	Nusap1	chr2	119618298	119650160	+	7.17101	2.33609	9.26151e-21	4.31198e-18	-1.61808
NM_008756	Ocln	chr13	100497367	100552498	-	9.20775	2.37444	1.1298e-06	3.59173e-05	-1.95526
NM_001163791,NM_019716,NR_028268	Orc6	chr8	85299632	85308279	+	22.3948	12.228	0.00381094	0.0372399	-0.872978
NM_001081164,NM_001256033	Otud4	chr8	79639676	79677755	+	26.9422	11.0238	0.002888	0.0297096	-1.28924
NM_001195046,NM_001195047,NM_001195048,NM_001195049,NM_008778	Pak3	chrX	143693287	143797796	+	10.9324	7.08174	6.03796e-08	2.51141e-06	-0.626439
NM_021409	Pard6b	chr2	168081004	168101203	+	39.6132	5.52365	1.14391e-05	0.000279832	-2.84229
NM_054056	Pawr	chr10	108332189	108414391	+	50.6105	14.4264	0.000166353	0.00281805	-1.81073
NM_023209	Pbk	chr14	65805911	65817822	+	13.4852	4.8937	1.10128e-21	5.67673e-19	-1.46237
NM_011045	Pcna	chr2	132249286	132253180	-	42.0588	27.3646	1.2742e-06	3.98064e-05	-0.620098
NM_001163159,NM_001163160,NM_009981	Pcyt1a	chr16	32431230	32475065	+	32.525	20.6502	6.25027e-05	0.00122735	-0.655392
NM_001040611,NM_130877	Peg10	chr6	4747306	4760516	+	26.3979	13.3549	0.00036588	0.00549505	-0.98305
NM_199317	Phf16	chrX	20460527	20517896	+	14.2861	4.23195	2.35502e-12	2.251e-10	-1.75522
NM_001130184,NM_001130185,NM_001130186,NM_172303	Phf17	chr3	41564880	41616864	+	16.7016	9.49475	1.44626e-06	4.41309e-05	-0.814784
NM_009344	Phlda1	chr10	111506286	111508649	+	32.0012	12.8488	0.00423133	0.0404174	-1.31649
NM_011083	Pik3c2a	chr7	116337276	116443458	-	17.9062	11.9111	0.000870551	0.0113106	-0.588145
NM_008846	Pip5k1b	chr19	24294796	24555827	-	11.499	4.14939	3.50698e-08	1.53382e-06	-1.47053
NM_145131	Pitrm1	chr13	6548157	6580149	+	34.8699	20.7288	1.55947e-05	0.000367776	-0.750349
NM_011121	Plk1	chr7	122159437	122169875	+	6.67111	2.18158	2.1432e-15	3.77229e-13	-1.61255
NM_011495,NM_173169,NR_045576	Plk4	chr3	40799951	40816883	+	8.06556	2.53771	1.17999e-07	4.65322e-06	-1.66825
NM_013723	Podxl	chr6	31519493	31563937	-	5.30155	1.33471	3.71973e-09	1.97378e-07	-1.98989
NM_008892	Pola1	chrX	93304766	93632155	-	5.22078	3.24728	0.000708969	0.00954528	-0.685033
NM_011132	Pole	chr5	110286319	110337453	+	5.00035	1.32512	2.32484e-10	1.5183e-08	-1.91591
NM_001081176	Polr3g	chr13	81673837	81711013	-	6.59937	3.33467	9.76593e-12	8.34034e-10	-0.984783
NM_001159662,NM_153089	Ppp1r16b	chr2	158667135	158766334	+	5.48277	3.24204	0.000907714	0.0117288	-0.758001
NM_001114131,NM_146081	Ppp4r1	chr17	65783355	65841926	+	41.0796	22.658	0.00224844	0.0242358	-0.858406
NM_145150	Prc1	chr7	80294465	80316259	+	24.756	5.15559	2.18397e-31	6.30426e-28	-2.26357
NM_011171	Procr	chr2	155751217	155755478	+	13.2644	5.5902	2.32503e-06	6.84839e-05	-1.24659
NM_001039077,NM_001039078,NM_054057	Prosc	chr8	27042555	27056132	+	23.5905	15.47	0.00180594	0.0202684	-0.608729
NM_178695	Prrg4	chr2	104830741	104849850	-	16.9479	4.47837	6.11263e-05	0.00120524	-1.92006
NM_001146199,NM_011877	Ptpn21	chr12	98676741	98737405	-	13.2318	6.83696	0.00385901	0.0375627	-0.952579
NM_001253808,NM_001253809,NM_012025	Racgap1	chr15	99620496	99651656	-	13.6427	5.86499	1.31412e-15	2.37084e-13	-1.21793
NM_001167730,NM_021385	Rad18	chr6	112619851	112696670	-	8.2084	2.10518	1.12811e-05	0.000276434	-1.96316
NM_009009	Rad21	chr15	51962604	51991760	-	79.533	48.7297	0.000550582	0.00769269	-0.706751
NM_011234	Rad51	chr2	119112817	119136070	+	6.65175	2.13281	7.18415e-07	2.36733e-05	-1.64098
NM_001146174,NM_011241	Rangap1	chr15	81704248	81729919	-	48.3756	19.0633	0.000968206	0.0123229	-1.34348
NM_001045513	Raph1	chr1	60483185	60566765	-	5.17049	2.2	0.00157822	0.0182373	-1.2328
NM_145839,NM_181318	Rasgef1b	chr5	99217420	99252927	-	17.1699	8.60071	0.00101481	0.0128031	-0.997351
NM_001081223,NM_001252495,NR_045526,NR_045527	Rbbp8	chr18	11657349	11743207	+	18.6082	6.54322	0.000169088	0.00285433	-1.50786
NM_001204914,NM_144865	Reep2	chr18	34840589	34847463	+	32.759	20.0778	2.44871e-08	1.09758e-06	-0.706289
NM_025846	Rras2	chr7	114046782	114117781	-	166.056	40.9736	0.00256526	0.0269268	-2.0189
NM_009103	Rrm1	chr7	102441695	102469771	+	40.4496	24.6894	3.51995e-07	1.25441e-05	-0.712238
NM_009104	Rrm2	chr12	24708254	24714146	+	8.38874	4.36796	1.06706e-13	1.29812e-11	-0.941494
NM_026283	Samd8	chr14	21750531	21798725	+	13.2116	8.67697	0.00507578	0.0463663	-0.606544
NM_001113420,NM_001113421,NM_013928,NR_036665	Schip1	chr3	68572368	68626482	+	28.5279	13.834	9.53115e-07	3.05696e-05	-1.04415
NM_001272024,NM_011351,NR_073549,NR_073550,NR_073551	Sema6c	chr3	95164339	95174050	+	31.8071	14.3742	0.00267012	0.0278252	-1.14586
NM_172537,NM_199238,NM_199239,NM_199240,NM_199241	Sema6d	chr2	124610296	124667770	+	13.7768	7.27013	0.000236606	0.00380719	-0.922191
NM_177103	Senp5	chr16	31959670	32003287	-	16.5741	10.5511	0.00315761	0.032004	-0.65154
NM_030241	Setd8	chr5	124439930	124462307	+	43.4942	26.5011	0.00135586	0.0162534	-0.714772
NM_018754	Sfn	chr4	133600556	133602168	-	40.7382	3.48904	2.46574e-09	1.34803e-07	-3.54548
NM_001037759,NM_133220,NM_177547	Sgk3	chr1	9848281	9902568	+	7.86793	4.54622	0.00331865	0.033332	-0.791316
NM_001177867,NM_199007	Sgol2	chr1	57995974	58026277	+	8.54678	1.06729	1.715e-14	2.55182e-12	-3.00142
NM_172628	Sh3tc2	chr18	61953075	62015719	+	9.50822	5.25471	1.56382e-07	5.9869e-06	-0.855566
NM_011367	Shbg	chr11	69614816	69617905	-	12.9854	2.78181	1.70666e-05	0.000397294	-2.2228
NM_001081337	Sipa1l2	chr8	125418063	125492710	-	24.8312	12.3815	0.00503241	0.0460868	-1.00397
NM_013787,NM_145468	Skp2	chr15	9111985	9140451	-	6.20826	3.61272	0.00136684	0.0163465	-0.781103
NM_198014	Slain1	chr14	103650243	103704799	+	7.12123	4.28413	0.000873489	0.0113271	-0.733126
NM_011774	Slc30a4	chr2	122681239	122702663	-	34.0638	16.8515	0.00513034	0.0467463	-1.01537
NM_175507	Slc35g1	chr19	38395980	38405607	+	9.56165	3.39641	1.16685e-07	4.61457e-06	-1.49325
NM_139143	Slc39a6	chr18	24579881	24603817	-	70.2004	34.6183	0.000686678	0.00929721	-1.01994
NM_016972	Slc7a8	chr14	54722215	54781886	-	28.0825	12.8632	0.00446833	0.0420962	-1.12642
NM_032008	Slmap	chr14	26413175	26533740	-	67.717	41.238	1.28821e-07	5.05238e-06	-0.715543
NM_016769	Smad3	chr9	63646767	63757994	-	38.7019	19.2889	0.00071909	0.00966353	-1.00463
NM_008017	Smc2	chr4	52439249	52488259	+	11.6216	4.70853	1.02131e-11	8.67095e-10	-1.30345
NM_133786	Smc4	chr3	69004972	69034623	+	29.6895	15.0773	4.32964e-09	2.28065e-07	-0.977579
NM_001252591,NM_025357,NR_045569	Smpx	chrX	157698973	157752591	+	22.306	12.4278	6.19343e-11	4.51463e-09	-0.843861
NM_001190156,NM_029655	Snx7	chr3	117781497	117868936	-	22.0726	13.5623	0.00283303	0.0292483	-0.702658
NM_001114098,NM_172963	Soga2	chr17	66336982	66449750	-	6.6121	3.07006	2.05262e-05	0.0004695	-1.10684
NM_001135559	Sos2	chr12	69583761	69681852	-	13.9449	7.69898	0.0040286	0.0388409	-0.856994
NM_011448	Sox9	chr11	112782210	112787757	+	38.8845	18.852	0.000287824	0.00450561	-1.04448
NM_017407	Spag5	chr11	78301591	78322454	+	6.12413	1.4172	5.87596e-13	6.07925e-11	-2.11146
NM_001199123,NM_001199124,NM_025565	Spc25	chr2	69193895	69206190	-	10.2142	4.35586	1.92266e-11	1.55027e-09	-1.22955
NM_016907	Spint1	chr2	119237360	119249513	+	5.43029	0.680042	0.00050554	0.00718156	-2.99733
NM_172287	Spire2	chr8	123332713	123369518	+	5.7597	1.86696	0.00517478	0.0470325	-1.6253
NM_011358	Srsf2	chr11	116849897	116853094	-	146.851	85.9067	0.000411926	0.00602568	-0.773514
NM_146028	Stac2	chr11	98036624	98053462	-	6.96047	3.09703	3.02917e-10	1.92599e-08	-1.1683
NM_019641	Stmn1	chr4	134468320	134473843	+	24.1512	13.1522	6.58289e-06	0.000172433	-0.87679
NM_001037740,NM_177204	Strip2	chr6	29917013	29959680	+	12.0243	6.58216	2.22438e-06	6.56534e-05	-0.869325
NM_144552	Stxbp6	chr12	44852486	45074483	-	6.40185	3.36179	7.02067e-19	2.53228e-16	-0.92926
NM_001040435	Tacc3	chr5	33658147	33672197	+	11.4204	3.9643	3.00096e-13	3.30633e-11	-1.52648
NM_019551	Tdp2	chr13	24831659	24842153	+	27.4256	12.012	0.00129786	0.0157148	-1.19105
NM_029368	Tex30	chr1	44086617	44102388	-	27.4023	5.82111	0.000325111	0.00496018	-2.23493
NM_001164074,NM_001164075,NM_001164076,NM_001164077,NM_009372	Tgif1	chr17	70844205	70853532	-	53.0341	28.567	0.00094122	0.0120645	-0.892568
NM_001198985,NM_011597	Tjp2	chr19	24094502	24225026	-	19.8967	6.33955	0.00132968	0.0160328	-1.65008
NM_001083927,NM_001083928,NM_009389	Tle3	chr9	61372366	61418497	+	26.9341	17.575	5.39063e-07	1.83497e-05	-0.615907
NM_001113211,NM_173732	Tmem194	chr10	127677065	127701047	+	5.14265	2.1269	0.00168668	0.0191533	-1.27376
NM_028355	Tmem48	chr4	107367784	107414338	+	18.463	6.41466	0.000179761	0.00300984	-1.52519
NM_011623	Top2a	chr11	98992947	99024189	-	23.4197	7.6097	1.87877e-25	1.59508e-22	-1.62181
NM_176979	Topbp1	chr9	103305327	103350427	+	16.3364	9.79659	9.52709e-08	3.83021e-06	-0.737742
NM_001141975,NM_001141976,NM_001141977,NM_001141978,NM_028109	Tpx2	chr2	152847964	152895321	+	10.576	3.51733	1.54416e-23	9.68994e-21	-1.58824
NM_025863	Trim59	chr3	69035294	69044742	-	24.8207	9.57646	2.30692e-16	4.89643e-14	-1.37398
NM_027182	Trip13	chr13	73912462	73937767	-	6.34505	1.90676	0.000324387	0.00495437	-1.7345
NM_001110265,NM_009445	Ttk	chr9	83834689	83872390	+	5.81117	1.2054	2.52924e-07	9.4327e-06	-2.26931
NM_001001454,NM_001109765,NM_021324	Ttyh1	chr7	4119533	4136241	+	39.6326	19.9434	5.2232e-15	8.56665e-13	-0.990774
NM_026785	Ube2c	chr2	164769929	164772902	+	18.2639	6.09108	1.00356e-13	1.23799e-11	-1.58422
NM_001111078,NM_001111079,NM_001111080,NM_010931	Uhrf1	chr17	56304313	56323486	+	9.32059	3.77009	3.14997e-11	2.44428e-09	-1.30582
NM_001081413,NM_021468	Unc13b	chr4	43059073	43264887	+	15.056	7.24137	1.25312e-06	3.92328e-05	-1.056
NM_001040691,NM_011677	Ung	chr5	114131156	114139321	+	7.16765	2.60063	0.00150492	0.0176017	-1.46264
NM_001081132	Upf2	chr2	5951469	6056703	+	22.8213	11.929	8.17827e-05	0.00154095	-0.935916
NM_146144	Usp1	chr4	98923810	98935533	+	19.8028	13.1716	0.000176411	0.00295865	-0.588277
NM_001029934	Usp32	chr11	84984488	85139955	-	16.0716	9.60332	2.33127e-06	6.85278e-05	-0.742905
NM_026430	Uxs1	chr1	43750231	43827708	-	23.4222	14.6012	0.000540688	0.00757646	-0.681792
NM_013933	Vapa	chr17	65580053	65613555	-	184.201	101.936	5.89501e-06	0.00015669	-0.853627
NM_001029843,NM_001029844,NM_011705	Vrk1	chr12	106010263	106077410	+	6.89865	4.35717	0.000254061	0.00404731	-0.662921
NM_172598	Wdhd1	chr14	47240944	47276857	-	6.03468	1.59899	0.000236972	0.0038087	-1.91611
NM_009516	Wee1	chr7	110122059	110143299	+	19.2032	6.23801	1.85989e-09	1.04451e-07	-1.62219
NM_001081102,NM_001177884,NM_175231	Whsc1	chr5	33843112	33897966	+	16.4308	7.80052	0.000202181	0.00331977	-1.07476
NM_001167860,NM_001167861	Wipf3	chr6	54452883	54503768	+	7.86495	4.62951	4.81844e-10	2.98474e-08	-0.764579
NM_001271678,NM_001271679	Wnk3	chrX	151198078	151320192	+	5.43681	1.2188	6.05964e-05	0.00119806	-2.15729
NM_009523	Wnt4	chr4	137277635	137299501	+	27.1738	11.785	5.12781e-14	6.60801e-12	-1.20526
NM_001035226,NM_134014	Xpo1	chr11	23256041	23297597	+	51.0819	30.8644	0.00490261	0.045041	-0.726869
NM_001012330,NM_013915	Zbtb18	chr1	177445821	177450764	+	21.6536	8.52244	0.000680029	0.00924187	-1.34527
NM_175494	Zfp367	chr13	64133057	64153199	-	10.3862	5.25188	8.72861e-09	4.25608e-07	-0.983762
NM_172867	Zfp462	chr4	54947945	55083563	+	9.20844	4.76708	1.42685e-06	4.36307e-05	-0.949851
NM_001033355,NM_001167872,NM_001167873	Zfp568	chr7	29983955	30028282	+	8.57529	3.38924	0.00249328	0.0263824	-1.33922
NM_026670	Zmym1	chr4	127047094	127061132	-	10.699	5.39382	4.64534e-05	0.00095236	-0.988096
NM_199143	Znrf2	chr6	54816916	54890224	+	21.6675	11.527	3.90541e-05	0.000822874	-0.910525
NM_026507	Zwilch	chr9	64137144	64172931	-	5.49602	1.98828	2.11335e-09	1.16866e-07	-1.46687
