# Supplementary material for: PRC1 suppresses a female gene regulatory network to ensure testicular differentiation
Source: Cell Death Dis. 2023 Aug 4;14(8):501. doi: 10.1038/s41419-023-05996-6 (PMC10403552; doi:10.1038/s41419-023-05996-6)
Supplement: Supplementary file 2 [file 41419_2023_5996_MOESM2_ESM.xlsx]

## Sheet: 1.5x UP genes
Supplementary File 2: Enrichment of H2AK119ub, H3K27me3, and RNF2 on the diffrentially expressed genes in PRC1RcKO Sertoli cells.
Each tab includes the results for upregulated and downregulated gene loci in PRC1RcKO Sertoli cells.
refseq_id	gene_id	sum_promoter_H3K27me3_Sertoli_WT_rep2_4265	sum_promoter_H2AK119Ub_Sertoli in P7-WT_rep2_2483	sum_promoter_RNF2_i13_S64_L005_R1_001.fastq.gz_5933
NM_008275	Hoxd13	27.3058	10.8374	80.0289
NM_183297	Nxph4	22.2587	12.4063	8.25639
NM_007526	Barx1	32.4603	11.7349	23.8895
NM_145100	Lypd1	14.847	5.02969	4.01071
NM_010225	Foxf2	32.2589	11.0209	13.5786
NM_007903	Edn3	4.7857	5.36675	2.45448
NM_030725	Syt13	15.2675	9.12297	3.51291
NM_001145926,NM_001145927,NM_175696	Pianp	13.1014	8.12394	4.31249
NM_009323	Tbx15	25.5895	9.14672	69.5839
NM_028593	Cybrd1	4.89847	4.39599	2.28324
NM_028804	Ccdc3	12.0054	5.21775	4.28417
NM_001136060,NM_001198886,NM_010075,NM_207282	Dpp6	3.84712	3.14235	1.79517
NM_028351	Rspo3	7.06696	4.69517	4.8948
NM_033217	Ngfr	14.0634	9.7971	4.67843
NM_199473	Col8a2	4.98481	6.88286	4.11204
NM_172874	Podn	13.5865	9.4834	3.58769
NM_138683	Rspo1	19.47	9.13396	5.60987
NM_145152	Lrrc3	3.04305	5.27861	3.50982
NM_008067	Gabra3	0.176791	1.07618	1.24693
NM_010108	Efna3	14.5486	9.70758	8.44445
NM_001162977	Megf6	17.1347	10.5892	3.49123
NM_010180	Fbln1	3.7091	7.2745	3.49389
NM_001135688,NM_001135689,NM_011837	Ly6h	12.8382	7.86128	2.99211
NM_010947	Ntn3	3.34964	10.5452	4.61781
NM_001190911,NM_001190912,NM_001190913,NM_001190914,NM_026324	Kirrel3	7.60027	5.43998	5.68111
NM_010517	Igfbp4	3.21161	7.2694	3.83726
NM_001102468,NM_138304	Calml4	2.44924	5.32101	2.31864
NM_007467	Aplp1	10.6051	6.03578	3.30317
NM_010142	Ephb2	11.892	9.56172	5.93421
NM_001163660,NM_027280	Nkd1	3.91643	6.30335	2.0527
NM_001136056,NM_001146080,NM_016673	Cntfr	5.66496	3.64883	2.93945
NM_001141922,NM_001141924,NM_001141925	Bean1	8.80609	6.57956	3.29344
NM_008486	Anpep	3.49648	6.30296	3.48282
NM_030206	Cygb	1.63987	7.72131	4.72445
NM_016671	Il27ra	6.45553	6.26448	3.05582
NM_001033877	Adamts17	4.44328	7.52617	4.64391
NM_025817	Tril	10.8583	8.12747	6.32448
NM_198193	Raet1e	1.01435	1.56381	1.54605
NM_019833	Fam69b	1.32799	5.11665	3.40539
NM_001083935,NM_001083936,NM_011199	Pth1r	5.21212	7.64887	3.15096
NM_007742	Col1a1	9.99782	6.93763	5.00985
NM_011322	Scn1b	12.8958	7.80513	4.06425
NM_001164311,NM_053083	Loxl4	5.48876	6.69008	3.73858
NM_153107	Cpz	8.63635	6.39621	3.02927
NM_010251	Gabra4	3.45066	3.67926	2.73502
NM_008059	G0s2	1.68804	4.03616	2.79785
NM_010732	Lrrn2	16.8698	10.0278	4.52356
NM_001252292,NM_001252293,NM_008590	Mest	4.12141	3.03811	3.3899
NM_009930	Col3a1	0.433462	0.631336	1.67039
NM_001161624,NM_009876	Cdkn1c	20.5107	8.82458	6.62405
NM_019686	Cib2	1.64751	4.65925	2.24032
NM_134050	Rab15	6.98179	7.02224	4.59568
NM_144538	Rab3il1	1.79552	6.60116	3.34034
NM_011976	Sema4g	2.79225	4.95509	3.5607
NM_145463	Shisa2	3.07887	4.81257	3.4253
NM_010140	Epha3	2.50973	2.57756	4.01425
NM_008185	Gstt1	2.6971	4.29902	2.05093
NM_015814	Dkk3	6.93833	6.25702	2.50094
NM_145492	Zfp521	1.60052	2.03045	12.456
NM_011820	Ggt5	1.29158	6.41623	3.15406
NM_001040654,NM_009877	Cdkn2a	10.8336	5.78274	21.42
NM_133500,NM_133501	Ntng2	10.5846	7.8654	6.5413
NM_001271472,NM_001271473,NM_022723	Scube1	6.43615	9.81163	4.2001
NM_007873	Doc2b	3.26859	7.52931	5.85146
NM_019731	Nme4	2.44982	5.45077	2.47262
NM_007911	Efnb3	3.63039	7.6687	3.19344
NM_001199696,NM_173071	Bai2	14.0211	9.22328	6.64839
NM_001163748,NM_008804	Pde9a	10.5893	7.57643	4.12974
NM_001172160,NM_178382	Flrt3	1.20582	1.79507	2.8129
NM_001162532	Fam174b	10.769	5.99357	3.65938
NM_153534	Adcy2	4.1872	5.54186	2.82219
NM_011349	Sema3f	3.68032	8.63082	4.64613
NM_172875	Adc	1.16001	5.91112	4.16072
NM_001111331,NM_019789	Kcnip3	8.72622	5.74858	2.54563
NM_001110315,NM_008440	Kif1a	15.8907	7.93764	2.6098
NM_001195431,NM_012043	Islr	2.67067	7.47219	3.39388
NM_001012477,NM_013655,NM_021704	Cxcl12	6.16773	5.94685	5.37446
NM_175549	Robo2	1.46308	3.07168	2.58369
NM_173749	Pamr1	6.75273	3.27368	2.35536
NM_001271708,NM_001271709,NM_010733	Lrrn3	2.33529	2.17748	3.53371
NM_011435	Sod3	1.41022	4.32179	3.17574
NM_001177646,NM_001177647,NM_007547	Sirpa	2.92088	6.93488	4.14125
NM_001278041,NM_009893	Chrd	7.56679	7.92213	4.79126
NM_019990	Stard10	3.57518	8.35716	4.64701
NM_001112813,NM_001177888,NM_001177890,NM_009783	Cacna1g	12.208	9.51952	5.85146
NM_028807	Exoc3l4	2.46333	6.9502	2.58457
NM_023622	Rgl3	16.1603	9.56918	4.85764
NM_001004365	Actr3b	2.66362	3.21695	2.90007
NM_033327	Zfp423	17.3197	7.82555	6.26962
NM_025685	Col27a1	9.54322	8.91684	4.48595
NM_139228	Rhbdl3	7.94798	6.69244	4.74746
NM_008973	Ptn	1.66924	2.13999	1.60313
NM_053246	Dok4	3.19458	5.56071	2.7213
NM_028270	Aldh1b1	1.07837	3.8477	3.56778
NM_026743	Tspan11	6.19945	5.53067	2.93945
NM_001161747,NM_023128	Palm	2.21724	5.97532	2.42174
NM_020043	Igdcc4	3.55991	5.61253	4.16735
NM_024169	Fkbp11	4.41039	4.76408	3.29698
NM_011224	Pygm	2.06335	5.76625	2.7567
NM_021452	Kcnmb4	4.53784	4.36792	5.95987
NM_023734	Pi16	5.11403	5.30374	1.94164
NM_001077398,NM_010698	Ldb2	1.03432	2.16354	2.35802
NM_009696	Apoe	3.09238	4.27978	3.19565
NM_001136072,NM_001159567,NM_001159568,NM_001159569,NM_001159570,NM_010825	Meis2	3.73846	3.5495	21.0403
NM_130448	Pcdh18	0.87456	2.08109	3.3253
NM_008626	Mrc2	4.98481	5.11057	3.59168
NM_001081125	Gli2	7.1903	6.61038	4.19833
NM_011340	Serpinf1	1.60522	4.74916	2.77794
NM_001161799,NM_008546	Mfap2	4.93254	7.59272	3.84257
NM_016911	Srpx	1.70389	2.27858	1.15534
NM_001033124	Ntrk1	18.8926	9.53188	4.48727
NM_009699	Aqp2	3.86005	9.42961	3.9554
NM_011520	Sdc3	13.9289	9.21798	3.77708
NM_001013360,NM_001013362	Npcd	1.09129	4.55815	5.21428
NM_009181	St8sia2	7.3389	7.04776	3.83239
NM_011582	Thbs4	6.58416	3.12606	2.23766
NM_010658	Mafb	7.02643	7.69127	9.44624
NM_027402	Fndc5	3.9505	9.19835	2.72927
NM_146162	Tmem119	7.08752	6.58349	3.37707
NM_133859	Olfml3	1.2998	2.9217	2.3943
NM_001109973,NM_001276390,NM_001276391,NM_010783	Mdfi	5.40536	5.94312	3.74212
NM_010466	Hoxc8	15.7714	9.43314	7.6285
NM_008610	Mmp2	1.80609	4.55952	3.5784
NM_001085415,NM_001085416,NM_001085417,NM_020589	Zfp467	1.08013	5.0236	5.02622
NM_008788	Pcolce	1.12007	5.53578	3.00804
NM_008716	Notch3	4.53726	6.61215	5.3165
NM_144919	Hdac11	3.02719	5.07719	4.54214
NM_001168346,NM_023699	Nfatc4	6.39915	7.02342	6.95547
NM_010065	Dnm1	4.58659	7.01243	4.37488
NM_001098271,NM_025326	Tmem176a	1.64046	4.56286	3.57221
NM_001271402,NM_001271403,NM_001271421,NM_007940	Ephx2	1.23225	2.40795	2.41731
NR_002687	Gm5424	1.53767	8.0199	2.63059
NM_007955	Ptprv	2.49211	7.70011	2.71113
NM_007429	Agtr2	0.348297	0.552616	0.326999
NM_145459	Zfp503	13.1572	8.43156	11.3746
NM_001136076,NM_011031	P4ha2	3.88941	6.61078	3.10848
NM_001039103,NM_133914	Rasa4	4.62066	4.75505	4.34125
NM_001252508	D430019H16Rik	1.54883	5.41406	4.36293
NM_001130458,NM_001130459,NM_015749	Tcn2	2.07803	3.87361	2.89166
NM_001159376,NM_145744	Dusp15	2.9385	5.92172	4.0147
NM_022315	Smoc2	7.09515	6.99751	3.92
NM_001042489,NM_028752	Hvcn1	2.18434	6.26115	2.4474
NM_008439	Khk	2.26422	5.00044	5.32136
NM_010143	Ephb3	8.98406	6.88522	7.64885
NM_011436	Sorl1	9.35409	6.65043	3.57973
NM_010724	Psmb8	10.3884	6.27548	4.20098
NM_011242	Rasgrp2	9.94907	8.91704	5.88288
NM_181074	Lingo1	1.38027	4.59191	2.3797
NM_001099636	Pnmal2	1.46778	5.81768	3.65495
NM_001111073,NM_008761	Fxyd5	6.06436	6.76429	2.8744
NM_009866	Cdh11	10.5482	4.1932	5.88465
NM_001164207,NM_001164208,NM_001164209,NM_023056	Tmem176b	1.29158	4.3159	3.40849
NM_009946	Cplx2	8.0954	8.9245	2.94166
NM_172463	Sned1	1.94588	6.78706	4.05098
NM_001163487,NM_001163488,NM_021514	Pfkm	0.519802	3.3206	1.85226
NM_001040111,NM_001040112,NM_027180,NM_198096	Arap1	2.62838	6.61647	4.15541
NM_001252578,NM_001252579,NM_028072	Sulf2	9.48096	7.10116	5.11162
NM_007806	Cyba	2.54497	7.17654	2.9514
NM_011197	Ptgfrn	1.96233	6.3112	2.9337
NM_011607	Tnc	4.22244	4.0234	3.68239
NM_133804	Tmem132a	1.9218	5.27468	2.87573
NM_010016	Cd55	1.88891	1.84238	1.47526
NM_021457	Fzd1	3.38488	4.22933	3.33238
NM_176973	Podxl2	8.27924	5.80943	4.67887
NM_010942	Nsg1	12.1816	6.8809	2.57484
NM_010207,NM_201601	Fgfr2	5.53986	5.3962	4.22621
NM_173781	Rab6b	9.26657	7.03893	4.06691
NM_148927	Plekha4	1.20935	1.85946	3.83151
NM_172506	Boc	4.73754	3.70616	5.91076
NM_178748	Egflam	3.8806	4.69929	2.68104
NM_028306	Hspa12b	2.39638	7.01871	2.61511
NM_001025246	Trp53i11	4.56604	7.80454	4.86206
NM_177231,NM_178220	Arrb1	1.55001	5.29981	5.15101
NM_001159536,NM_001159537,NM_138305	Adcy3	1.9312	5.53676	2.50979
NM_001101433	Zcchc24	3.39722	7.08801	4.58551
NM_172471	Itih5	1.85132	3.02574	2.57617
NM_008052	Dtx1	3.80072	10.0482	4.1824
NM_001190703,NM_001190704,NM_001190705,NM_010052,NR_033813	Dlk1	13.2036	7.10646	3.85982
NM_178804	Slit2	4.31641	4.736	4.45984
NM_023850	Chst1	16.3083	7.8334	3.98549
NM_134189	Galnt10	1.49715	5.86577	4.67002
NM_001048207	Gypc	2.57904	3.0599	2.65537
NM_010608	Kcnk3	7.49455	8.19579	4.09788
NM_001136055,NM_001271430,NM_001271431,NM_001271432,NM_001271461,NM_001271462,NM_007656	Cd82	2.23486	5.83888	3.94965
NM_007602	Capn5	1.80609	6.40013	2.85892
NM_008115	Gfra2	14.6713	7.30964	3.57044
NM_001136071,NM_001271508,NM_001271509,NM_001271510,NM_001271523,NM_019391	Lsp1	3.70499	6.4392	2.68369
NM_030889	Sorcs2	2.20666	6.33457	3.09653
NM_010231	Fmo1	0.77706	2.03476	1.89606
NM_175096	Stbd1	2.00403	4.33239	3.70672
NM_145402	Tmem51	3.41777	6.42094	3.82487
NM_001122736,NM_001122737,NM_010514	Igf2	22.8408	9.53915	33.976
NM_013546	Hebp1	2.56377	4.04381	3.27441
NM_173788	Npr2	2.66362	7.2001	3.42265
NM_001081130	Ogdhl	2.70532	4.46784	2.55537
NM_011923	Angptl2	2.08038	5.73719	3.17176
NM_009675	Aoc3	1.37263	4.15296	2.62882
NM_029653,NM_134062	Dapk1	2.76171	3.89128	3.72929
NM_144945	Lgi2	8.76087	6.02989	3.64345
NM_020561	Smpdl3a	1.34855	1.75149	1.97881
NM_175478	Lrfn3	2.99606	4.86616	2.33722
NM_001081235	Mn1	20.9466	10.8586	11.3976
NM_011125	Pltp	4.29879	5.6092	4.61205
NM_001161730,NM_013683	Tap1	3.75843	6.02302	5.20941
NM_024283	1500015O10Rik	2.01695	3.30509	1.64694
NM_001199556,NM_178737	AW551984	1.15707	1.24383	2.62086
NM_007909	Efna2	1.80609	7.98103	4.40232
NM_133223	Rac3	4.71581	8.59901	4.45409
NM_009251	Serpina3g	2.40636	2.83238	1.99695
NM_148941	Elovl4	4.35048	3.2568	4.17974
NM_009022	Aldh1a2	10.8289	6.07485	35.0159
NM_025424	Nenf	1.45368	3.60604	2.71865
NM_080419	Igsf8	1.12007	3.8314	4.96605
NM_009526	Wnt6	2.23486	5.87991	5.505
NM_007801	Ctsh	1.44018	2.54576	2.86865
NM_020259	Hhip	4.49614	3.44173	2.38811
NM_030694	Ifitm2	1.35384	3.39422	3.30937
NM_001113384,NM_010308	Gnao1	9.96317	5.88639	6.04616
NM_011305	Rxra	1.29862	5.25819	4.2647
NM_054044	Gpr124	10.7543	7.43136	4.35364
NM_001170866,NM_001170867,NM_001170868,NM_134094	Ncald	2.42222	4.42878	2.08323
NM_001190449,NM_016765	Ddah2	1.89184	4.10997	4.65365
NM_001004366	Scube3	13.4203	9.29651	7.77319
NM_010127	Pou6f1	1.48423	5.00358	2.08943
NM_018773	Skap2	2.20079	2.63528	15.2389
NM_011530	Tap2	2.59784	6.19695	3.16556
NM_009868	Cdh5	3.09238	5.11626	2.1381
NM_010678	Aff3	3.11	4.28508	1.22348
NM_001024707	Lrp3	6.00974	6.19793	3.0806
NM_177776	Smtnl2	2.43925	6.04618	3.9116
NM_172443	Tbc1d16	3.57048	5.26977	4.90454
NM_001033533	Ccdc102a	4.68351	5.0183	4.66648
NM_030693,NR_033136	Atf5	0.96971	2.19103	5.81385
NR_002853,NR_027772,NR_027773,NR_027784	Airn	2.89033	2.98314	3.74522
NM_010110	Efnb1	0.660178	3.19889	2.63104
NM_001253890,NM_008923	Prkar1b	3.56872	4.95077	2.49121
NM_153104	Phospho1	6.40032	6.29511	7.44
NM_010296	Gli1	4.55018	5.20205	7.69885
NM_010181	Fbn2	1.12007	4.80255	3.05671
NM_001252453,NM_001252455,NM_001252456,NM_011218	Ptprs	7.12511	7.58153	5.69173
NM_001253381,NM_017377,NR_045570	B4galt2	1.83957	4.40679	3.99478
NM_010826,NM_194464	Mrvi1	2.83395	4.14197	2.62086
NM_009223	Snn	2.14323	5.27684	4.94613
NM_144879,NR_027352	Vash2	13.8491	7.77451	5.1395
NM_001081635,NM_001081636,NM_007632	Ccnd3	1.59347	3.37223	3.80628
NM_001029868	Pdzd4	1.63106	2.93976	2.04739
NM_001081155,NM_001256218,NM_029563	Rap1gap	5.74073	10.1039	3.08724
NM_001166388,NM_001166389,NM_001166390,NM_008975	Ptp4a3	4.1684	9.57684	2.73679
NR_033803	6030408B16Rik	1.63459	5.91996	3.73947
NM_134117	Pkdcc	1.54883	5.17633	4.07797
NM_198625	Mtss1l	1.58642	7.01282	4.67754
NM_001164717,NM_008018	Sh3pxd2a	4.82976	5.34516	3.3253
NM_023051	Clstn1	8.08718	6.71031	4.32709
NM_001199246,NM_030700	Maged2	0.519802	0.620343	2.23855
NM_020270	Scamp5	2.21665	4.65905	3.67619
NM_133733	Clmp	9.42457	6.12	2.58811
NM_001145937,NM_011857	Tenm3	1.74677	1.87241	1.78544
NM_001012335,NM_001012336,NM_010784	Mdk	1.86541	6.10508	3.2368
NM_183180	Tspan18	2.17083	5.44901	3.29963
NM_008750	Nxn	1.55647	3.44428	3.71734
NM_001162943	Dchs1	12.3331	4.79333	3.59168
NM_018763	Chst2	13.3909	7.12668	7.07981
NM_007408	Plin2	1.2904	2.62291	1.89916
NM_153533	Tenc1	1.62225	7.60548	4.93197
NM_153807	Acsf2	1.56822	4.43329	2.66953
NM_001146057,NM_001146058,NM_133348	Acot7	2.28243	4.10074	2.52351
NM_172530	She	13.8391	6.76625	4.41559
NM_001204129,NM_001204130,NM_019959	C1qtnf1	3.28444	5.21893	2.80361
NM_019444	Ramp2	6.85375	6.64886	3.25804
NM_175522	Elfn1	16.7212	9.46298	5.9435
NM_007472	Aqp1	3.59926	6.07818	2.62528
NM_145853	Tpcn1	1.20112	4.07699	4.98773
NM_001170935,NM_181681,NR_033210	BC005764	2.32002	6.59684	3.53991
NM_001113514,NM_133721	Itga9	3.25743	3.72736	2.19607
NM_009656	Aldh2	2.26599	5.11567	3.01467
NM_001201378,NM_145574	Ccdc136	3.9411	5.59231	2.33722
NM_008883	Plxna3	0.880433	1.75051	2.04385
NM_001039347,NM_019931	Kcnd3	3.03365	3.52673	1.72836
NM_008479	Lag3	2.86567	5.17574	2.46599
NM_001177810,NM_001177811,NM_144850	Rapgef3	10.5811	8.66164	3.91823
NM_133772	Ssbp4	1.66865	6.78765	8.35152
NM_008513	Lrp5	0.926834	4.67495	2.95715
NR_028261	Rian	2.88916	2.90894	1.68677
NM_025451	Camk2n1	13.3903	9.21877	5.35101
NM_011565	Tead2	2.15145	4.05441	3.07928
NM_023395	Wfdc1	1.23637	7.99595	2.04828
NR_030738	2410006H16Rik	0.926834	1.65235	4.71648
NM_010495	Id1	1.29158	3.53144	4.63772
NM_010515	Igf2r	2.30123	3.33474	2.4859
NM_009324	Tbx2	16.8099	9.16576	37.9801
NM_011769	Zim1	2.65657	3.20674	2.03545
NM_145828	Xylt2	1.75499	4.35555	3.19919
NM_001163691,NM_021415	Cacna1h	2.07686	7.13767	4.72135
NM_001202445,NM_001202446,NM_011162	Mapk8ip1	2.83571	4.71147	2.48678
NM_022417	Itm2c	1.13945	3.05421	2.93945
NM_008826	Pfkl	1.71329	4.62489	2.8483
NM_009731	Akr1b7	0.741819	2.09896	0.961084
NM_173451	Arsj	1.72034	2.49551	1.94739
NM_001042727,NM_011244	Rarg	12.299	7.51636	4.38108
NM_025337	Akr7a5	1.476	5.38069	3.57132
NM_001035122,NM_027307	Golm1	1.71153	3.53635	3.16468
NM_009829	Ccnd2	2.19844	3.71715	7.8285
NM_026597	Fam212a	2.1491	5.30648	5.128
NM_001038499	Arsi	4.53784	6.52715	2.47616
NM_177708	Rtn4rl1	2.6507	7.48397	3.31424
NM_175332	E130012A19Rik	24.6797	9.96691	11.8702
NM_001101535	Ccdc8	2.11093	5.18418	2.73236
NM_175168	Ptk7	1.37909	5.07209	3.73903
NM_001029985	Kcp	6.98414	7.64278	2.26554
NR_023846	Peg3as	2.49211	1.55989	1.70977
NM_172412	Gpc2	3.9364	5.20185	4.41382
NM_008409	Itm2a	0.605555	0.655679	1.23764
NM_001199151,NM_001199153,NM_001199154,NM_026408	Sncaip	2.45041	2.70831	3.64478
NR_001592	H19	3.31616	6.72856	3.46645
NM_001190718,NM_178739	Dcaf12l1	1.29158	1.62487	0.984094
NM_015731	Atp9a	2.293	3.7837	3.05273
NM_001243837	C7	1.49245	1.81882	1.58145
NR_003633,NR_027651,NR_027652,NR_046475	Meg3	3.36197	3.03811	2.23899
NM_020026	B3galnt1	1.82959	2.90639	2.5359
NM_176959	Fbxl7	1.6945	2.65413	2.81201
NM_011836	Lamc3	9.14441	8.49006	3.58194
NM_013866	Zfp385a	11.1702	7.8279	4.29214
NM_011311	S100a4	1.89184	4.57444	2.32882
NM_172397	Limd2	1.44135	5.87736	4.52002
NM_008320	Irf8	14.7395	7.91958	7.4577
NM_001161420,NM_013703	Vldlr	7.77119	5.46864	4.72046
NM_023055,NM_023449	Slc9a3r2	1.89008	6.96276	3.38548
NM_026763	Col6a4	1.82489	1.75679	2.12085
NM_001164566,NM_144882	Spats2l	1.68216	2.12153	2.02394
NM_176921	6030419C18Rik	11.1214	7.95943	2.87706
NM_001098203,NM_010430	Hic1	10.1717	7.26194	8.42409
NM_001114311,NM_175162	Stox2	2.02987	3.36929	2.3182
NM_145467	Itgbl1	1.20582	1.66295	1.70225
NM_198862	Nlgn2	4.86265	6.70638	2.76865
NM_145158	Emilin2	9.52912	5.54834	5.4988
NM_009320	Slc6a6	2.42574	5.23601	4.97844
NM_133983	Cd276	1.45368	4.48159	2.77396
NM_007552	Bmi1	5.59154	2.68612	26.9657

## Sheet: 1.5x DOWN genes
refseq_id	gene_id	sum_promoter_H3K27me3_Sertoli_WT_rep2_4265	sum_promoter_H2AK119Ub_Sertoli in P7-WT_rep2_2483	sum_promoter_RNF2_i13_S64_L005_R1_001.fastq.gz_5933
NR_045324,NR_045325	Gm19705	1.03432	2.08365	3.36822
NM_011083	Pik3c2a	1.03432	1.81863	4.0116
NM_146144	Usp1	1.62989	1.63252	4.17797
NM_001039150,NM_001039151,NM_001177785,NM_001177786,NM_001177787,NM_009851	Cd44	3.93523	3.51652	2.36112
NM_027871	Arhgef3	1.90418	1.8997	2.03899
NM_172728	Creb5	1.80609	2.52829	4.68949
NM_008727	Npr1	1.63459	3.9325	3.2784
NM_145944	Ccdc25	0.691308	2.03418	1.84872
NM_026283	Samd8	1.12007	2.20065	2.58103
NM_016750	H2afz	1.29158	1.94858	4.38727
NM_001039077,NM_001039078,NM_054057	Prosc	1.12007	1.89106	3.81646
NM_007688	Cfl2	1.54002	1.60131	3.93505
NM_001083927,NM_001083928,NM_009389	Tle3	4.48498	6.1573	9.64093
NM_011045	Pcna	1.34502	1.16609	3.72
NM_001195046,NM_001195047,NM_001195048,NM_001195049,NM_008778	Pak3	0.434049	0.338833	0.998696
NM_018869	Grk5	1.14356	1.77308	3.70672
NM_027532	Anapc15	0.948566	1.28859	2.94476
NM_001163592,NM_173390	Nhsl1	1.88832	1.23774	2.96511
NM_024254	Katnbl1	0.882783	1.35298	3.14963
NM_007920	Elf1	1.73326	1.48333	4.82312
NM_001199733,NM_007829	Daxx	1.89184	2.56579	5.77668
NM_177103	Senp5	0.930945	2.04929	2.7567
NM_001164184,NM_001164185,NM_017405	Lsr	2.93204	4.11723	3.17264
NM_001163159,NM_001163160,NM_009981	Pcyt1a	0.77706	2.34258	2.62219
NM_001029843,NM_001029844,NM_011705	Vrk1	1.12007	1.92974	3.95629
NR_028320	AU015836	0.434049	0.938563	1.0279
NM_008564	Mcm2	1.37615	3.80804	3.28371
NM_176837	Arhgap18	0.784696	1.68788	2.90715
NM_026430	Uxs1	0.605555	1.93327	3.25804
NM_008892	Pola1	0.348297	0.565769	1.5611
NM_027741	Mro	1.70272	3.63784	3.14565
NM_023774	4930550L24Rik	0.84343	0.449945	0.709309
NM_001081304	Atf6	0.733597	0.987445	4.13417
NM_001081364,NM_001128084	Arhgap21	1.45192	2.15569	3.48282
NM_145523	Gca	1.70154	1.26876	1.66508
NM_001190156,NM_029655	Snx7	0.852241	1.10307	2.24253
NM_176976	5830418K08Rik	1.31742	1.17158	4.35231
NM_001204914,NM_144865	Reep2	1.80609	4.31217	3.36203
NM_009009	Rad21	1.02727	0.961728	2.74829
NM_008253	Hmgb3	0.519802	1.26307	1.99739
NM_023565	Cse1l	1.46014	1.99413	3.51291
NM_009103	Rrm1	1.12007	0.963691	2.53856
NM_030241	Setd8	0.691308	1.82039	3.36645
NM_032008	Slmap	1.77026	1.70477	3.26556
NM_001005605,NM_009637,NM_178803	Aebp2	1.80609	2.65157	4.28506
NM_013733	Chaf1a	1.24341	1.65687	3.09388
NM_080708	Bmp2k	1.09247	1.99609	3.19432
NM_029482	4930579G24Rik	1.02433	1.71281	3.19432
NM_001037247	Defb36	2.38757	4.29273	2.95671
NM_001035226,NM_134014	Xpo1	1.55471	1.7827	7.49398
NM_001146689,NM_007971	Ezh2	0.696006	1.42502	4.72843
NM_198014	Slain1	4.75164	3.14137	2.80272
NM_176979	Topbp1	0.876322	1.47861	3.0452
NM_008565	Mcm4	1.76791	1.77249	4.17753
NM_144815	Cecr5	2.32061	2.67906	3.88814
NM_001029934	Usp32	1.28629	1.2717	4.51559
NM_175550	Ap4e1	1.84075	1.40618	3.26114
NM_145131	Pitrm1	0.901578	2.25247	3.29919
NM_010426	Foxf1	30.74	11.7606	19.7633
NM_001159662,NM_153089	Ppp1r16b	7.36416	6.11136	3.52088
NM_009601	Chrnb1	2.23486	3.89501	3.68327
NM_194262,NM_198122	Arid4b	1.11009	1.5271	4.86339
NM_001159646,NM_023595	Dut	0.976171	2.81235	2.42749
NM_009701	Aqp5	10.6075	9.44531	6.04173
NM_001161456,NM_001161457,NM_001161458,NM_022309	Cbfb	0.824635	2.09405	3.11113
NM_001167860,NM_001167861	Wipf3	1.92004	2.70634	2.11111
NM_025994	Efhd2	2.83512	6.26841	4.16426
NM_001111311,NM_001111312,NM_008515	Lrrfip1	1.92239	4.1298	3.88283
NM_019423	Elovl2	2.64365	2.37556	3.43858
NM_011358	Srsf2	1.29158	1.7085	4.14125
NM_013787,NM_145468	Skp2	1.05488	1.94446	2.55714
NM_027395	Basp1	1.47718	2.63371	3.95806
NM_009847	Cd2ap	1.18057	1.20162	3.06202
NM_001037759,NM_133220,NM_177547	Sgk3	1.91416	2.55283	2.96467
NM_020028	Lpar2	1.54883	4.28665	3.27574
NM_008634	Map1b	1.54883	2.72225	3.80186
NM_011945	Map3k1	1.39201	2.55263	4.84923
NM_001099634	Myof	1.71094	1.70477	3.18946
NM_001130184,NM_001130185,NM_001130186,NM_172303	Phf17	1.11948	2.13861	5.3519
NM_146159	Haus3	0.77706	0.658231	2.87352
NM_007659	Cdk1	1.36911	3.23501	3.11113
NM_178113	Ncapd3	1.60346	1.70692	3.53769
NM_026887	Ap1s2	0.176791	0.705738	6.55679
NM_001252591,NM_025357,NR_045569	Smpx	0.605555	0.876922	0.900464
NM_013933	Vapa	1.9776	1.4686	5.06428
NM_172628	Sh3tc2	1.4713	3.44055	3.82885
NM_001135559	Sos2	0.675449	1.63292	4.08195
NM_001114131,NM_146081	Ppp4r1	1.29451	1.80528	2.64431
NM_001037740,NM_177204	Strip2	2.9896	3.83769	7.15105
NM_001163791,NM_019716,NR_028268	Orc6	1.12007	1.31627	3.29344
NM_145608	BC021891	12.2362	5.72306	5.13463
NM_019641	Stmn1	1.44429	3.10584	5.36251
NM_027556	Cep192	1.37733	1.29565	2.35271
NM_145494	Me2	1.29158	2.25326	4.38329
NM_001083188,NM_001199310,NM_010715	Lig1	1.10186	1.26817	2.23855
NM_008568	Mcm7	1.69743	1.36083	6.3913
NM_026384	Dgat2	5.71959	6.65259	7.47451
NM_010480	Hsp90aa1	1.20582	2.90697	3.91823
NM_001164074,NM_001164075,NM_001164076,NM_001164077,NM_009372	Tgif1	1.54883	2.16354	4.1824
NM_199143	Znrf2	1.46308	1.81764	3.51291
NM_001038708,NM_172395	Cdc42se1	0.948566	2.74443	3.1899
NM_172537,NM_199238,NM_199239,NM_199240,NM_199241	Sema6d	0.829921	2.1924	5.99085
NM_144552	Stxbp6	6.51779	3.56874	8.75374
NM_001199431,NM_001199432,NM_001199433,NM_010066	Dnmt1	2.69416	2.77702	2.32085
NM_001081132	Upf2	1.2346	1.37143	6.81255
NM_009104	Rrm2	1.97114	3.35731	3.97753
NM_172867	Zfp462	1.48011	2.82119	6.48821
NM_010564	Inha	1.9776	5.34692	3.84921
NM_001146199,NM_011877	Ptpn21	1.36323	1.45388	3.73018
NM_001015099,NM_001167963,NM_001167964	G2e3	0.599681	1.12565	3.26468
NM_007711,NM_173873,NM_173874,NM_173876	Clcn3	2.62016	1.48234	5.42845
NM_172647	F11r	1.9776	3.19437	2.93945
NM_133786	Smc4	1.6851	1.68455	4.09434
NM_001040611,NM_130877	Peg10	2.86743	1.96095	4.10585
NM_175494	Zfp367	1.12712	1.60759	5.9258
NM_001081176	Polr3g	1.60287	2.6233	3.7554
NM_026670	Zmym1	0.684259	1.55498	2.17483
NM_001001454,NM_001109765,NM_021324	Ttyh1	3.31557	3.11781	3.29167
NM_011851	Nt5e	2.78461	3.01377	3.39079
NM_145839,NM_181318	Rasgef1b	2.05219	2.81333	4.54745
NM_025853	Dsn1	1.60463	2.48726	3.69124
NM_001081337	Sipa1l2	2.18376	5.10252	2.44652
NM_016769	Smad3	1.03432	4.03164	4.11603
NM_001128170,NM_001128171,NM_001276279,NM_173369	Cyld	1.72915	2.03457	4.92357
NM_011774	Slc30a4	1.46308	1.51611	3.38548
NM_139143	Slc39a6	1.62695	1.81961	4.22532
NM_007832	Dck	1.37733	2.15235	3.0452
NM_007664	Cdh2	8.88304	3.5069	10.5365
NM_018781	Egr3	25.3828	10.4862	15.2822
NM_145991	Cdc73	1.25046	1.40186	3.40406
NM_001177881,NM_001177882,NM_027756	Mfap3l	1.46543	1.23401	1.82571
NM_001025600,NM_018770,NM_207675,NM_207676	Cadm1	9.71178	5.20519	8.35683
NM_001113420,NM_001113421,NM_013928,NR_036665	Schip1	2.38874	1.68769	1.98279
NM_011448	Sox9	6.89017	5.24131	35.1229
NM_008563	Mcm3	1.05135	1.84964	2.74829
NM_001080995	4632434I11Rik	1.03432	1.53849	3.95894
NR_003513	Neat1	1.20582	1.26051	6.78025
NM_018810	Mkrn1	2.80576	3.25484	3.84744
NM_001081413,NM_021468	Unc13b	3.11059	2.87792	2.80936
NM_001115010,NM_172714	Lin54	1.23754	1.55066	2.96157
NM_144818	Ncaph	0.519802	2.24364	2.77352
NM_207214	Exoc5	1.46308	1.03063	2.97042
NM_144846	Fam49b	1.79317	4.1243	2.92529
NM_001081102,NM_001177884,NM_175231	Whsc1	0.772949	1.02062	1.53765
NM_008567	Mcm6	1.0631	1.33315	3.28415
NM_008359	Il17ra	5.4077	3.37439	4.08859
NM_001177379,NM_175937	Cpeb2	1.68569	3.11232	5.10587
NM_001114098,NM_172963	Soga2	6.1601	5.73641	5.36251
NM_178098	4930486L24Rik	1.12477	0.848653	2.06288
NM_016972	Slc7a8	3.03776	3.51652	2.74785
NM_027435	Atad2	1.08659	2.3732	4.17045
NM_025995	Fbxo5	1.08542	1.41953	3.26645
NM_001272024,NM_011351,NR_073549,NR_073550,NR_073551	Sema6c	1.76674	4.85006	2.3443
NM_001271614,NM_001271615,NM_007999	Fen1	1.03432	1.78349	2.87131
NM_146028	Stac2	6.88312	5.72679	5.25543
NM_019551	Tdp2	0.948566	1.81254	2.03235
NM_173400	Haus6	1.03432	0.876922	2.30935
NM_009523	Wnt4	9.99841	7.09723	4.54568
NM_001025192,NM_001276263,NM_009988	Cxadr	5.45763	2.78389	4.0647
NM_029766	Dtl	1.07073	1.49334	4.44568
NM_016789	Nptx2	13.5689	6.72051	7.14884
NM_146171	Ncapd2	0.77706	1.75757	3.42928
NM_025926,NM_027287	Dnajb4	1.66807	1.47155	4.40497
NM_001253808,NM_001253809,NM_012025	Racgap1	1.60933	4.35811	3.51557
NM_008591	Met	3.62217	2.91247	3.93328
NM_178890	Abtb2	1.74618	4.17848	4.89436
NM_001199123,NM_001199124,NM_025565	Spc25	0.547407	1.19357	2.39165
NM_001045513	Raph1	1.00671	2.38695	3.38548
NM_026014	Cdt1	1.47189	4.51633	4.4917
NM_011171	Procr	3.16463	3.51259	2.75405
NM_007630	Ccnb2	0.754741	1.10778	1.71154
NM_001191023,NM_001191025,NM_001191026,NM_001191027,NM_010063	Dync1i1	1.80609	2.71086	2.15757
NM_018761	Ctnnal1	1.12007	2.56598	3.66159
NM_001113211,NM_173732	Tmem194	0.914499	1.93013	5.39836
NM_025415	Cks2	1.24459	1.41599	4.91029
NM_001081164,NM_001256033	Otud4	0.879846	1.35788	4.38993
NM_008566	Mcm5	1.31624	2.24344	2.91246
NM_008017	Smc2	1.32623	0.876922	2.87573
NM_001111078,NM_001111079,NM_001111080,NM_010931	Uhrf1	1.29158	3.79116	4.68285
NM_010087,NM_207650	Dtna	1.08013	1.373	2.489
NM_009344	Phlda1	1.54883	3.7038	4.20629
NM_001004140	Ckap2	0.781759	2.58267	2.75228
NM_133825	D1Ertd622e	0.948566	2.07638	5.42314
NM_010655	Kpna2	1.46308	1.83512	3.70186
NM_008630	Mt2	5.19097	6.4604	6.93556
NM_001033355,NM_001167872,NM_001167873	Zfp568	0.661353	1.28662	2.69387
NM_001146174,NM_011241	Rangap1	1.32153	1.27406	3.49566
NM_001012330,NM_013915	Zbtb18	1.8895	2.02083	2.40183
NM_175503	Aard	2.42281	2.66296	3.08016
NM_001204223,NM_027709	Clec12b	0.855177	1.28211	2.04031
NM_025863	Trim59	1.03432	1.88498	3.45716
NM_027975	Fam83d	1.46308	3.22362	4.16426
NM_016692	Incenp	1.44076	1.65471	2.68192
NM_013538	Cdca3	1.03432	1.69416	4.82401
NM_001195025,NM_028778	Nuak2	1.46308	4.10133	3.6461
NM_001012273,NM_009689	Birc5	0.9609	2.71832	3.04034
NM_001145034	Gm13889	13.1812	7.20324	5.23331
NM_019670	Diap3	0.837557	1.13978	2.68458
NM_175164	Arhgap26	3.84654	3.88617	5.68686
NM_008252	Hmgb2	0.519802	1.94741	4.65984
NM_001163359,NM_001163360,NM_021891	Fignl1	1.24224	1.66452	3.11113
NM_001024604	Ankrd28	1.03432	1.30194	4.08151
NM_023209	Pbk	0.948566	1.79232	2.87839
NM_001040691,NM_011677	Ung	1.14768	3.48786	7.04043
NM_011803	Klf6	2.26246	1.25502	4.99879
NM_001102458,NM_018745	Azin1	1.85073	2.12271	4.80277
NM_026507	Zwilch	0.918023	1.14116	4.09213
NM_008846	Pip5k1b	4.40334	3.97726	4.58152
NM_023223	Cdc20	1.31272	3.76603	4.01514
NM_025961	Gatm	2.52501	2.24599	2.44563
NM_175507	Slc35g1	3.38194	2.9857	2.66865
NM_001145799,NM_007796	Ctla2a	1.09423	0.654305	1.30977
NM_001081223,NM_001252495,NR_045526,NR_045527	Rbbp8	1.54883	1.3145	3.44079
NM_019499	Mad2l1	0.72185	1.1867	2.66422
NM_011497	Aurka	1.84486	1.93386	4.20541
NM_001190717,NM_013726	Dbf4	1.29862	1.39499	3.31158
NM_028355	Tmem48	0.669576	1.81195	2.55493
NM_001040435	Tacc3	0.54917	2.60171	3.29875
NM_015806,NM_027418	Mapk6	1.11009	2.46881	4.27975
NM_001033600,NM_019477,NM_207625	Acsl4	0.525676	0.658624	1.685
NM_133762	Ncapg2	2.03986	1.98981	3.4492
NM_013552	Hmmr	0.862813	1.09659	3.04476
NM_181416	Arhgap11a	1.74794	0.864161	4.13594
NM_001166406,NM_001166407,NM_009004	Kif20a	1.6851	1.98804	3.53283
NM_145588	Kif22	1.22521	1.5697	1.51906
NM_026785	Ube2c	1.74853	2.33689	3.7908
NM_001141975,NM_001141976,NM_001141977,NM_001141978,NM_028109	Tpx2	1.18409	1.79625	2.36598
NM_001161623,NM_009862	Cdc45	0.949153	1.41364	3.98372
NM_015826	Dmrt1	10.2621	4.71951	10.4069
NM_178407	Arap2	1.20582	1.45368	2.4297
NM_011121	Plk1	1.48129	3.45017	2.88325
NM_001042652,NM_133851	Nusap1	1.0214	1.1068	3.57398
NM_001033430	Jhdm1d	1.54883	1.4423	4.50232
NM_028696	Nabp1	0.862813	1.36142	3.96823
NM_009773	Bub1b	1.74853	2.10877	2.61511
NM_011623	Top2a	0.740057	2.27525	2.67396
NM_009516	Wee1	1.46308	2.0167	6.38024
NM_172287	Spire2	3.90468	4.95685	3.46468
NM_001276684,NM_018790	Arc	14.4881	8.5678	4.67268
NM_001081117	Mki67	1.59876	2.73579	3.07264
NM_027363	Chp2	1.90477	2.76975	2.00137
NM_011234	Rad51	0.710103	1.80861	2.44519
NM_010721	Lmnb1	1.38027	2.68809	6.50281
NM_001198985,NM_011597	Tjp2	5.47114	3.74817	3.193
NM_023284	Nuf2	1.12007	1.19023	3.51291
NM_008021	Foxm1	0.691308	1.97744	4.02089
NM_019496	Ammecr1	0.392935	0.946416	1.61818
NM_011495,NM_173169,NR_045576	Plk4	1.12007	1.77877	3.57707
NM_009828	Ccna2	0.519802	1.53594	2.50404
NM_181589	Ckap2l	1.61932	1.75718	3.1514
NM_024184	Asf1b	1.03432	2.88185	4.851
NM_027182	Trip13	0.966773	2.66551	3.04299
NM_175353	Exoc6	1.96468	2.92327	3.13636
NM_199317	Phf16	0.605555	0.255008	0.773027
NM_172616	C330027C09Rik	1.12829	1.20829	3.66955
NM_020567	Gmnn	1.1559	2.27034	2.80493
NM_054056	Pawr	2.34117	3.0065	4.57887
NM_026560	Cdca8	0.540359	1.58482	2.4297
NM_183046	Kif20b	0.647844	1.17688	2.36112
NM_008708	Nmt2	0.972059	1.67551	4.82445
NM_201364	BC055324	0.916261	1.43621	3.1368
NM_011132	Pole	1.96115	3.0705	3.92222
NM_172598	Wdhd1	1.04724	1.25011	2.9275
NM_178695	Prrg4	3.48414	2.87262	4.197
NM_007634	Ccnf	1.56117	2.68318	3.32972
NM_001166556,NM_001166557,NM_147218	Abca6	0.948566	1.24932	1.30269
NM_008756	Ocln	7.74887	3.67887	5.22623
NM_001167730,NM_021385	Rad18	1.38908	1.85965	2.4297
NM_008046	Fst	4.46443	3.42445	14.2123
NM_008239	Foxq1	15.153	6.71305	9.42456
NM_013723	Podxl	19.5093	7.81613	12.272
NM_025846	Rras2	1.80609	3.21577	4.32223
NM_013815	Baz1a	2.24249	2.26621	9.71704
NM_007681	Cenpa	1.03432	2.17434	3.1722
NM_001276466,NM_001276473,NM_001276474,NM_007709	Cited1	2.46627	2.34906	3.38769
NM_172301	Ccnb1	1.29158	2.18906	2.95626
NM_134471	Kif2c	0.822873	1.58718	2.39121
NM_011496	Aurkb	0.605555	2.38734	2.79077
NM_001177625,NM_001177626,NM_007900	Ect2	0.77706	1.13919	4.43904
NM_016710	Hmgn5	0.428176	0.687285	2.66511
NM_010615	Kif11	1.29686	1.79703	3.61336
NM_017407	Spag5	1.07015	2.14293	2.54077
NM_177664	D3Bwg0562e	1.63459	1.80881	2.5244
NM_001113179,NM_009772	Bub1	1.3092	1.37987	1.41508
NM_024245	Kif23	1.14356	2.39814	4.3886
NM_001271678,NM_001271679	Wnk3	0.176791	0.638011	0.585854
NM_173762	Cenpe	0.861051	1.458	2.29519
NM_011367	Shbg	1.54883	2.91836	3.1576
NM_008234	Hells	1.02198	2.2723	2.99742
NM_029368	Tex30	0.605555	1.05125	4.3917
NM_145150	Prc1	0.605555	1.84631	3.21954
NM_001110265,NM_009445	Ttk	0.659591	1.46212	3.64389
NM_023294	Ndc80	1.63459	1.59778	3.25804
NM_019438	Ncapg	0.691308	0.920895	2.86024
NM_028390	Anln	1.08894	1.54556	2.90715
NM_172578	Mis18bp1	1.37733	1.47273	3.19432
NM_026410	Cdca5	1.6434	2.12919	3.64566
NM_001081363	Cenpf	1.15414	1.51199	3.03591
NM_001164362,NM_028293,NM_028760	Cep55	1.32975	1.16432	2.68458
NM_010892	Nek2	1.41962	2.79272	4.79215
NM_028039	Esco2	0.691308	1.73186	2.55139
NM_020596	Egr4	28.0382	8.39053	4.53196
NM_010104	Edn1	5.95629	3.69124	6.76742
NM_021409	Pard6b	8.29099	5.04284	7.19043
NM_016907	Spint1	21.9133	7.17615	4.19479
NM_001177867,NM_199007	Sgol2	1.12007	1.44505	1.85801
NM_018754	Sfn	6.93481	4.96804	3.50052
