# Supplementary material for: PRC1 suppresses a female gene regulatory network to ensure testicular differentiation
Source: Cell Death Dis. 2023 Aug 4;14(8):501. doi: 10.1038/s41419-023-05996-6 (PMC10403552; doi:10.1038/s41419-023-05996-6)
Supplement: Supplementary file 3 [file 41419_2023_5996_MOESM3_ESM.xlsx]

## Sheet: Sheet1
Supplementary File 3: List of embryonic-Sertoli genes and pre-granulosa genes
685 specifically expressed genes in E13.5 Sertoli cells were termed "embryonic-Sertoli genes," and 523 specifically expressed genes in E13.5 granulosa cells were termed "pre-granulosa genes."
embryonic-Sertoli genes		pre-granulosa genes
1700017B05Rik		1700026D08Rik
1700025G04Rik		1700048O20Rik
2610020H08Rik		1810064F22Rik
2700094K13Rik		2010204K13Rik
2810417H13Rik		2610018G03Rik
4632434I11Rik		2610203C20Rik
4921507P07Rik		2810474O19Rik
4930486L24Rik		4932438A13Rik
4931406P16Rik		5830454E08Rik
5330417C22Rik		6330403K07Rik
6030408B16Rik		Abhd12
8030411F24Rik		Abi2
8430427H17Rik		Acaa2
Aagab		Actr6
Aard		Adamts1
Abtb2		Adamts17
Acly		Adamts19
Acsl4		Adcy6
Acss2		Add3
Adam9		Adk
Adamts9		Adm
Adcy9		Aff3
Adcyap1r1		Agpat3
Adh1		Agtpbp1
Adhfe1		Ahnak
Adora1		AI314831
Aebp1		Airn
Agpat4		Akr1c14
Aimp2		Akr1e1
Ajuba		Aldh1a2
Akap12		Aldh1b1
Akr1b7		Aldoc
Akr1b8		Alpk1
Aldh1a1		Ano1
Aldh7a1		Anpep
Alg8		Anxa2
Amh		Apoe
Ammecr1		Arhgap20
Anapc15		Arhgap29
Ankrd13a		Arhgap42
Anln		Arhgef25
Arfgef2		Arl6ip1
Arhgap11a		Arrdc4
Arhgdig		Asap1
Arhgef10		Atg4c
Arhgef3		Atp11a
Arpc1b		Atp13a3
Aspm		Atp6ap1l
Atad2		AW551984
Atp1a1		Axin2
Atp1b2		B4galt5
Atp2b1		Bace2
Atp8a1		Bag3
Atp8b2		BC028528
AU015836		Bhlhe41
Aurka		Bmp1
Aurkb		Bmp2
Bard1		Bmp4
Bbx		Bmp5
BC006965		Bmyc
BC021891		Bnc2
Bcar1		Boc
Bcar3		Brms1l
Bend7		C130074G19Rik
Bex2		C1qtnf7
Birc5		C230081A13Rik
Blm		Cachd1
Blvra		Cacna1d
Brca1		Cacnb2
Brip1		Calb1
Brpf3		Calcrl
Bub1		Cald1
Bub1b		Calml4
C330027C09Rik		Capn2
Cacna2d2		Caprin2
Cadm1		Casp3
Cadps		Casp6
Camkk2		Cav1
Capn6		Cbr3
Casc5		Ccbl2
Cbln1		Ccdc125
Cbln4		Ccdc136
Ccdc160		Ccdc80
Ccdc77		Ccng2
Ccl17		Ccnjl
Ccna2		Cd44
Ccnb2		Cd97
Cdc20		Cdc14a
Cdc25c		Cdc42bpa
Cdc42se1		Cdc42ep5
Cdc42se2		Cdk14
Cdc45		Cdk5
Cdca2		Cdkn1b
Cdca3		Cdkn1c
Cdca5		Cep112
Cdca7l		Cers4
Cdca8		Cers5
Cdh23		Cfh
Cdh3		Chn2
Cdk1		Chpt1
Cdo1		Chrm4
Cecr5		Chst11
Cenpa		Cib2
Cenpe		Cklf
Cenpf		Clip3
Cenph		Cln3
Cenpi		Cmbl
Cenpk		Cnksr2
Cenpn		Cnnm2
Cenpv		Cntln
Cenpw		Cntn4
Cep128		Col12a1
Cep55		Colec12
Cercam		Cox6b2
Chchd10		Cpa2
Chek1		Cpxm1
Chp2		Crygb
Cited1		Cryz
Ckap2		Csgalnact1
Cldn11		Cth
Clspn		Cthrc1
Cltb		Cttnbp2nl
Clu		Cybrd1
Cmas		Cyfip2
Cmtm7		Cyp4f15
Cnga1		D230025D16Rik
Cobll1		D630039A03Rik
Col14a1		D930015E06Rik
Col18a1		Dab1
Col9a3		Dact1
Coro1c		Dap
Cox7a1		Dapk1
Creb3		Dcaf12l1
Creb3l2		Dcaf6
Crim1		Dcbld1
Cspg5		Dclk1
Cst11		Dctd
Cst9		Dcun1d4
Ctgf		Ddx26b
Ctnna2		Dennd4c
Ctnna3		Dhrs3
Ctrb1		Dhrs4
Ctsh		Dnajb3
Ctsl		Dnajb9
Cyp11a1		Dnajc15
Cyp17a1		Doc2b
Cyr61		Dock11
D3Bwg0562e		Dock2
Dag1		Dock4
Dbf4		Dock9
Dcp1a		Dpf3
Ddah1		Drp2
Ddr1		Dsc2
Ddx39		Dtx3
Ddx3y		Dusp18
Defb19		E330013P04Rik
Dgkd		Efna1
Dhh		Egfl6
Diap3		Eif4e3
Dip2b		Elfn1
Dkc1		Emp1
Dlgap5		Emp3
Dmrt1		Emx2
Dnajc12		Enpp2
Dock10		Epb4.1l1
Dock5		Ereg
Dock7		Ermp1
Dscc1		Ern1
Dsp		Ets1
Dtl		Fam129a
Dtna		Fam196b
Dtx4		Fam214a
Dusp15		Fam69a
Dusp16		Fam84b
Dusp6		Fat4
E2f8		Fcgrt
Ect2		Fgfr2
Edn1		Fig4
Eef1e1		Fmnl2
Efcab11		Fndc9
Efcab14		Fos
Efhd1		Fosb
Efhd2		Foxl2os
Eif2s3y		Foxp1
Ell2		Frem2
Elmo1		Frmd6
Emc4		Fscn1
Enc1		Fst
Eno1		Gabra4
Entpd1		Gabrb1
Entpd5		Galc
Eps8		Gas6
Erap1		Gata6
Erbb2		Gatsl2
Erbb3		Gca
Erbb4		Gdpd1
Ercc6		Gdpd2
Ercc6l		Ghr
Ero1l		Gk5
Erp44		Glb1l2
Esco2		Gls
Etd		Gm10336
Etl4		Gm11744
Etnk2		Gm13375
Etv1		Gm1968
Etv5		Gm5617
Exo1		Gng13
Eya1		Golga7
F3		Gpcpd1
Fam105a		Gpr63
Fam111a		Grik3
Fam126a		Grip1
Fam198b		Gucy1a3
Fam210b		Gxylt2
Fam46c		Gzf1
Fat1		H19
Fbln2		H2afy2
Fbn1		Heg1
Fbxo5		Hes1
Fez2		Hey1
Fgf13		Hist2h2be
Fgf18		Hmcn1
Fgf9		Hmgcs2
Fhl1		Hoxc6
Fignl1		Hs3st3a1
Fkbp14		Hs6st2
Fkbp1a		Hsd17b11
Fkbp5		Hunk
Fndc3b		Idnk
Folr1		Ifitm1
Foxc2		Ifitm3
Foxm1		Ifnar1
Foxp4		Igf1
Fyn		Igf2
G6pdx		Igfbp4
Gas2l3		Igfbp5
Gas7		Igsf10
Gcnt1		Il1r1
Gemin6		Il6st
Gen1		Inpp5f
Gins1		Ints6
Gjb2		Irgm2
Glcci1		Irs1
Glt25d1		Irx3
Gm2a		Itpr2
Gmnn		Jun
Gmpr		Kank3
Gne		Kbtbd7
Gpc6		Kcnd2
Gpm6b		Kcnip4
Gpr37		Kdm3a
Gramd1b		Kdm6a
Grb14		Kitl
Grem2		Klf7
Gsta3		Klf8
Gsta4		Klhl13
Gstm6		Klhl5
Gstm7		Klhl8
H2-Aa		Krt18
H2afx		Krt20
Hars		Laptm4b
Haus6		Layn
Haus7		Lbp
Hddc2		Ldb2
Hectd2		Lef1
Hecw2		Lgals7
Hexa		Lgals8
Hexim1		Lgr4
Hist1h2ak		Lgr5
Hist1h2bc		Lhpp
Hist1h2bm		Lhx9
Hist1h4c		Lmo7
Hist1h4f		Lphn3
Hk2		Lrch2
Hmga2		Lrig2
Hmgcr		Lrrn1
Hmmr		Lsp1
Hpgd		Ltbp1
Hsd17b3		Ly75
Htra1		Lypd6
Hyou1		Lyrm4
Igfbp7		Lzts1
Il4ra		Magi1
Incenp		Magi2
Inha		Malt1
Inhbb		Man1a
Ipp		Maoa
Iqgap2		Map2
Islr2		Map4k3
Itgb8		Mbnl3
Itpripl2		Me2
Jakmip2		Mest
Jam2		Mettl24
Jhdm1d		Mfap2
Kazald1		Mgp
Kcna6		Mgst2
Kcnh1		Micu1
Kdm5d		Micu3
Kif11		Mid1ip1
Kif14		Mir103-2
Kif15		Mir18
Kif18a		Mir351
Kif20a		Mir692-1
Kif20b		Mir99a
Kif21a		Mlf1
Kif22		Mllt3
Kif23		Mmp14
Kif2c		Mmp16
Kif4		Mpzl1
Knstrn		Mtr
Kntc1		Myl9
Lama4		Mylip
Larp1		Myo1b
Lect1		Myo5a
Lgmn		Myo5b
Lifr		Myo9a
Lig1		Myrf
Lmf1		Neu3
Lmln		Nexn
Lmnb1		Nfat5
Lmo4		Nin
Lpcat2		Nkd1
Lphn1		Nnat
Lpin2		Npc1
Lpl		Npnt
Lrr1		Npr2
Lrrc16a		Nqo2
Lrrc58		Nrn1
Lrrc8b		Nrp1
Lrrc8c		Nsg1
Lrrtm3		Nucb2
Mad2l1		Oasl2
Maged1		Ociad2
Mall		Ogt
Mamld1		Optn
Map2k1		Orc1
Mapk13		Pak1
Mapkapk2		Palm
Masp1		Pam
Mast2		Pank1
Mastl		Pank3
Mblac2		Parp8
Mcam		Parva
Mcm3		Parvb
Mcm5		Pbx3
Mdc1		Pcbd1
Mdk		Pcdh18
Mef2c		Pcf11
Melk		Pde10a
Mettl21c		Pde1a
Mia		Pde7b
Mical2		Pde8b
Minpp1		Pdk4
Mir181b-2		Pdp2
Mis18bp1		Pdzd2
Mki67		Peg10
Mlec		Peg3
Mmd2		Pex11a
Mmp11		Pgap1
Mmp2		Phkg2
Mms22l		Phlda1
Mphosph6		Pik3r3
Mpi		Pip4k2a
Mpzl2		Pisd-ps1
Mras		Pla2r1
Mro		Pld1
Mrpl13		Pld5
Mrpl49		Plekha5
Msi1		Plekhh2
Mtap7d3		Plekho1
Mtbp		Plgrkt
Mtm1		Plin2
Mtus1		Plk2
Mxi1		Plxna2
Mxra7		Plxna4
Mybl1		Pmp22
Mybpc3		Podxl
Myh9		Polr2g
Myo10		Ppp4r4
Myo7a		Prdm5
N4bp1		Prkag2
N4bp2l1		Psd3
Nabp1		Ptn
Nav1		Ptpn4
Ncapd2		Ptprg
Ncapg		Qsox1
Ncapg2		Rab11fip2
Ncaph		Rab8b
Ncoa7		Rabgap1l
Ndc80		Ramp2
Ndst1		Rarres2
Nedd9		Rasa3
Nek2		Rasgrp1
Neto2		Rassf8
Nfe2		Rbms3
Nfib		Rdh10
Nhsl1		Rec8
Ninl		Reck
Nipal1		Reps2
Nkx3-1		Rgl1
Nol6		Rgs22
Nop16		Rhox9
Npl		Rimklb
Npr1		Rmnd5a
Nr4a1		Rnasel
Nrbp2		Rnf121
Nsdhl		Rnf128
Nt5e		Rnf152
Nudt11		Rnf182
Nudt19		Rpgrip1l
Nudt4		Rps6ka3
Nudt5		Rspo1
Nuf2		Runx1
Nup133		Ryr2
Nup205		S100a1
Nup43		Sacs
Nusap1		Samhd1
Olfml1		Satb1
Olfml3		Scpep1
Orc6		Scyl2
Otud4		Sdc2
P2rx4		Sema3a
P4ha1		Sema4g
Padi2		Sema6a
Pak3		Sema6d
Pappa		Sepp1
Papss1		Sepw1
Parpbp		Serpinb6b
Pbk		Serping1
Pcolce		Serpini1
Pde5a		Sesn3
Pde8a		Setd7
Pdgfc		Sgce
Pdgfrl		Sh3d21
Pdia4		Slc12a6
Pdlim1		Slc16a4
Pdlim5		Slc23a2
Pdpr		Slc25a32
Pepd		Slc35g1
Pgam2		Slc41a2
Pgap2		Slc4a3
Phf16		Slc50a1
Phf17		Slc7a11
Phf8		Slc7a2
Phlda3		Slit2
Pip5k1b		Smarcd3
Pitpnm2		Smpdl3b
Pla2g5		Snhg8
Plce1		Snora28
Plekhf1		Snora31
Plk1		Snora75
Plk4		Snord14a
Plod2		Soat1
Plxnc1		Sorbs2
Pmch		Spink4
Pmf1		Ssbp2
Pnliprp2		St3gal1
Pole		Stom
Pole2		Stx17
Polr3g		Stx18
Pom121		Stxbp1
Postn		Sulf1
Ppargc1a		Suox
Ppfibp1		Sycp1
Ppfibp2		Sycp3
Ppp1r16b		Taf7l
Ppp1r36		Tanc2
Ppp1r3c		Tceal6
Ppp3cc		Tcf12
Prc1		Tcf4
Prdx4		Tcirg1
Prim1		Tenm3
Prkce		Tex15
Prkra		Tfrc
Prr11		Tgfb1i1
Prss35		Thbs2
Psat1		Tiparp
Psmc3ip		Tkt
Psrc1		Tle3
Ptgds		Tm6sf1
Ptger1		Tmem171
Ptk2b		Tmem174
Ptplb		Tmem176b
Ptpre		Tmem178
Pvr		Tmem218
Qsox2		Tmsb4x
Rab18		Tnfrsf19
Rab31		Tob1
Rab3b		Tpgs2
Racgap1		Tpmt
Rad18		Trib2
Rad51		Trp53inp1
Rad54b		Trps1
Rad54l		Tshz1
Ralgapa2		Tshz2
Rangap1		Tspan12
Rap2a		Tspan18
Rapgef4		Ttc28
Rasgef1b		Ttc38
Rasgrp3		Ttl
Rbbp8		Txnip
Rbmx2		U90926
Rcan1		Uchl1
Rcc2		Vegfa
Reep2		Vgll4
Reep6		Vps13c
Rel		Vsnl1
Rep15		Wdr35
Rfc4		Wfdc6a
Rgs5		Wnt2b
Rhobtb3		Wnt4
Rif1		Xist
Rnaseh2a		Ypel2
Rnd3		Zbtb7c
Rnf145		Zfp277
Rnf180		Zfp36
Rnf181		Zfp36l1
Rnf208		Zfp521
Robo1		Zfp60
Rp9		Zfp612
Rps6ka2		Zfp672
Rragd		Zfp930
Rrm1		Zim1
Rrm2
Rrs1
Rtn4rl1
Rwdd2a
Sass6
Sc4mol
Scarb2
Scd2
Schip1
Scrn1
Sel1l3
Sema3c
Sema4a
Sema5a
Sema6c
Sema7a
Sept11
Serpine2
Sfrp4
Sgk3
Sgms1
Sgol1
Sgol2
Sh3gl2
Sh3tc2
Shbg
Shcbp1
Sin3b
Ska3
Slc10a7
Slc20a1
Slc24a5
Slc26a7
Slc27a6
Slc30a1
Slc44a1
Slc44a2
Slc45a4
Slc4a7
Slc5a3
Slc6a14
Slc6a6
Slc6a8
Slc7a5
Slco3a1
Slfn9
Smad7
Smc2
Smc4
Smim20
Smtnl2
Snrpa1
Snx25
Snx7
Socs2
Sorbs3
Sort1
Sox6
Sox8
Sox9
Spag5
Spag7
Sparcl1
Spc24
Spc25
Spint2
Spp1
Spred2
Spry4
Srsf9
Ssh1
Ssr2
St3gal4
St3gal5
Star
Stc2
Stil
Stox2
Susd1
Svil
Syce2
Syne2
Synj2
Synm
Syt9
Sytl4
Tacc1
Tacc3
Tagln2
Tarsl2
Tcn2
Tesc
Tex30
Tgfb3
Thra
Tiam1
Tinagl1
Tjp2
Tle4
Tmc7
Tmem117
Tmem123
Tmem184a
Tmem2
Tmem48
Tmem64
Tmpo
Tmprss13
Tnfrsf12a
Tnni3
Top2a
Topbp1
Tor1aip2
Tox
Tpd52l1
Tpx2
Trank1
Trim2
Trim32
Trim47
Trip13
Trpc3
Tspan15
Tspan32
Ttc39c
Ttk
Ttyh1
Tubb2b
Tubb3
Tulp2
Txndc5
Tyro3
Ube2c
Uck2
Uhrf1
Unc13b
Usp32
Uty
Uxs1
Vasn
Vcan
Vnn1
Vps26a
Vrk1
Vsig10
Wdr76
Wee1
Wnk1
Wsb2
Wwc2
Wwp2
Zc3h12c
Zc3h7b
Zdbf2
Zdhhc2
Zfp185
Zfp275
Zfp599
Zmym1
Zmym3
Znrf2
Zwilch
