# Supplementary material for: PRC1 suppresses a female gene regulatory network to ensure testicular differentiation
Source: Cell Death Dis. 2023 Aug 4;14(8):501. doi: 10.1038/s41419-023-05996-6 (PMC10403552; doi:10.1038/s41419-023-05996-6)
Supplement: Supplementary file 4 [file 41419_2023_5996_MOESM4_ESM.xlsx]

## Sheet: all genes
Supplementary File 4: RNA-seq results of PRC1AcKO and control Sertoli cells
The results for all genes in PRC1AcKO and control Sertoli cells are listed.
refseq_id	gene_id	chrom	txStart	txEnd	strand	PRC1Actrl_RPKM	PRC1AcKO_RPKM	pvalue	padj	log2 ratio
NR_038165,NR_038166	0610005C13Rik	chr7	45567795	45575176	-	0.0220847	0.0848812	0.835971	1	0.942398
NR_038186	0610007N19Rik	chr15	32240568	32244662	-	9.42241	23.0122	0.20202	0.474708	0.288231
NM_021446	0610007P14Rik	chr12	85815455	85824545	-	19.5898	39.7605	0.925005	0.975804	0.0212332
NR_027970	0610008F07Rik	chr2	163493804	163541721	-	0	0	1	1	#DIV/0!
NR_037995	0610009B14Rik	chr12	80686375	80692466	-	0.0314452	0.101424	0.868373	1	0.689487
NM_025319	0610009B22Rik	chr11	51685385	51688634	-	9.82331	21.5815	0.642911	0.852123	0.135514
NM_025323	0610009D07Rik	chr12	4817608	4827659	+	34.8641	68.3182	0.838779	0.944297	-0.0294702
NR_038126	0610009L18Rik	chr11	120348678	120351190	+	2.54423	4.06684	0.612705	0.835696	-0.323321
NM_024179	0610009O20Rik	chr18	38250249	38262629	+	9.15926	21.8013	0.215822	0.493856	0.251111
NM_001177543	0610010B08Rik	chr2	176619933	176636319	-	0	0	1	1	#DIV/0!
NM_027860	0610010F05Rik	chr11	23573776	23633631	-	5.67052	13.9105	0.137681	0.378467	0.294622
NM_001177601,NM_001177603,NM_001177606,NM_001177607,NM_026757,NM_145758	0610010K14Rik	chr11	70235204	70237914	-	24.2529	40.0552	0.234853	0.518666	-0.276167
NM_026686	0610011F06Rik	chr17	25875500	25877163	+	7.39893	12.6772	0.519654	0.777971	-0.223149
NR_027897	0610012G03Rik	chr16	31947051	31948521	-	9.49141	15.9732	0.300198	0.594231	-0.249044
NM_001159638,NM_028747	0610012H03Rik	chr2	105224342	105379860	+	0.0326965	0.0595545	0.981114	1	-0.134928
NM_026696	0610030E20Rik	chr6	72347317	72353160	+	10.3825	21.3654	0.799724	0.92713	0.0411267
NM_020003	0610031J06Rik	chr3	88325023	88328631	+	14.4252	32.2844	0.41497	0.70339	0.162246
NR_045760	0610031O16Rik	chr3	138210717	138239663	-	0	0	1	1	#DIV/0!
NM_028754	0610037L13Rik	chr4	107889899	107897802	+	13.1087	25.2737	0.789854	0.923087	-0.0528823
NR_028125	0610038B21Rik	chr8	77517056	77518578	+	0.0875495	0.248717	0.854746	1	0.506334
NR_045447	0610038L08Rik	chr17	29578816	29596305	-	0.0192054	0.0803969	0.787761	1	1.06563
NR_028113	0610039K10Rik	chr2	163644850	163645800	+	0.173296	0.959977	0.315305	1	1.46976
NR_027874	0610040B10Rik	chr5	143329308	143332704	+	0.686582	1.14426	0.849852	1	-0.26309
NR_040757,NR_040758	0610040F04Rik	chr6	108610218	108660934	-	0.031606	0.0347445	0.981114	1	-0.863412
NM_029554	0610040J01Rik	chr5	63812495	63899619	+	0.0845832	0.475871	0.301321	1	1.49213
NR_040640	0610043K17Rik	chr4	101353783	101399185	+	0.215843	0.977619	0.466298	1	1.17929
NM_183249	1100001G20Rik	chr11	83746940	83752646	+	0	0.121179	0.59077	1	#DIV/0!
NM_001177402,NM_001177403	1110001A16Rik	chr17	78916499	78921048	+	1.47156	4.62182	0.183011	0.450635	0.651118
NM_025363	1110001J03Rik	chr6	38534861	38539449	+	8.69168	16.5872	0.851124	0.949037	-0.0676391
NR_030694	1110002L01Rik	chr12	3403883	3426747	-	1.54845	3.46505	0.644092	0.85233	0.162056
NM_026502	1110004E09Rik	chr16	90925811	90934849	-	8.3298	17.2609	0.86529	0.953812	0.051154
NM_019772	1110004F10Rik	chr7	116093380	116105210	+	38.3493	78.6389	0.827777	0.938908	0.0360429
NR_027810	1110006O24Rik	chr5	115631049	115631816	-	0.951508	1.23491	0.512701	0.772023	-0.623877
NM_026738	1110007C09Rik	chr13	49202951	49216026	-	42.4292	56.5576	0.0015978	0.0142763	-0.585338
NM_026124	1110008F13Rik	chr2	156863122	156873562	+	84.9594	139.788	0.0542874	0.207958	-0.281607
NM_029096,NM_133908	1110008J03Rik	chr5	120609060	120612589	-	3.68646	6.35402	0.569193	0.807889	-0.214566
NM_025373	1110008L16Rik	chr12	55302637	55382491	+	3.15897	6.56787	0.83508	0.94221	0.0559736
NM_198001	1110008P14Rik	chr2	32379101	32381915	-	16.6447	29.925	0.557584	0.801501	-0.153712
NM_026787	1110012L19Rik	chrX	70385913	70389416	+	8.6633	17.0031	0.905686	0.969342	-0.0271942
NR_045272	1110015O18Rik	chr3	4798708	4814911	+	0	0	1	1	#DIV/0!
NM_001048005,NM_001253777,NM_001253778,NM_001253780,NM_001253788,NM_028624,NR_045549,NR_045551	1110017D15Rik	chr4	41505014	41517333	-	0.112013	0.335699	0.704148	1	0.5835
NR_045995	1110019D14Rik	chr6	13871569	13896421	+	0.698304	1.06822	0.626028	0.842243	-0.386713
NR_027929,NR_027930	1110020A21Rik	chr17	84954967	84957710	-	0.121763	0.465782	0.709065	1	0.935573
NM_001276278	1110025L11Rik	chr16	89063410	89064002	-	0	0.089505	0.59077	1	#DIV/0!
NR_045139	1110028F11Rik	chr11	87699524	87705327	+	0	0.0176038	0.598626	1	#DIV/0!
NR_045470	1110028F18Rik	chr8	106587143	106594820	+	0	0.0395798	0.59077	1	#DIV/0!
NM_023483	1110032A03Rik	chr9	50762828	50768152	-	2.46047	3.95156	0.415042	0.70339	-0.316509
NM_001167996	1110032F04Rik	chr3	68869586	68872163	+	0.563235	1.13484	0.984958	0.994194	0.0106749
NM_028637	1110034G24Rik	chr2	132690283	132751055	+	0.808964	2.3237	0.403089	0.693558	0.522276
NR_045780	1110035M17Rik	chr11	95700106	95712754	-	0.257242	0.0988388	0.440918	1	-2.37998
NR_040713	1110036E04Rik	chr9	64049829	64054100	+	0.0380014	0.273238	0.584035	1	1.84604
NM_001081183	1110037F02Rik	chr4	11485958	11551143	+	17.2861	33.4669	0.737553	0.899188	-0.0468734
NR_015536,NR_027943	1110038B12Rik	chr17	34950236	34952471	-	43.2669	102.521	0.186863	0.454679	0.244579
NM_054099	1110038F14Rik	chr15	76948544	76950731	+	14.2505	26.1037	0.582744	0.817165	-0.126753
NR_040707	1110046J04Rik	chr13	33936032	33960181	+	1.53068	2.96711	0.955694	0.986086	-0.0451096
NM_175123	1110051M20Rik	chr2	91277828	91444642	-	2.5512	6.3449	0.371073	0.665597	0.314419
NR_037954	1110054M08Rik	chr16	24392556	24393655	-	0.706597	2.24118	0.459764	0.73392	0.665302
NM_001167767,NM_001167768,NM_172401	1110057K04Rik	chr12	8208127	8285759	+	7.56083	16.5585	0.413043	0.701694	0.130957
NM_026503	1110058L19Rik	chr1	23995939	24005640	-	6.9893	11.8423	0.522246	0.779746	-0.239274
NM_025423	1110059E24Rik	chr19	21597313	21652791	-	11.8862	24.2823	0.897467	0.966794	0.0306175
NM_025419	1110059G10Rik	chr9	122945089	122951000	-	3.31374	6.74862	0.912021	0.971158	0.02613
NM_026841	1110059M19Rik	chrX	45090904	45092790	+	0	0	1	1	#DIV/0!
NM_001142727	1110065P20Rik	chr4	124849485	124850730	-	12.4416	14.0896	0.00918943	0.0558568	-0.820542
NR_037955,NR_037956	1190002F15Rik	chr6	134929092	134951718	+	1.00701	2.31722	0.703401	0.88251	0.20231
NM_001033145	1190002N15Rik	chr9	94517864	94538081	-	58.1439	97.7727	0.193386	0.462208	-0.250195
NM_029821	1190003J15Rik	chr7	140835496	140837968	+	0.141368	0.758966	0.491595	1	1.42458
NM_001195435	1190003K10Rik	chr13	64481246	64497792	-	0	0	1	1	#DIV/0!
NM_197988	1190005I06Rik	chr8	120608602	120634382	-	0.41016	1.34956	0.54782	1	0.718226
NM_001135567,NM_001135568,NM_001135569	1190007I07Rik	chr10	82619851	82623228	-	2.81547	5.0894	0.799094	0.926911	-0.145878
NM_026177	1200011I18Rik	chr14	76086232	76110815	-	7.08739	17.8027	0.0486587	0.192656	0.328766
NM_025818	1200014J11Rik	chr11	73047867	73083579	+	7.21987	14.5904	0.931849	0.979144	0.0149707
NR_037957,NR_037958	1300002E11Rik	chr16	21794347	21809039	+	3.39402	8.75383	0.607892	0.832377	0.366921
NM_028788	1300002K09Rik	chr4	45848947	45887008	+	0.049418	0.0837727	0.888471	1	-0.238556
NR_040321	1300015D01Rik	chr2	173124749	173133204	+	0.00849455	0.129574	0.269846	1	2.93109
NM_027918	1300017J02Rik	chr9	103250530	103288297	-	0.2496	0.33316	0.589758	1	-0.583403
NM_027905	1300018J18Rik	chr15	89089107	89100340	+	7.67263	13.7772	0.45885	0.733785	-0.155513
NR_040496	1500002O10Rik	chr2	70489940	70563357	-	0	0.554059	0.157457	1	#DIV/0!
NR_015498	1500004A13Rik	chr3	88822010	88832487	-	0.743849	1.91593	0.422961	0.708433	0.364963
NR_037697,NR_037698	1500009C09Rik	chr15	82256023	82260753	+	0.0861062	0.453432	0.391883	1	1.3967
NM_001145198	1500009L16Rik	chr10	83722865	83762762	+	14.0072	37.7546	0.0409137	0.169923	0.430479
NR_027817,NR_027818	1500011B03Rik	chr5	114812800	114813976	-	8.96561	14.9752	0.532354	0.784604	-0.259894
NR_015476	1500011K16Rik	chr2	127791377	127792488	-	3.83896	10.139	0.354919	0.651186	0.401125
NM_001081005	1500012F01Rik	chr2	167062934	167065862	+	42.2754	86.5542	0.872145	0.957028	0.0337836
NR_045812,NR_045814	1500012K07Rik	chr7	75308702	75331419	+	0.0511395	0.0226726	0.82704	1	-2.1735
NR_029432	1500015A07Rik	chr18	61726390	61728253	+	3.88726	8.31284	0.754182	0.907426	0.0965859
NR_045817	1500015L24Rik	chr19	20405288	20422785	+	0.0318497	0.0612061	0.981114	1	-0.0576044
NM_024283	1500015O10Rik	chr1	43730602	43742564	+	0.762943	8.16275	3.76186e-05	0.000606202	2.41941
NR_038057	1500016L03Rik	chr11	84525660	84535831	+	0.419927	0.636732	0.786166	1	-0.399452
NR_033510	1500017E21Rik	chr19	36619418	36689479	-	0	0.143396	0.244518	1	#DIV/0!
NR_040484,NR_040485	1600002D24Rik	chr16	95841886	95929077	-	0	0.0286281	0.59077	1	#DIV/0!
NM_028056	1600002H07Rik	chr17	24215056	24220769	-	4.21868	8.72743	0.871442	0.956522	0.0487653
NM_027207	1600002K03Rik	chr10	80172944	80175119	+	4.81645	8.43555	0.681099	0.872305	-0.19149
NR_037959	1600010M07Rik	chr7	109998377	110006646	-	0.0402257	0.0861631	0.982472	1	0.0989508
NM_001083880,NM_001083881,NM_001083882,NM_026451	1600012H06Rik	chr17	14943184	14945939	+	18.0238	37.5781	0.751906	0.90637	0.0599897
NM_001085385,NM_028166	1600014C10Rik	chr7	38183787	38197565	+	1.72452	6.49869	0.00141057	0.0129314	0.913949
NM_028164	1600014C23Rik	chr17	45732864	45733844	-	0.047836	0	0.587098	1	#NUM!
NM_028046	1600014K23Rik	chrX	85249677	85270291	+	0.058998	0.126372	0.97534	1	0.0989388
NM_001081273	1600015I10Rik	chr6	48929896	48933687	+	0	0	1	1	#DIV/0!
NM_028050	1600016N20Rik	chr7	141210043	141214080	-	0.66324	0.828255	0.341859	0.637272	-0.679456
NR_040481	1600019K03Rik	chr16	35503170	35509419	-	0.0619015	0.111271	0.983131	1	-0.153969
NR_037960,NR_037961	1600020E01Rik	chr6	86527401	86564449	+	9.82397	17.3643	0.578891	0.815033	-0.178256
NR_073433	1600023N17Rik	chr5	45668701	45669708	-	0.293958	0.241617	0.441614	1	-1.28289
NR_038168	1600025M17Rik	chrX	56317608	56320664	+	0.05398	0	0.580589	1	#NUM!
NM_029639	1600029D21Rik	chr9	50494525	50505639	+	5.92333	30.6278	0.0340938	0.149602	1.37036
NR_028123	1600029I14Rik	chr9	99470421	99474751	+	0	0	1	1	#DIV/0!
NR_033522	1600029O15Rik	chr9	58202897	58208808	+	0.923892	0.975616	0.189017	0.456886	-0.92141
NM_029285	1700001C02Rik	chr5	30466077	30484087	+	0	0	1	1	#DIV/0!
NM_001172091,NM_029296	1700001C19Rik	chr17	47412734	47437375	-	0.180384	0.220895	0.627638	1	-0.707709
NR_045475	1700001D01Rik	chr8	61281522	61288872	-	0	0	1	1	#DIV/0!
NM_027940	1700001F09Rik	chr14	43342384	43347811	-	0	0	1	1	#DIV/0!
NR_038077	1700001G11Rik	chr14	66295329	66297129	-	0.143173	0.200025	0.854565	1	-0.517573
NR_033199	1700001G17Rik	chr1	33669824	33670712	+	0.289411	0.107128	0.290927	1	-2.43378
NM_001008547	1700001J03Rik	chr5	146182450	146185304	-	0.171454	0.578918	0.665184	1	0.755537
NR_033613	1700001J11Rik	chr9	40050558	40053025	+	0.0100401	0	0.587098	1	#NUM!
NM_025488	1700001K19Rik	chr12	110667689	110682619	-	1.34022	1.53906	0.293831	0.588042	-0.800421
NR_036590	1700001K23Rik	chr19	53248736	53255205	-	0.050777	0.315105	0.647688	1	1.63358
NR_027980	1700001L05Rik	chr15	83353847	83367297	-	2.93492	5.65742	0.820474	0.936071	-0.053177
NM_027035	1700001L19Rik	chr13	68597439	68614231	+	0.0985628	0.216739	0.95287	1	0.136843
NM_198000,NR_028486,NR_028487	1700001O22Rik	chr2	30795563	30803664	-	0.0172077	0.164959	0.614265	1	2.26098
NM_028156	1700001P01Rik	chr11	97771481	97775918	-	0.94971	1.86013	0.976488	0.992986	-0.0301587
NR_045478	1700003C15Rik	chr5	11749833	11769308	-	0	0	1	1	#DIV/0!
NR_045477	1700003D09Rik	chr11	98350718	98358283	-	0.0436561	0.0487235	0.781399	1	-0.841567
NM_027948	1700003E16Rik	chr6	83156404	83162975	+	0.132454	0.341174	0.781801	1	0.365022
NM_029305	1700003F12Rik	chr2	154548904	154550048	+	0.11437	0	0.415402	1	#NUM!
NR_045932	1700003F17Rik	chr11	82942341	82960681	-	0	0	1	1	#DIV/0!
NR_040720	1700003G13Rik	chr9	45318266	45322079	-	0	0	1	1	#DIV/0!
NR_029433	1700003G18Rik	chr7	116081762	116093149	-	0.0875905	0	0.512332	1	#NUM!
NR_015460	1700003H04Rik	chr3	124565891	124581091	-	0	0	1	1	#DIV/0!
NR_040507	1700003L19Rik	chr16	12811390	12848653	+	0	0	1	1	#DIV/0!
NM_027041	1700003M02Rik	chr4	34711332	34730206	-	0.192649	0.420302	0.90931	1	0.125455
NR_040647,NR_040648	1700003M07Rik	chr4	129960848	129965138	+	0.206041	0.322134	0.803695	1	-0.355274
NR_045982	1700003P14Rik	chr13	118556168	118588629	+	0	0	1	1	#DIV/0!
NM_027939	1700006A11Rik	chr3	124401155	124426028	-	0	0	1	1	#DIV/0!
NM_029287	1700006E09Rik	chr11	101987056	101992264	+	0	0	1	1	#DIV/0!
NR_045621	1700006F04Rik	chr14	119749227	119751564	+	0	0	1	1	#DIV/0!
NR_045900	1700006H21Rik	chr13	107687397	107692168	+	0.127147	0	0.427502	1	#NUM!
NM_001164235,NM_027944	1700007B14Rik	chr8	75448694	75984507	+	0	0	1	1	#DIV/0!
NR_040538	1700007F19Rik	chr3	58141707	58163807	-	0	0.0646485	0.552916	1	#DIV/0!
NM_001024614	1700007G11Rik	chr5	98329304	98802019	+	0	0.116951	0.533171	1	#DIV/0!
NR_045476	1700007J10Rik	chr11	59725917	59740154	-	0.396381	0.682552	0.848456	1	-0.215951
NM_027037	1700007K09Rik	chr7	131325931	131329499	-	0.11699	0.438797	0.683707	1	0.907168
NM_027040	1700007K13Rik	chr2	28462001	28466324	-	0.154098	0.309711	0.99147	1	0.00706982
NR_045709	1700007L15Rik	chr16	33379854	33380736	-	0.323967	0.928979	0.706982	1	0.519799
NR_040554	1700007P06Rik	chr1	187125138	187127852	+	0	0	1	1	#DIV/0!
NM_027050	1700008A04Rik	chr11	32820376	32824594	-	0	0	1	1	#DIV/0!
NM_001168369,NM_029292	1700008F21Rik	chr8	129067134	129183732	+	0	0	1	1	#DIV/0!
NM_027952	1700008I05Rik	chrX	135654698	135693790	-	0.0751076	0.0896562	0.762919	1	-0.744557
NR_024331	1700008J07Rik	chr7	127510438	127512869	-	1.18543	2.3886	0.971847	0.991872	0.0107548
NR_038141,NR_038142,NR_038143,NR_038144,NR_038145	1700008K24Rik	chr17	49112264	49113533	-	0	0	1	1	#DIV/0!
NM_027049	1700008O03Rik	chr7	44360045	44375030	-	0.146423	0.383867	0.834648	1	0.390464
NM_027048	1700008P02Rik	chr3	6615413	6620443	-	0	0	1	1	#DIV/0!
NR_046040	1700009C05Rik	chr6	81900465	81910800	-	0	0	1	1	#DIV/0!
NR_015547	1700009J07Rik	chr10	77893420	77896111	+	0	0	1	1	#DIV/0!
NM_001081095	1700009N14Rik	chr4	39450293	39451778	+	0.344254	0.239369	0.28506	1	-1.52424
NM_001081275	1700009P17Rik	chr1	171121661	171126967	+	0.138189	0.29743	0.944059	1	0.10591
NM_029308	1700010B08Rik	chr2	173719415	173722086	+	0	0.0531455	0.598626	1	#DIV/0!
NM_029590	1700010D01Rik	chrX	95732590	95733261	-	0	0.106366	0.59077	1	#DIV/0!
NR_040587	1700010I02Rik	chr3	7925303	7954887	-	0	0	1	1	#DIV/0!
NM_025851	1700010I14Rik	chr17	8988333	9008319	+	0.263335	0.561537	0.938907	0.98148	0.0924845
NR_040579	1700010J16Rik	chr10	112726926	112785599	+	0	0	1	1	#DIV/0!
NR_040512	1700010K23Rik	chr16	66657118	66664626	+	0	0	1	1	#DIV/0!
NM_025487	1700011A15Rik	chr15	101447745	101453909	+	0.0326988	0.105467	0.868373	1	0.689482
NR_045616	1700011B04Rik	chr13	35181623	35188014	+	0	0.0819081	0.59077	1	#DIV/0!
NM_029298	1700011E24Rik	chr17	87389571	87427741	-	0.0348607	0.181548	0.677056	1	1.38068
NM_025956	1700011H14Rik	chr14	49226359	49245428	-	0.0677679	0.621415	0.246058	1	2.19688
NM_029290	1700011I03Rik	chr18	57533826	57731065	+	0	0.0548877	0.59077	1	#DIV/0!
NR_045269	1700011J10Rik	chr2	72979432	72989249	+	1.16552	2.74369	0.708805	0.88498	0.235148
NM_026315	1700011L22Rik	chr8	79210430	79248583	-	0.0253364	0	0.587098	1	#NUM!
NR_073044	1700011M02Rik	chrX	102908905	102909651	+	3.37064	2.14475	0.04707	0.187749	-1.65221
NM_029587	1700012A03Rik	chr6	32050288	32058915	+	0	0	1	1	#DIV/0!
NM_001162428,NM_027038	1700012B07Rik	chr11	109791561	109828046	-	0.150726	0.212014	0.689335	1	-0.507762
NM_029306	1700012B09Rik	chr9	14758194	14771030	-	0.079279	0	0.512332	1	#NUM!
NR_015551	1700012B15Rik	chr12	3235791	3250374	+	4.73632	8.54335	0.66286	0.862503	-0.148965
NR_045171	1700012D01Rik	chr10	127667123	127668851	+	1.59842	2.0969	0.435683	0.718117	-0.608388
NR_015573	1700012D14Rik	chr7	111117673	111122675	-	0.47108	1.21367	0.768913	1	0.365331
NR_045140	1700012I11Rik	chr15	67226769	67377094	+	0	0	1	1	#DIV/0!
NM_029588	1700012L04Rik	chrX	9283764	9284288	+	0.10344	0.0907017	0.752705	1	-1.1896
NM_027056	1700012P22Rik	chr4	144418191	144438772	-	0	0	1	1	#DIV/0!
NM_001177502	1700013D24Rik	chr6	124347594	124357086	-	0.360384	0.397576	0.691357	1	-0.858306
NM_029314	1700013F07Rik	chr3	108537584	108544697	+	0.0418565	0.0804364	0.981114	1	-0.0576032
NR_045273	1700013G23Rik	chr11	59946892	59948147	-	0.214291	0.370381	0.925727	1	-0.210563
NM_027063	1700013G24Rik	chr4	137453296	137455461	+	0	0.0459637	0.598626	1	#DIV/0!
NM_001200013	1700013H16Rik	chrX	53742901	53757831	-	4.0965	4.37352	0.0322782	0.143642	-0.905597
NM_001039593	1700015E13Rik	chr1	170308861	170312125	+	0.152332	0.282454	0.96126	1	-0.109198
NM_001200025	1700015F17Rik	chr5	5437827	5479143	-	0.0764875	0.208892	0.873604	1	0.44946
NM_001195601	1700015G11Rik	chr7	52011680	52015716	-	0.0638635	0	0.587098	1	#NUM!
NM_027077	1700016C15Rik	chr1	177729814	177753305	+	0	0.205302	0.438148	1	#DIV/0!
NM_024271	1700016D06Rik	chr8	11654924	11678750	-	0	0.0377026	0.598626	1	#DIV/0!
NR_045891	1700016G22Rik	chr13	5855509	5858092	-	0.0995855	0.57131	0.543816	1	1.52027
NM_001163550,NM_028824	1700016H13Rik	chr5	103648587	103655732	-	0	0	1	1	#DIV/0!
NM_198637	1700016K19Rik	chr11	75999912	76003569	+	0.584488	0.650066	0.459061	1	-0.846586
NR_045824	1700016L04Rik	chr10	14705609	14759019	+	0.0648945	0.0523279	0.748595	1	-1.31052
NR_040460	1700016L21Rik	chr1	80445932	80475660	+	0	0	1	1	#DIV/0!
NR_038149	1700016P04Rik	chr6	13413337	13415996	+	0	0	1	1	#DIV/0!
NM_028820	1700017B05Rik	chr9	57252322	57262599	-	31.4284	32.5906	2.59206e-10	1.49177e-08	-0.947613
NM_027058	1700017D01Rik	chr19	11096816	11130878	-	0.0415059	0	0.556732	1	#NUM!
NR_040445	1700017G19Rik	chr3	40504865	40522912	-	0.0121062	0	0.580589	1	#NUM!
NR_040326	1700017J07Rik	chr2	168978269	168978906	+	0	0	1	1	#DIV/0!
NM_001081246	1700017N19Rik	chr10	100592386	100618391	+	0	0	1	1	#DIV/0!
NR_029439	1700018A04Rik	chr13	31565492	31582513	-	0	0.141029	0.533171	1	#DIV/0!
NM_029597	1700018B08Rik	chr8	121530784	121541954	-	0.0229436	0.0491449	0.982472	1	0.09895
NR_003617	1700018B24Rik	chr3	48605731	48609100	-	0.787104	1.2545	0.502036	0.764602	-0.327509
NM_029324	1700018C11Rik	chr4	63607091	63622429	-	0	0	1	1	#DIV/0!
NM_027069	1700018F24Rik	chr5	145042990	145045678	+	0	0	1	1	#DIV/0!
NR_045422	1700018G05Rik	chrX	102928372	102929107	+	0.928938	0.83541	0.467345	1	-1.1531
NR_028360	1700018L02Rik	chr19	29047483	29048729	+	0.0682845	0.32647	0.545678	1	1.25732
NM_027070	1700019A02Rik	chr1	53158577	53187617	-	0.126133	0.473088	0.683707	1	0.907168
NM_029598	1700019B03Rik	chr8	3470862	3487178	+	0.563522	0.587981	0.295949	0.590096	-0.938701
NR_045442,NR_045443	1700019B21Rik	chrX	62510539	62527011	-	1.53175	1.807	0.269371	0.559438	-0.761594
NM_144953	1700019D03Rik	chr1	52925127	52952840	-	0	0.177834	0.451069	1	#DIV/0!
NR_040497	1700019E08Rik	chr2	45696605	45698447	+	0.17852	0.308554	0.925727	1	-0.210564
NM_001145895,NM_029331	1700019G17Rik	chr6	85899051	85904938	-	0.537071	1.68212	0.159492	0.414909	0.647096
NR_040255	1700019G24Rik	chr6	5963897	5977393	-	0.105449	0.38045	0.750605	1	0.851166
NM_025619	1700019L03Rik	chr2	32777413	32784405	-	0.588561	1.46785	0.669079	0.866645	0.31844
NM_027076	1700019M22Rik	chr12	96046615	96047222	-	0	0.0783197	0.598626	1	#DIV/0!
NM_026208	1700019N19Rik	chr19	58785803	58794414	-	0.0319903	0.0575043	0.983131	1	-0.153965
NM_027966	1700019O17Rik	chr1	86426329	86428049	+	0	0.0308405	0.59077	1	#DIV/0!
NM_001163483,NM_029375	1700020A23Rik	chr2	130405296	130406074	+	0	0.38036	0.33701	1	#DIV/0!
NM_023781	1700020D05Rik	chr19	5502769	5503787	-	0.488961	1.23789	0.725722	0.893131	0.340096
NR_045979	1700020G17Rik	chr10	110801174	110896507	-	0	0	1	1	#DIV/0!
NR_015473,NR_027832	1700020I14Rik	chr2	119594296	119600744	+	28.8104	58.7139	0.9076	0.969661	0.0271087
NM_025492	1700020L24Rik	chr11	83437694	83441232	+	0.445132	1.55949	0.41598	0.703635	0.808774
NR_040742	1700020M21Rik	chr9	120913774	120915250	-	0	0	1	1	#DIV/0!
NR_027968	1700020N01Rik	chr10	21593145	21622375	+	0.526243	0.559145	0.422658	1	-0.912507
NM_029316	1700020N15Rik	chrX	69945281	69945980	+	0	0	1	1	#DIV/0!
NR_026924	1700020N18Rik	chr1	91404879	91406029	-	0	0	1	1	#DIV/0!
NM_026411	1700021F05Rik	chr10	43525121	43540994	-	17.8439	38.7215	0.601201	0.827907	0.1177
NM_028158	1700021F07Rik	chr2	173522592	173528502	+	0.130785	0.0742876	0.603554	1	-1.816
NM_001200038,NM_172615	1700021K19Rik	chr16	32821702	32868366	-	17.0788	22.9195	9.58463e-05	0.00134696	-0.575628
NR_045800	1700021N21Rik	chr4	134448765	134450171	-	0	0.052617	0.598626	1	#DIV/0!
NR_003953	1700022A21Rik	chr5	24645453	24648860	+	0	0	1	1	#DIV/0!
NR_045509	1700022A22Rik	chr15	46324585	46373899	+	0	0	1	1	#DIV/0!
NR_040568	1700022E09Rik	chr16	59466872	59469238	-	0	0	1	1	#DIV/0!
NR_045488	1700022H16Rik	chr12	9565236	9570585	-	0	0.211544	0.533171	1	#DIV/0!
NM_026088	1700022I11Rik	chr4	42969946	42974325	+	0.0979228	0.162149	0.841181	1	-0.272392
NM_029336	1700022P22Rik	chr1	191036822	191042941	+	0.0689885	0.248021	0.819338	1	0.846034
NR_045909	1700023C21Rik	chr11	109845878	109848476	+	0	0	1	1	#DIV/0!
NM_027970	1700023E05Rik	chr5	77016023	77061522	+	0.0343538	0.148032	0.658929	1	1.10736
NR_038039	1700023F02Rik	chr10	66120609	66124064	-	0.21547	0	0.483566	1	#NUM!
NM_001254724,NM_027082	1700023F06Rik	chr11	103198947	103208558	-	0.0763315	0.1231	0.926744	1	-0.310519
NR_040263,NR_040264	1700023L04Rik	chr6	29985329	29993531	+	0.623641	0.706477	0.514542	1	-0.820072
NR_045479	1700024B18Rik	chr14	123987635	124015684	+	0	0	1	1	#DIV/0!
NR_045363	1700024F13Rik	chr13	3498050	3501393	+	0.48705	1.03729	0.946533	1	0.0906789
NM_001034037	1700024G13Rik	chr14	32376502	32388373	-	0	0.119644	0.598626	1	#DIV/0!
NR_040508	1700024P03Rik	chr2	110031250	110050479	-	0	0	1	1	#DIV/0!
NM_027064	1700024P04Rik	chr13	98984090	98984565	-	0	0	1	1	#DIV/0!
NM_001162980	1700024P16Rik	chr4	104913456	105016863	+	0.464531	2.3264	0.0316045	0.141426	1.32425
NR_040310	1700025B11Rik	chr15	77558240	77561892	-	0	0	1	1	#DIV/0!
NR_033448	1700025C18Rik	chr2	165078693	165090750	-	0	0	1	1	#DIV/0!
NM_027074	1700025F22Rik	chr19	11139683	11165320	-	0	0	1	1	#DIV/0!
NR_040578	1700025F24Rik	chr10	119413444	119426864	+	0	0.118739	0.552916	1	#DIV/0!
NM_197990	1700025G04Rik	chr1	151884524	152090320	-	13.7299	14.2639	1.23187e-10	7.57026e-09	-0.944954
NR_045825	1700025K24Rik	chr17	54352583	54370074	-	0	0	1	1	#DIV/0!
NR_040687,NR_040688,NR_040689	1700025M24Rik	chr5	73268580	73284184	-	0	0	1	1	#DIV/0!
NR_040523	1700025N23Rik	chr6	39063879	39067586	-	0.0602063	0.164427	0.873604	1	0.449462
NM_029335	1700026D08Rik	chr7	83775617	83794839	-	0.781905	1.05263	0.489341	0.756117	-0.57106
NR_028286	1700026D11Rik	chr2	132490728	132524057	+	0	0.05622	0.598626	1	#DIV/0!
NR_045487	1700026F02Rik	chr8	71006728	71026755	-	0	0	1	1	#DIV/0!
NM_027283	1700026L06Rik	chr2	28692080	28699651	-	0.110785	0.442066	0.685318	1	0.996493
NR_038001,NR_038002	1700027A15Rik	chr1	73024586	73025508	+	0	0	1	1	#DIV/0!
NR_040681	1700027F09Rik	chr5	64454813	64467942	-	0	0	1	1	#DIV/0!
NR_040594	1700027H10Rik	chr3	45416584	45439309	-	0	0	1	1	#DIV/0!
NR_040741	1700027I24Rik	chr9	36668856	36693189	-	0.078026	0.144676	0.97196	1	-0.109196
NR_040581	1700027J07Rik	chr10	43746158	43765836	+	0	0	1	1	#DIV/0!
NR_033605	1700028B04Rik	chr7	28496941	28497492	+	0.0448896	0	0.587098	1	#NUM!
NR_045377,NR_045378	1700028D13Rik	chr5	112206763	112210002	+	0	0	1	1	#DIV/0!
NR_045699,NR_045700	1700028E10Rik	chr5	151368675	151414083	+	0.372218	0.611144	0.901471	1	-0.284636
NR_038042	1700028I16Rik	chr10	82812123	82824242	+	0.392441	0.641642	0.810367	1	-0.290707
NR_029436	1700028J19Rik	chr7	44229930	44236122	-	0.29138	0.50439	0.86625	1	-0.20836
NM_175241,NM_182745	1700028K03Rik	chr5	107534711	107551542	+	0.284341	1.06432	0.192795	0.461693	0.90423
NR_036591	1700028M03Rik	chr3	83555367	83574118	-	0	0	1	1	#DIV/0!
NM_026188	1700028P14Rik	chr19	23558760	23652812	-	0.0340173	0	0.580589	1	#NUM!
NR_040509	1700028P15Rik	chr2	171956879	171962799	-	0.0344942	0.0556289	0.946756	1	-0.310519
NR_040531	1700029B22Rik	chr7	131146439	131150578	+	0	0	1	1	#DIV/0!
NM_001080777,NM_025585	1700029F12Rik	chr13	97022135	97034362	-	0	0	1	1	#DIV/0!
NM_001080781,NM_025601	1700029H14Rik	chr8	13550733	13562448	-	0	0.152111	0.533171	1	#DIV/0!
NM_183112	1700029I15Rik	chr2	92382918	92383603	+	1.05739	1.92145	0.910925	1	-0.138316
NR_040494	1700029J03Rik	chr16	93396815	93458872	-	0.0748465	0.0672705	0.781399	1	-1.15396
NM_001033148	1700029J07Rik	chr8	45953606	45975252	-	0.711778	1.53209	0.83722	0.943445	0.106007
NR_015613,NR_027909	1700029M20Rik	chr4	135626655	135630198	+	0.163345	0.317242	0.977023	1	-0.0423341
NR_045489	1700029N11Rik	chr13	44439727	44457567	+	0	0	1	1	#DIV/0!
NM_025503	1700029P11Rik	chr15	81980540	81981563	+	0.989085	1.59321	0.682467	0.872787	-0.312233
NR_045457	1700030A11Rik	chr17	28905265	28906771	+	0	0.0536243	0.598626	1	#DIV/0!
NR_015521	1700030C10Rik	chr12	20804392	20815779	-	1.05998	1.01738	0.103614	0.316228	-1.05918
NR_045731	1700030F04Rik	chr6	117679207	117751769	-	0	0	1	1	#DIV/0!
NM_028180	1700030F18Rik	chr15	99918348	99931658	-	0	0	1	1	#DIV/0!
NM_027103	1700030J22Rik	chr8	116969599	116978943	-	1.33469	2.25477	0.551534	0.797088	-0.24353
NM_028170	1700030K09Rik	chr8	72443880	72460541	+	1.33883	4.33715	0.0655697	0.236372	0.695775
NR_040592	1700030L20Rik	chr3	136435270	136449349	-	0	0	1	1	#DIV/0!
NR_045903	1700030M09Rik	chr8	121544388	121547652	+	0	0.0493967	0.598626	1	#DIV/0!
NR_045304	1700030N03Rik	chr19	3153799	3197703	-	0	0	1	1	#DIV/0!
NR_045345	1700030O20Rik	chr10	116723067	116729177	-	0	0	1	1	#DIV/0!
NR_045439	1700031A10Rik	chr17	36923792	36933432	+	0.120557	0.234407	0.987709	1	-0.0406961
NM_028496	1700031F05Rik	chrX	102859187	102866353	-	0.065133	0	0.447581	1	#NUM!
NR_015496	1700031M16Rik	chr15	98398445	98416135	+	0	0	1	1	#DIV/0!
NR_045910	1700031P21Rik	chr12	52599984	52602322	-	0	0.174594	0.59077	1	#DIV/0!
NM_030097	1700034E13Rik	chr18	52646220	52663731	+	0	0.0998289	0.598626	1	#DIV/0!
NM_001163521,NM_028504	1700034F02Rik	chr11	29547950	29578352	+	0.0571385	0.256682	0.493818	1	1.16744
NR_045396,NR_045397	1700034G24Rik	chr5	112582936	112589996	-	0	0	1	1	#DIV/0!
NR_030669	1700034H15Rik	chr1	191894072	191907527	-	0.766882	0.79962	0.0614507	0.226073	-0.93969
NR_045380	1700034I23Rik	chr3	40900199	40902543	-	0.0125915	0.0203063	0.946756	1	-0.310523
NM_001164236,NM_028509	1700034J05Rik	chr6	146951301	146954421	-	0	0	1	1	#DIV/0!
NR_040756	1700034K08Rik	chr9	92979916	93005733	-	0	0	1	1	#DIV/0!
NM_029671	1700034O15Rik	chr6	41684431	41685717	+	0.03344	0.0642623	0.981114	1	-0.0576044
NR_040462	1700034P13Rik	chr1	9747648	9771256	+	0.0656445	0.129891	0.950019	1	-0.0154457
NR_040542	1700036G14Rik	chr3	85317519	85332027	+	0	0	1	1	#DIV/0!
NM_028484	1700037C18Rik	chr16	3905798	3908689	-	0.544547	0.859577	0.73296	0.896449	-0.341428
NM_026091	1700037H04Rik	chr2	131146325	131160020	-	13.953	23.439	0.250801	0.538629	-0.251664
NM_001033176	1700039E15Rik	chr7	45282873	45288993	+	0.0456612	0	0.427502	1	#NUM!
NR_045315	1700039E22Rik	chr19	44828493	44835938	-	0	0	1	1	#DIV/0!
NM_028491	1700040L02Rik	chr10	68430956	68541875	-	0.733376	0.779312	0.325976	0.621539	-0.912353
NR_040610	1700040N02Rik	chr2	170356361	170380435	+	0	0	1	1	#DIV/0!
NR_033784	1700041C23Rik	chr9	57175275	57186110	+	0.062416	0	0.587098	1	#NUM!
NR_040573	1700041M19Rik	chr16	77004228	77010881	-	0	0	1	1	#DIV/0!
NM_001081671	1700042B14Rik	chrX	155124981	155147849	-	0	0	1	1	#DIV/0!
NM_001099295	1700042G07Rik	chr4	116173372	116174297	+	0	0	1	1	#DIV/0!
NR_038178,NR_038179	1700042G15Rik	chr4	57359792	57364292	-	0	0	1	1	#DIV/0!
NR_045178	1700042O10Rik	chr11	11868123	11885321	+	0.138301	0.187339	0.794182	1	-0.562164
NR_045624	1700044C05Rik	chr14	118365878	118398165	+	0	0	1	1	#DIV/0!
NR_033785	1700044K03Rik	chr18	49523289	49524441	+	0	0	1	1	#DIV/0!
NR_040649	1700045H11Rik	chr4	150828225	150854949	-	0	0.089505	0.59077	1	#DIV/0!
NR_045918	1700046C09Rik	chr11	14560336	14599225	-	0	0	1	1	#DIV/0!
NR_073363	1700047E10Rik	chr14	44191607	44213237	-	0	0.0934445	0.59077	1	#DIV/0!
NR_040447	1700047G03Rik	chr15	11967062	11970083	+	0	0	1	1	#DIV/0!
NM_001100116	1700047I17Rik2	chr12	55199592	55217146	+	0	0	1	1	#DIV/0!
NR_040691	1700047L14Rik	chr5	108763842	108768917	+	0	0.299166	0.438148	1	#DIV/0!
NR_015458	1700047M11Rik	chr1	182300834	182303289	+	0	0.232113	0.468028	1	#DIV/0!
NR_045300	1700048M11Rik	chr16	92308716	92312466	-	0.562175	0.636735	0.615207	1	-0.820326
NR_033553	1700048O20Rik	chr9	121937275	121947016	+	2.27159	4.37976	0.900664	0.967818	-0.0528507
NR_033636	1700049E15Rik	chr6	147690241	147702374	+	0.0269045	0	0.587098	1	#NUM!
NR_040525	1700049E22Rik	chr6	100527400	100533426	+	0	0	1	1	#DIV/0!
NM_028538	1700049G17Rik	chr7	27907392	27929430	-	1.11326	2.8534	0.259446	0.548505	0.357891
NR_003644	1700049L16Rik	chr10	71979885	71980690	-	0	0	1	1	#DIV/0!
NR_045922	1700051A21Rik	chr11	72266844	72268556	+	0	0	1	1	#DIV/0!
NR_033786	1700052I22Rik	chr12	80923432	80924447	-	0	0.140786	0.59077	1	#DIV/0!
NR_027956	1700052K11Rik	chr11	105179021	105181433	-	1.78428	3.06478	0.572829	0.810609	-0.219554
NM_024261	1700052N19Rik	chr10	4432605	4455140	+	4.58123	8.85234	0.833204	0.940971	-0.0496761
NR_045320	1700054A03Rik	chr19	53076252	53084392	+	0	0	1	1	#DIV/0!
NR_027865	1700054K19Rik	chr6	112210708	112212518	+	0	0	1	1	#DIV/0!
NR_045919	1700054M17Rik	chr2	118304914	118308166	+	0	0.119273	0.59077	1	#DIV/0!
NM_026096	1700054O13Rik	chrX	9846947	9847500	+	0.0447275	0	0.587098	1	#NUM!
NR_040726	1700055C04Rik	chr9	64038465	64041465	-	0	0	1	1	#DIV/0!
NM_028545	1700055N04Rik	chr19	3958808	3970438	+	0	0	1	1	#DIV/0!
NM_028516	1700056E22Rik	chr1	184033032	184033998	-	0.720252	1.38037	0.935757	0.980301	-0.0615166
NM_001033184	1700057G04Rik	chr9	92309377	92357876	+	0.145839	0.0504529	0.405047	1	-2.53136
NR_040774	1700057H15Rik	chr4	124449626	124485959	-	0	0	1	1	#DIV/0!
NR_028107	1700058G18Rik	chr10	116418121	116421235	+	0	0	1	1	#DIV/0!
NR_045732	1700060C16Rik	chr6	143593353	143651288	-	0	0	1	1	#DIV/0!
NR_036606	1700060C20Rik	chr2	158192008	158195734	+	0.0419984	0	0.587098	1	#NUM!
NR_038180	1700061F12Rik	chr2	9189515	9197484	+	0	0	1	1	#DIV/0!
NM_030141	1700061G19Rik	chr17	56875633	56888838	+	0.343836	0.89124	0.627949	0.842968	0.374091
NR_038029	1700061I17Rik	chr3	117060522	117077765	-	0	0	1	1	#DIV/0!
NR_040467	1700063A18Rik	chr1	95990659	96021758	-	0	0	1	1	#DIV/0!
NR_040392	1700063D05Rik	chr9	41206155	41217627	+	0.083292	0.418373	0.592418	1	1.32854
NR_045383	1700063O14Rik	chr5	91766242	91767300	-	0	0	1	1	#DIV/0!
NR_045348	1700064J06Rik	chr10	119092905	119103107	+	0	0	1	1	#DIV/0!
NR_045288	1700064M15Rik	chr12	99626053	99627974	-	0	0.0822891	0.59077	1	#DIV/0!
NM_001271569,NR_073361	1700065D16Rik	chr9	95855418	95857882	-	0.173374	0	0.556732	1	#NUM!
NR_040315	1700065I16Rik	chr15	63817188	63819540	+	0	0	1	1	#DIV/0!
NM_026099	1700065I17Rik	chr18	56588348	56594779	+	0	0	1	1	#DIV/0!
NR_040526	1700065J11Rik	chr6	35330846	35336829	+	0	0	1	1	#DIV/0!
NR_040468	1700065J18Rik	chr1	192841705	192842739	+	0.0730865	0.367112	0.695805	1	1.32854
NR_045386	1700065O20Rik	chr18	49803332	49817956	-	0	0	1	1	#DIV/0!
NR_040465	1700066B17Rik	chr1	39842428	39847330	-	0.344537	0.4895	0.796211	1	-0.493353
NM_001033168	1700066B19Rik	chr18	35726989	35730869	+	0.0197916	0.0211967	0.82704	1	-0.901048
NR_045726	1700066J24Rik	chr4	41517437	41518929	+	1.12373	3.17307	0.526441	0.782032	0.497586
NM_028546	1700066M21Rik	chr1	57377620	57385422	+	3.86181	7.54492	0.892382	0.965405	-0.0337715
NR_045924	1700066N21Rik	chr5	87908588	87979351	-	0	0	1	1	#DIV/0!
NR_015541	1700066O22Rik	chr18	57504422	57533752	-	0.0307573	0.055288	0.983131	1	-0.153963
NR_040471	1700067G17Rik	chr1	89016113	89022210	+	0	0.0880206	0.59077	1	#DIV/0!
NM_183097	1700067K01Rik	chr8	84001706	84004770	+	0.373544	0.606315	0.80549	1	-0.301211
NM_026625	1700067P10Rik	chr17	48089632	48090920	+	0	0	1	1	#DIV/0!
NR_033216	1700069L16Rik	chr5	113692424	113724772	-	0	0.0676397	0.598626	1	#DIV/0!
NR_040527	1700069P05Rik	chr6	118246695	118248454	-	0	0	1	1	#DIV/0!
NM_001033765	1700071K01Rik	chr11	81572502	81573539	-	0	0	1	1	#DIV/0!
NR_045444,NR_045445	1700071M16Rik	chr17	43588340	43591509	-	0.050503	0.0901889	0.86529	1	-0.163419
NR_040727	1700072B07Rik	chr9	58370504	58374183	+	0	0	1	1	#DIV/0!
NR_045733	1700072O05Rik	chr6	120554796	120574204	+	0	0	1	1	#DIV/0!
NR_003625	1700073E17Rik	chr6	145387625	145392223	+	0.0515885	0.242031	0.313211	1	1.23007
NR_045296	1700074H08Rik	chr13	119680042	119681582	+	0	0	1	1	#DIV/0!
NM_028550	1700074P13Rik	chr6	40920460	40940557	-	0	0	1	1	#DIV/0!
NM_028562	1700080E11Rik	chr9	105143344	105145082	-	0	0	1	1	#DIV/0!
NR_040500	1700080N15Rik	chr2	4132065	4141141	-	0	0	1	1	#DIV/0!
NM_028851	1700080O16Rik	chrX	51968695	51972772	-	0.241138	0.277015	0.569016	1	-0.799898
NR_040693	1700081H04Rik	chr5	119108236	119114543	+	0	0	1	1	#DIV/0!
NR_045928	1700081H22Rik	chr7	50517309	50575884	-	0	0	1	1	#DIV/0!
NM_001033185	1700084C01Rik	chr1	169928939	169934653	+	0	0.316566	0.169333	1	#DIV/0!
NR_028299	1700084E18Rik	chr2	30237198	30237631	-	1.44446	2.18529	0.686173	0.874319	-0.402702
NR_045965	1700084F23Rik	chr13	70004050	70028348	-	0	0	1	1	#DIV/0!
NR_033608	1700084J12Rik	chr15	33405209	33405939	-	0	0.072608	0.59077	1	#DIV/0!
NR_038127,NR_038128,NR_038129	1700085B03Rik	chr5	127256860	127281623	-	0	0	1	1	#DIV/0!
NR_046045	1700085C21Rik	chr12	82932520	82939155	-	0	0	1	1	#DIV/0!
NR_030733,NR_030734,NR_030735	1700086L19Rik	chr12	74284276	74295950	+	0.108021	0.194222	0.977115	1	-0.153598
NR_015475,NR_027903,NR_027904	1700086O06Rik	chr18	38238405	38250565	-	0.882989	2.35473	0.433536	0.716894	0.415095
NM_138581	1700088E04Rik	chr15	79134655	79141251	-	0.551778	1.13081	0.972648	0.991936	0.0351929
NR_045366	1700091E21Rik	chr18	64157724	64277180	-	0	0	1	1	#DIV/0!
NR_073362	1700091H14Rik	chr14	42089750	42095277	-	0	0.0382395	0.59077	1	#DIV/0!
NR_045467	1700092C02Rik	chr8	77624172	77628956	+	0	0.133012	0.598626	1	#DIV/0!
NR_045931	1700092C10Rik	chr14	69164799	69171843	-	1.31115	1.0714	0.222691	0.503061	-1.29133
NR_045933	1700092E19Rik	chr13	26283159	26312406	-	0	0	1	1	#DIV/0!
NR_045930	1700092K14Rik	chr11	114198258	114199199	+	0	0	1	1	#DIV/0!
NM_001177347	1700092M07Rik	chr19	8740718	8741225	+	1.55952	2.77518	0.863155	0.953397	-0.168521
NM_001110133,NM_026105	1700093K21Rik	chr11	23516203	23519942	-	0.0223689	0.176778	0.57567	1	1.98237
NM_028567	1700094D03Rik	chr3	90062796	90068347	+	2.08054	5.1213	0.31996	0.615214	0.299552
NR_040580	1700094J05Rik	chr10	76389015	76401507	+	0	0	1	1	#DIV/0!
NR_046049	1700094M24Rik	chr6	52492451	52500085	+	0	0	1	1	#DIV/0!
NR_045468	1700095A21Rik	chr4	146519039	146546873	-	0.0276212	0.282586	0.417791	1	2.35484
NR_040675,NR_040676	1700095B10Rik	chr5	112793292	112801701	+	0	0	1	1	#DIV/0!
NR_040759	1700095B22Rik	chr3	105448190	105452955	-	0.293208	0.654955	0.907369	1	0.159469
NR_027883	1700096J18Rik	chr11	109346867	109353651	+	0.0545795	0.221794	0.796754	1	1.02279
NR_027388	1700096K18Rik	chr5	25530018	25531466	+	0.493772	1.46688	0.471992	0.741955	0.570832
NR_045287	1700097N02Rik	chr17	30622441	30626905	-	0.122916	0.24479	0.998629	1	-0.00613042
NR_045934	1700100L14Rik	chr13	70573241	70576104	+	0	0.0778247	0.59077	1	#DIV/0!
NM_001085514,NM_001166705	1700101E01Rik	chr2	29051897	29055066	-	0.226718	0.401192	0.977414	1	-0.176609
NR_045270	1700101I11Rik	chr6	129532184	129533284	-	0.312055	0.455811	0.796431	1	-0.453365
NR_045045	1700101O22Rik	chr12	7372039	7380330	-	0	0	1	1	#DIV/0!
NR_045302,NR_045303	1700102H20Rik	chr17	3557824	3559863	+	0.269926	0.597951	0.65079	1	0.147463
NM_053216	1700102P08Rik	chr9	108392834	108397767	+	1.50202	3.69812	0.592336	0.82333	0.299888
NR_045805	1700104A03Rik	chr9	54268580	54301570	-	0	0	1	1	#DIV/0!
NR_045703	1700105P06Rik	chr19	7383003	7383557	+	0.382841	0.0956332	0.278146	1	-3.00116
NM_028859	1700106J16Rik	chr11	88294043	88295261	+	0.0890994	0	0.349156	1	#NUM!
NR_015485	1700108F19Rik	chr14	76677568	76687108	+	0.130599	0.280588	0.962469	1	0.103306
NR_015532	1700108J01Rik	chr14	122229905	122233638	-	0	0	1	1	#DIV/0!
NR_027899	1700109F18Rik	chr2	74710044	74716130	-	0.0743755	0.627225	0.345463	1	2.07608
NR_033788	1700109G14Rik	chr14	61292983	61305334	-	0.0370013	0	0.580589	1	#NUM!
NR_046197	1700109G15Rik	chr11	84716976	84720432	-	0.141423	0	0.512332	1	#NUM!
NM_029843	1700109H08Rik	chr5	3571716	3584341	+	1.79198	3.22507	0.866541	0.954236	-0.152228
NR_045936	1700109I08Rik	chr14	39655663	39685293	+	0	0	1	1	#DIV/0!
NR_045461	1700110C19Rik	chr17	10324602	10329312	+	0.0817925	0.20542	0.905838	1	0.328537
NR_038059	1700110I01Rik	chr14	3743493	3783730	+	0	0	1	1	#DIV/0!
NR_040728	1700110K17Rik	chr9	40333472	40343337	+	0	0	1	1	#DIV/0!
NM_029680	1700110M21Rik	chr14	101197690	101200069	-	0	0	1	1	#DIV/0!
NR_033213	1700111N16Rik	chrX	69929260	70143588	-	0	0	1	1	#DIV/0!
NM_028275	1700112E06Rik	chr14	22019712	23056088	+	0.0868112	0.622905	0.331767	1	1.84306
NR_040472	1700112H15Rik	chr1	184527841	184557691	-	0.133501	0.320061	0.90894	1	0.261491
NR_077218	1700112J05Rik	chr5	77006442	77018863	-	0	0	1	1	#DIV/0!
NR_045997	1700113A16Rik	chr3	88171560	88177785	-	12.4972	24.5342	0.898859	0.967074	-0.0268107
NM_029685	1700113H08Rik	chr10	87058046	87230599	+	0.0624223	0.0354567	0.603554	1	-1.816
NR_040536	1700119H24Rik	chr16	34935855	34939329	-	0.0422851	0	0.587098	1	#NUM!
NR_045627	1700120C14Rik	chr15	99251788	99262041	+	0.159643	0	0.512332	1	#NUM!
NR_045368	1700120E14Rik	chr18	74495678	74531124	-	0	0.0274723	0.59077	1	#DIV/0!
NR_046050	1700120G07Rik	chr7	135191765	135196002	-	0	0	1	1	#DIV/0!
NR_027915	1700120K04Rik	chr7	127603903	127604445	-	0.936991	1.74662	0.918211	1	-0.101542
NR_045453	1700121L16Rik	chrX	104816776	104842455	+	0	0	1	1	#DIV/0!
NR_036593	1700121N20Rik	chr12	106442652	106447666	-	0	0	1	1	#DIV/0!
NM_029689	1700122O11Rik	chr17	48036745	48038293	-	0	0	1	1	#DIV/0!
NM_001165919	1700123I01Rik	chr19	6184410	6224219	+	0.409901	0.338273	0.256837	1	-1.27709
NM_029693	1700123K08Rik	chr5	138561840	138564694	-	0	0.0961746	0.533171	1	#DIV/0!
NR_003643	1700123L14Rik	chr6	96164503	96166205	-	0	0.0279615	0.598626	1	#DIV/0!
NR_040577	1700123M08Rik	chr4	11966574	11994295	+	1.55699	3.20653	0.945189	0.983436	0.0422578
NR_045185	1700123O12Rik	chr4	10508031	10797802	-	0	0	1	1	#DIV/0!
NM_021437	1700123O20Rik	chr14	54686171	54690742	+	16.6206	28.7177	0.238106	0.522922	-0.211032
NR_045799	1700123O21Rik	chr16	5975587	5998496	+	0	0	1	1	#DIV/0!
NR_040651	1700125G02Rik	chr4	124890888	124894782	-	0	0	1	1	#DIV/0!
NR_040548	1700125G22Rik	chr3	27154026	27157019	+	0.0630733	0	0.512332	1	#NUM!
NR_038181,NR_038189	1700125H03Rik	chr8	68368459	68375710	+	0	0	1	1	#DIV/0!
NM_028589	1700125H20Rik	chr11	85171096	85181154	+	0.111397	0.146518	0.804896	1	-0.604639
NR_040695	1700126H18Rik	chr5	66166607	66191335	-	0	0	1	1	#DIV/0!
NR_045938	1700128A07Rik	chr14	106417187	106486520	-	0	0.0553702	0.598626	1	#DIV/0!
NR_033618	1700128F08Rik	chr9	8221889	8241987	+	0	0	1	1	#DIV/0!
NM_026461	1700129C05Rik	chr14	59133040	59142893	-	0	0	1	1	#DIV/0!
NR_040439	1810006J02Rik	chr1	98131467	98144655	+	0.0321909	0.273452	0.336221	1	2.08656
NR_045472	1810007C17Rik	chr12	49476993	49480862	-	0	0	1	1	#DIV/0!
NR_038136	1810007D17Rik	chr19	58606329	58629753	+	0.0333949	0	0.587098	1	#NUM!
NR_040574	1810007I06Rik	chr16	13729836	13739471	+	0	0	1	1	#DIV/0!
NR_045301	1810008I18Rik	chr7	65804052	65806223	+	0	0.206737	0.50628	1	#DIV/0!
NM_025463	1810009A15Rik	chr19	8888903	8890740	+	15.3758	45.3542	0.0342257	0.149917	0.560579
NM_023707	1810009J06Rik	chr6	40964772	40968427	+	0	0	1	1	#DIV/0!
NR_033626	1810010D01Rik	chr7	145205818	145208119	-	0.0896611	0.158623	0.945124	1	-0.17695
NM_001163473	1810010H24Rik	chr11	107028223	107030442	+	0.719611	3.02856	0.128206	0.362155	1.07334
NM_001163616	1810011H11Rik	chr14	32785963	32817968	+	0	0.104393	0.438148	1	#DIV/0!
NM_026931	1810011O10Rik	chr8	24437616	24438946	-	2.91627	41.4612	3.33586e-24	2.419e-21	2.82957
NR_045473	1810012K16Rik	chr8	22398721	22399591	+	0.0457178	0	0.587098	1	#NUM!
NR_045427	1810013A23Rik	chr17	28271708	28273163	+	0	0	1	1	#DIV/0!
NM_001081400	1810013L24Rik	chr16	8830100	8858924	+	28.6072	43.2259	0.0117167	0.0675653	-0.404482
NR_015572	1810014B01Rik	chr10	86685527	86689954	+	0.750497	1.43206	0.90586	0.969428	-0.0678263
NR_038140	1810018F18Rik	chr19	58698917	58701323	+	0	0.0366803	0.59077	1	#DIV/0!
NR_040344,NR_040345,NR_040346	1810019D21Rik	chr8	106135400	106138722	+	1.60656	2.43939	0.383644	0.675659	-0.397455
NM_001083916,NM_133707	1810019J16Rik	chr4	133518963	133530790	+	1.51737	5.18825	0.118204	0.343275	0.773675
NR_045482	1810020O05Rik	chr6	87675593	87690847	-	0.207473	0.683649	0.59867	1	0.720332
NR_040417	1810021B22Rik	chr15	89071198	89075854	-	0.135445	0.372401	0.848573	1	0.459148
NM_001099674	1810022K09Rik	chr3	14606289	14611256	-	21.1893	51.5005	0.387782	0.6793	0.281247
NM_198630	1810024B03Rik	chr2	127186355	127208280	-	0.0895422	0.318151	0.653076	1	0.829072
NR_037569	1810026B05Rik	chr7	73539798	73558395	-	5.88815	12.1117	0.814933	0.934305	0.0405115
NM_178619	1810026J23Rik	chr9	21592722	21595970	+	23.7304	44.7939	0.557169	0.801491	-0.0834311
NM_175141	1810030O07Rik	chrX	12654884	12673546	-	7.24834	20.1561	0.018747	0.0969299	0.475496
NR_027819,NR_027820,NR_027821	1810032O08Rik	chr11	116671660	116675798	+	12.4596	23.5029	0.82815	0.939066	-0.0844154
NM_026985	1810033B17Rik	chr8	3665762	3668905	+	0.117837	0.482009	0.539159	1	1.03227
NR_045798	1810034E14Rik	chr13	64248700	64268145	+	0.509686	0.979405	0.943619	0.982787	-0.0577046
NR_040641	1810035I16Rik	chr4	141844321	141846990	+	0	0.164834	0.59077	1	#DIV/0!
NM_024461	1810037I17Rik	chr3	122924397	122926194	+	53.9299	61.4551	9.28601e-07	2.2865e-05	-0.811551
NM_001163145	1810041L15Rik	chr15	84379203	84447097	-	0.043307	0.441542	0.0151302	0.0824266	2.34988
NM_026431	1810043G02Rik	chr10	77978650	77985438	+	1.77231	5.73333	0.0829382	0.274687	0.693746
NM_001110242	1810043H04Rik	chr11	120098934	120100424	+	9.38893	11.3043	0.0695722	0.246399	-0.732159
NR_038153	1810044D09Rik	chr6	91440987	91441755	+	1.08596	2.23418	0.970304	0.991377	0.0407652
NM_027217	1810046K07Rik	chr9	51289686	51328917	-	0	0.0361293	0.598626	1	#DIV/0!
NR_040486,NR_040487,NR_040488,NR_040489,NR_040490,NR_040491	1810053B23Rik	chr16	93346797	93359543	-	0	0	1	1	#DIV/0!
NM_028077	1810055G02Rik	chr19	3708333	3717881	+	31.7538	52.0237	0.092933	0.296482	-0.28776
NR_015608,NR_027875	1810058I24Rik	chr6	35252732	35262059	+	49.1381	66.9304	0.000505411	0.00551126	-0.554179
NM_028183	1810062G17Rik	chr3	36475937	36482299	+	1.58345	1.29643	0.0953254	0.30061	-1.28853
NR_033571	1810062O18Rik	chr14	20546293	20570680	+	0.329107	0.764587	0.852814	1	0.216122
NR_027981	1810064F22Rik	chr9	22206786	22213860	-	0.0471816	0.326882	0.265388	1	1.79247
NM_027239	1810065E05Rik	chr11	58421111	58426023	+	0	0.0514793	0.598626	1	#DIV/0!
NM_001163503	2010001E11Rik	chr10	39920382	39926923	-	0.0258442	0.067296	0.884935	1	0.380677
NR_026688	2010001M06Rik	chr5	135012122	135013157	-	0.115065	0.194688	0.94701	1	-0.241285
NM_053217	2010002M12Rik	chr19	34617051	34640743	-	0.0747398	0.226864	0.642714	1	0.601882
NM_027237	2010003K11Rik	chr19	4496788	4498583	-	1.05403	0.694959	0.0632654	0.230998	-1.60091
NR_045265	2010003O02Rik	chr4	40269579	40270221	+	2.53193	5.63394	0.843505	0.94629	0.153907
NM_029733	2010005H15Rik	chr16	36221562	36257427	+	0.205705	0.450932	0.965675	1	0.132333
NR_040609	2010009K17Rik	chr2	158070364	158091797	-	0.22569	0.725781	0.709573	1	0.685192
NR_045393,NR_045394	2010010A06Rik	chr18	75295675	75297329	-	0.0384171	0	0.587098	1	#NUM!
NM_025563	2010012O05Rik	chr19	46689906	46703382	+	3.07065	8.09496	0.172033	0.43434	0.39848
NM_001166029,NM_177674	2010015L04Rik	chr4	155409190	155443110	+	0.748106	1.41107	0.789082	0.923087	-0.0845283
NR_033207	2010016I18Rik	chr3	106481986	106485913	-	0	0.0417424	0.598626	1	#DIV/0!
NR_045435	2010106C02Rik	chr17	86285167	86287178	-	0	0.0807861	0.59077	1	#DIV/0!
NM_001168590,NM_026333	2010106E10Rik	chrX	112495274	112558343	+	0	0	1	1	#DIV/0!
NM_027360	2010107E04Rik	chr12	111961376	111966977	-	114.172	197.32	0.225197	0.506383	-0.210668
NM_001025573	2010107G12Rik	chr6	34945295	34977999	-	0.10066	0.181586	0.920547	1	-0.148837
NM_027251	2010107G23Rik	chr10	62107656	62111013	-	2.52533	4.26826	0.548075	0.794793	-0.242824
NM_029363	2010109A12Rik	chr5	93206518	93213474	+	0.0538815	0.17379	0.868373	1	0.689483
NM_025929	2010109I03Rik	chr15	74878336	74881704	-	0.125731	0.272597	0.934686	1	0.116425
NM_028079	2010111I01Rik	chr13	63014934	63299656	+	5.41895	7.94234	0.0381277	0.161591	-0.448449
NR_027924,NR_027925	2010204K13Rik	chrX	7412104	7422988	-	2.44008	4.49617	0.673344	0.868974	-0.118229
NM_028096	2010300C02Rik	chr1	37611676	37719811	-	5.68771	5.76802	2.53856e-06	5.64673e-05	-0.97977
NR_045429,NR_045430	2010308F09Rik	chrX	13234641	13247733	-	0	0	1	1	#DIV/0!
NR_045169	2010310C07Rik	chr6	42370671	42380558	+	0.157859	0.470203	0.752299	1	0.574643
NM_001243117,NM_001243118,NM_001243119	2010315B03Rik	chr9	124291804	124312694	-	1.01636	2.97048	0.212779	0.489668	0.547285
NR_029440	2010320M18Rik	chr8	70776862	70777606	+	4.14859	9.41529	0.681019	0.872305	0.182384
NM_028179	2200002D01Rik	chr7	29247521	29248467	-	9.96243	18.0045	0.677408	0.871116	-0.14621
NM_026961	2200002J24Rik	chr7	30698926	30700534	+	0.623185	1.88493	0.578658	1	0.596775
NM_023333	2210010C04Rik	chr6	41030268	41035509	-	0.0484894	0.0222308	0.521935	1	-2.12511
NM_027327	2210013O21Rik	chrX	153723554	153741296	+	12.1924	26.3975	0.659427	0.860972	0.114419
NR_015577	2210015D19Rik	chr11	5762150	5784710	+	2.09126	4.72228	0.656024	0.859236	0.175111
NM_027335	2210016F16Rik	chr13	58380046	58385225	-	6.7682	15.8068	0.287379	0.58032	0.223698
NM_028211	2210016L21Rik	chr5	114942202	114948540	+	10.3367	22.0145	0.728678	0.89476	0.0906758
NM_172280	2210018M11Rik	chr7	98590606	98656569	-	12.5922	22.6394	0.327572	0.623215	-0.153695
NR_038157	2210019I11Rik	chr5	147228598	147271521	-	0	0	1	1	#DIV/0!
NR_044985	2210039B01Rik	chr12	73548483	73551986	+	0.071547	0.0969152	0.846177	1	-0.562168
NM_001034891,NM_001039552	2210404J11Rik	chr17	15053059	15064232	+	2.4358	4.78355	0.970049	0.991376	-0.0263149
NM_001099917	2210404O07Rik	chr10	81393064	81395079	+	1.33875	2.06349	0.67952	0.872182	-0.375804
NM_001256493	2210404O09Rik	chr17	21879570	21909926	-	1.20713	2.53399	0.877952	0.959518	0.0698358
NM_144544	2210407C18Rik	chr11	58608206	58613492	-	0	0	1	1	#DIV/0!
NR_040257,NR_040258,NR_040259,NR_040260,NR_040261,NR_040262	2210408F21Rik	chr6	31220351	31337394	+	0.448578	0.356331	0.46429	1	-1.33214
NM_001081353,NM_001145676	2210408I21Rik	chr13	77135536	77613679	+	1.28924	2.78665	0.609612	0.833744	0.112012
NR_045360	2210409D07Rik	chr18	57632079	57638585	-	0	0	1	1	#DIV/0!
NR_003492	2210409E12Rik	chr11	88972638	88973014	+	0.156642	0	0.534574	1	#NUM!
NR_040643	2210414B05Rik	chr4	3656506	3663108	+	0	0	1	1	#DIV/0!
NR_045499	2210416O15Rik	chr11	88098058	88100107	+	0.345722	0.407555	0.491204	1	-0.762618
NR_028285	2210417A02Rik	chr5	148741840	148743139	+	0.0901055	0.0865789	0.793334	1	-1.0576
NR_038038	2210417K05Rik	chr10	62340607	62349866	+	0.319931	0.818412	0.837722	1	0.355067
NR_045389	2210420H20Rik	chr18	82754505	82759039	-	0	0	1	1	#DIV/0!
NM_175148	2300002M23Rik	chr17	35567485	35568945	+	0.019855	1.57751	0.0103681	1	5.312
NM_001195383	2300003K06Rik	chr11	99837148	99838066	-	0	0	1	1	#DIV/0!
NM_001081961	2300005B03Rik	chr15	74742839	74746687	-	0	0	1	1	#DIV/0!
NM_027090	2300009A05Rik	chr9	63394447	63399244	-	5.92666	9.11771	0.389908	0.681018	-0.378547
NR_040265,NR_040266,NR_040268	2310001H17Rik	chr6	129232623	129238482	-	0.143701	0.567308	0.726189	1	0.981061
NR_028122	2310001K24Rik	chr2	163472545	163473003	+	0.054796	0	0.587098	1	#NUM!
NR_045490	2310002D06Rik	chr12	80507206	80517954	+	0	0	1	1	#DIV/0!
NR_077063	2310002F09Rik	chr7	43745466	43755936	-	0	0.0394263	0.533171	1	#DIV/0!
NM_026415	2310002J15Rik	chr2	25238819	25239897	-	0.139068	0.060971	0.504884	1	-2.1896
NM_027104,NM_027981	2310002L09Rik	chr4	73941579	73950846	-	0	0	1	1	#DIV/0!
NM_027980	2310003H01Rik	chr11	120369562	120378746	-	7.19969	11.0047	0.0675598	0.241157	-0.387884
NR_040634	2310005A03Rik	chr2	155097791	155100079	-	0	0	1	1	#DIV/0!
NR_045498	2310005E17Rik	chr13	98424110	98435065	-	0	0	1	1	#DIV/0!
NM_183281	2310005G13Rik	chr16	57036967	57071346	-	0.090081	0.0501373	0.336626	1	-1.84534
NM_001159940,NM_172411	2310007B03Rik	chr1	93151355	93160948	-	0	0.0621788	0.564438	1	#DIV/0!
NM_029345	2310007L24Rik	chr11	106374826	106377114	+	0	0.120706	0.564438	1	#DIV/0!
NM_146068	2310008H04Rik	chr16	15889227	16146833	-	6.9647	15.9504	0.323345	0.618663	0.195461
NR_045904	2310008N11Rik	chr8	26814597	26824423	-	0.052353	0.0941072	0.983131	1	-0.153967
NR_040377	2310009A05Rik	chr9	73039718	73042775	+	6.34404	15.3246	0.520497	0.778785	0.272373
NM_001081226	2310009B15Rik	chr1	138851979	138856854	-	4.58358	8.61931	0.844047	0.94629	-0.088904
NR_046006,NR_046007	2310010J17Rik	chr7	90124836	90129936	-	2.47865	4.44434	0.810464	0.933181	-0.157588
NM_025521	2310011J03Rik	chr10	80318255	80320548	-	13.1746	21.2967	0.193168	0.461916	-0.307135
NR_040714	2310014F07Rik	chr9	50488799	50504805	-	0.0940175	0.324344	0.778965	1	0.786524
NM_029809	2310014L17Rik	chr7	12927416	12931072	+	1.29604	2.6353	0.960083	0.987209	0.0238513
NR_033514	2310015A10Rik	chr12	80120546	80132844	-	1.66366	3.86906	0.44171	0.722794	0.217623
NR_038041	2310015B20Rik	chr10	70204667	70219711	+	0	0.454604	0.373626	1	#DIV/0!
NR_037997	2310015D24Rik	chr16	13514131	13520419	-	0.0084947	0	0.587098	1	#NUM!
NR_045491	2310016D03Rik	chr12	30410559	30467358	-	0	0	1	1	#DIV/0!
NR_045495	2310020H05Rik	chr13	99076528	99087921	-	0.0345113	0	0.587098	1	#NUM!
NM_001122767,NM_175107	2310022A10Rik	chr7	27560476	27582098	+	5.56439	9.94054	0.374399	0.668149	-0.1629
NM_175149	2310022B05Rik	chr8	124635756	124663369	-	43.0222	81.0307	0.501152	0.764302	-0.0866127
NR_040603	2310030A07Rik	chr1	150320681	150346771	-	0.185836	0.165073	0.657231	1	-1.17092
NM_025865	2310030G06Rik	chr9	50739691	50746521	-	3.26406	7.32386	0.678908	0.871886	0.165934
NM_024210	2310033P09Rik	chr11	59208361	59210734	+	10.0082	17.6861	0.461571	0.73538	-0.178568
NM_054100	2310034C09Rik	chr16	88758847	88759789	+	0	0	1	1	#DIV/0!
NR_040418	2310034G01Rik	chr19	46348201	46348988	-	0.313137	0.873718	0.730671	1	0.480376
NR_040679	2310034O05Rik	chr5	100210692	100218049	+	0.022384	0.0430157	0.981114	1	-0.0576045
NM_029349,NM_173187	2310035C23Rik	chr1	105663861	105755131	+	12.0077	21.7253	0.344595	0.640561	-0.14458
NM_026760	2310036O22Rik	chr8	85026833	85030286	+	77.404	114.658	0.00518532	0.0360166	-0.433144
NM_025966	2310039H08Rik	chr17	46772635	46773407	+	6.75798	10.8536	0.407751	0.697607	-0.316485
NR_045337	2310039L15Rik	chr10	95336276	95363216	+	0.222566	0.0741719	0.414929	1	-2.58529
NR_040292,NR_040293	2310040G24Rik	chr6	86483376	86488227	-	0.057149	0.632191	0.429831	1	2.46756
NM_172417	2310042D19Rik	chr4	156215927	156221307	+	0.212294	0.995157	0.0952648	0.300549	1.22886
NM_025634	2310042E22Rik	chr16	21152659	21153944	-	0	0.0370283	0.598626	1	#DIV/0!
NR_037994	2310043L19Rik	chr1	177641542	177642943	-	0.0423024	0.144262	0.829945	1	0.769881
NR_045757	2310043O21Rik	chr15	38549344	38594934	-	0.095095	0	0.534574	1	#NUM!
NM_173735,NR_033623	2310044G17Rik	chr12	86947343	86965365	+	16.4148	23.7134	0.0020954	0.0177096	-0.469293
NM_001145552	2310045N01Rik	chr8	70139713	70147260	+	8.44291	19.5668	0.551024	0.79672	0.212594
NM_028005	2310047M10Rik	chr11	69059775	69061576	+	9.1047	12.0884	0.0182773	0.0950771	-0.591067
NR_015477	2310050B05Rik	chr10	81194691	81208370	+	0.0928525	0.166907	0.983131	1	-0.153968
NM_025621	2310050C09Rik	chr3	92868359	92870205	-	0	0	1	1	#DIV/0!
NM_026336	2310057J18Rik	chr10	28972288	28986306	-	0	0	1	1	#DIV/0!
NM_026655	2310057M21Rik	chr7	131342718	131362698	-	10.4174	17.4221	0.196342	0.466506	-0.258078
NM_027170	2310057N15Rik	chr16	88773181	88774206	-	0	0	1	1	#DIV/0!
NM_001033630	2310061I04Rik	chr17	35892677	35897378	-	17.0728	30.2055	0.377636	0.670512	-0.176893
NR_027965	2310061J03Rik	chr16	55973268	55974617	-	1.07905	1.74605	0.662635	0.862288	-0.305667
NM_027155	2310061N02Rik	chr16	88707171	88707962	-	0	0	1	1	#DIV/0!
NR_038055	2310065F04Rik	chr11	67112461	67120080	-	0	0	1	1	#DIV/0!
NM_028014	2310067B10Rik	chr11	115765433	115799033	+	4.66189	10.5777	0.358119	0.655121	0.182043
NR_028124	2310068J16Rik	chr15	99972167	99973287	-	0.413592	0.792406	0.940361	1	-0.0619685
NR_040520	2310069B03Rik	chr6	82877866	82881853	-	0.0135331	0.0780203	0.709571	1	1.52736
NR_040309	2310069G16Rik	chr15	44787763	44805829	+	0.0342541	0.184675	0.819338	1	1.43064
NM_027173	2310079G19Rik	chr16	88626788	88627666	-	0	0	1	1	#DIV/0!
NR_045474	2310081J21Rik	chr13	50679170	50680224	-	0	0	1	1	#DIV/0!
NM_025880	2410002F23Rik	chr7	44246722	44252319	+	34.9676	62.612	0.277804	0.568584	-0.159582
NR_045496	2410003L11Rik	chr11	97598511	97622893	+	0.273964	0.397957	0.8102	1	-0.461376
NM_025555	2410004B18Rik	chr3	145938032	145944275	+	36.5751	50.4626	0.00524238	0.0362943	-0.535645
NR_037963	2410004I01Rik	chr11	102958300	102964154	-	0.0519475	0.31665	0.538451	1	1.60776
NR_038151,NR_038152	2410004N09Rik	chr18	33794892	33795989	+	18.5396	34.2281	0.692352	0.876729	-0.115429
NM_001201332,NM_001201333	2410004P03Rik	chr12	17004958	17011727	-	0.395979	0.769351	0.971428	0.991708	-0.0417815
NR_030738	2410006H16Rik	chr11	62602877	62604806	+	62.727	110.289	0.370955	0.665597	-0.18587
NR_040539	2410007B07Rik	chr3	75647441	75655731	-	0.0286392	0.0514806	0.983131	1	-0.153962
NR_045939	2410012E07Rik	chr14	70852933	70873954	+	0	0	1	1	#DIV/0!
NM_028033	2410012M07Rik	chr9	98864767	98866580	+	1.35094	2.16405	0.528004	0.782156	-0.32023
NM_153152	2410015M20Rik	chr17	56607452	56609771	-	25.8194	38.9986	0.0783639	0.264674	-0.405036
NM_023633	2410016O06Rik	chr12	83950608	83952953	+	10.0679	15.8314	0.0891786	0.288696	-0.346976
NR_033517	2410017I17Rik	chr17	36145018	36162374	+	0	0.0351267	0.59077	1	#DIV/0!
NR_015504	2410018L13Rik	chr12	22953997	23010243	-	0.280303	0.373352	0.700988	1	-0.586451
NM_183088	2410018M08Rik	chr5	129895723	129903622	+	9.24329	17.6238	0.716908	0.888811	-0.0689533
NR_045428	2410021H03Rik	chr17	69275362	69277206	-	0.103786	0.271453	0.868227	1	0.387087
NR_040588	2410057H14Rik	chr3	102720231	102735417	-	0	0	1	1	#DIV/0!
NM_026629	2410066E13Rik	chr6	54681772	54700406	+	7.13408	10.4771	0.112645	0.333224	-0.445566
NM_028598	2410076I21Rik	chr9	58652856	58741559	-	3.54544	4.88064	0.250718	0.538611	-0.538896
NR_040493	2410088K16Rik	chr1	88754890	88755733	+	0.280234	0	0.297072	1	#NUM!
NM_001162906	2410089E03Rik	chr15	8169106	8271158	+	5.72719	11.3841	0.959603	0.987097	-0.00888162
NR_040652	2410114N07Rik	chr4	34909789	34911481	-	0	0	1	1	#DIV/0!
NM_029740	2410124H12Rik	chr16	92478742	92497365	+	0	0	1	1	#DIV/0!
NM_026120	2410127L17Rik	chr19	18670780	18704792	+	2.18627	4.578	0.857068	0.951038	0.0662492
NM_001081236	2410131K14Rik	chr5	118245227	118263114	+	6.87465	12.4143	0.510063	0.770455	-0.147351
NR_102289	2410133F24Rik	chr9	57129982	57131290	-	0.381249	1.09721	0.64442	1	0.52504
NR_015595	2410137F16Rik	chr5	116438722	116465487	+	0.0379999	0.0455809	0.813776	1	-0.737566
NM_029747	2410137M14Rik	chr17	36977701	36981237	-	0.0572925	0.11641	0.998997	1	0.0227993
NM_183119	2410141K09Rik	chr13	66418114	66441118	-	1.21727	1.84158	0.686173	0.874319	-0.402706
NR_040318	2500004C02Rik	chr2	153341157	153345810	-	1.70368	4.44654	0.363123	0.660009	0.384029
NM_001033164	2510002D24Rik	chr16	18836580	18840113	+	1.64805	4.35598	0.439409	0.721225	0.402237
NR_040373	2510003D18Rik	chr3	153850374	153852424	-	0.119301	0	0.534574	1	#NUM!
NM_028197	2510003E04Rik	chr10	62558470	62578457	-	14.907	24.7456	0.116081	0.339625	-0.268813
NM_001001881	2510009E07Rik	chr16	21649045	21694665	-	10.3816	24.265	0.188838	0.456704	0.224848
NM_029841	2510039O18Rik	chr4	147940895	147947314	+	27.0847	40.1637	0.00384979	0.0284865	-0.431586
NM_001101431	2510049J12Rik	chr6	115583547	115592576	-	0.0953145	0.367089	0.470023	1	0.945362
NR_040743	2600006L11Rik	chr9	64080761	64088045	+	0.485514	0.921418	0.953704	1	-0.0756571
NR_024619	2610001J05Rik	chr6	13869074	13871483	-	14.2926	31.3887	0.485563	0.75355	0.134977
NM_001190445,NR_033802	2610002J02Rik	chr4	155249966	155256687	+	8.53961	16.8213	0.964454	0.988748	-0.0219495
NM_025921	2610002M06Rik	chrX	107782752	107816334	-	3.0785	8.76537	0.010086	0.0600727	0.509585
NR_028428	2610005L07Rik	chr8	20385782	20424814	-	1.23125	2.56171	0.861913	0.952841	0.0569857
NM_001004362	2610008E11Rik	chr10	79064374	79097600	-	8.52649	15.9495	0.667141	0.865096	-0.0965153
NM_027801	2610015P09Rik	chr16	43889902	43964314	+	2.24154	3.70901	0.35697	0.653926	-0.273459
NR_045347	2610016A17Rik	chr19	25671134	25672239	-	0.11457	0	0.512332	1	#NUM!
NR_027826	2610017I09Rik	chr1	42648200	42694825	-	0.0453829	0.727695	0.300621	1	3.00311
NM_133729	2610018G03Rik	chrX	50841436	50891850	+	1.84705	10.9961	3.55272e-06	7.71333e-05	1.5737
NR_045289	2610019E17Rik	chr17	24528251	24528744	+	12.1785	30.6228	0.412515	0.70134	0.330268
NM_173744	2610019F03Rik	chr8	13952008	13974777	-	9.55839	13.5955	0.0491301	0.193887	-0.491704
NR_038156	2610020C07Rik	chr16	11203383	11225796	+	1.45468	3.02026	0.899867	0.967787	0.0539709
NM_001004187,NM_028129	2610020H08Rik	chr7	119794187	119848941	+	3.72261	7.37266	0.980231	0.993299	-0.0141292
NR_077059	2610027K06Rik	chr11	85791660	85832388	-	0.0487586	0.0892599	0.960906	1	-0.127645
NR_015560	2610028E06Rik	chr4	125887851	125922310	-	0.0293153	0.130204	0.537215	1	1.15105
NM_029816	2610028H24Rik	chr10	76449081	76461218	+	0.0233075	0.052506	0.981114	1	0.171688
NM_027420	2610034B18Rik	chr7	79925359	79935264	-	2.04209	8.56334	0.00289842	0.0228612	1.06813
NM_027001	2610034M16Rik	chr17	58878808	58991375	-	0.0415557	0.0495562	0.732111	1	-0.745981
NR_015556	2610035D17Rik	chr11	113043906	113201838	-	2.39483	6.33085	0.254314	0.5436	0.402476
NR_045046	2610035F20Rik	chr14	122470377	122475199	-	0.133527	0.175274	0.762395	1	-0.607522
NR_040423	2610037D02Rik	chr15	96190474	96197974	-	0.107595	0.113934	0.519846	1	-0.917412
NR_033490	2610100L16Rik	chr3	17789921	17800071	+	0.0216632	0.0389409	0.983131	1	-0.153964
NR_015483	2610203C20Rik	chr9	41581339	41592487	+	45.2206	154.631	0.112833	0.333487	0.773779
NR_015470	2610203C22Rik	chr1	9560833	9631092	-	0	0.243431	0.271069	1	#DIV/0!
NR_027971,NR_027972	2610204G22Rik	chr4	155761192	155763560	+	0.278165	1.07373	0.437136	1	0.948622
NR_038175	2610206C17Rik	chr7	84689640	84776549	+	0.477193	1.08741	0.809906	0.932812	0.188257
NM_026005	2610301B20Rik	chr4	10874498	10899423	+	6.09762	14.3405	0.321742	0.616981	0.233775
NM_146055	2610301G19Rik	chr14	70138169	70153791	-	8.47898	21.4687	0.0543781	0.208167	0.340269
NM_145078	2610305D13Rik	chr4	147611936	147642508	-	2.48244	5.8542	0.447022	0.726241	0.237713
NR_028298	2610306M01Rik	chr6	86848407	86849440	-	1.45579	2.32666	0.622214	0.840588	-0.323542
NR_045053,NR_045054	2610307P16Rik	chr13	28460034	28885422	-	1.39302	2.5366	0.729466	0.894797	-0.135313
NR_045172	2610316D01Rik	chr3	45280439	45378260	-	0.219025	0.224347	0.640222	1	-0.965367
NM_183287	2610318N02Rik	chr16	17113398	17125106	-	1.09197	1.76589	0.644827	0.852578	-0.306534
NM_001002004	2610507B11Rik	chr11	78261754	78290625	+	97.8308	131.912	5.59331e-06	0.000116384	-0.568785
NR_037964	2610507I01Rik	chr11	59197793	59202431	-	1.83074	4.71463	0.271769	0.561862	0.364722
NM_181075	2610524H06Rik	chr5	114821937	114823468	-	8.71595	17.8451	0.901759	0.968111	0.0338014
NM_001206684	2610528A11Rik	chr14	37102140	37110101	-	0.862002	1.19875	0.600737	0.827907	-0.524235
NM_025572	2610528J11Rik	chr4	118527275	118530217	+	0.0270809	0.636433	0.1916	1	3.55466
NM_028299	2700029M09Rik	chr8	60890451	60907572	+	31.0864	49.888	0.0726909	0.253544	-0.317588
NR_045040,NR_045042	2700038G22Rik	chr5	23850597	23855033	+	5.20382	11.5871	0.63192	0.844995	0.154882
NR_037693	2700046A07Rik	chr18	62751674	62756347	-	0.0486939	0.581851	0.084444	1	2.57884
NR_033198	2700046G09Rik	chr19	32389216	32391184	+	1.1287	1.52739	0.348722	0.645269	-0.56359
NM_001163378,NM_029818	2700049A03Rik	chr12	71136848	71243303	+	2.68391	6.14899	0.480276	0.749375	0.19601
NM_178115	2700050L05Rik	chr7	133637675	133673017	+	14.4142	24.6881	0.167247	0.427565	-0.223675
NR_045436,NR_045437	2700054A10Rik	chr17	13487021	13554094	-	0.0757064	0.291726	0.378077	1	0.946124
NM_026528	2700060E02Rik	chr14	19811402	19823823	-	39.6599	85.5454	0.481504	0.750242	0.109009
NM_026529	2700062C07Rik	chr18	24470871	24477767	+	9.34576	19.2809	0.870759	0.956343	0.0447863
NR_045905	2700069I18Rik	chr3	5177828	5220823	-	0.075905	0	0.534574	1	#NUM!
NR_046019	2700070H01Rik	chr14	63055073	63058149	+	0.164268	0.506541	0.635909	1	0.624623
NR_045175	2700081L22Rik	chr4	52430284	52438964	-	0.0395831	0.152135	0.835971	1	0.942394
NM_175381	2700081O15Rik	chr19	7417625	7425904	+	17.0209	38.148	0.252286	0.540618	0.164304
NR_015611	2700086A05Rik	chr6	52201124	52213597	+	0	0.291677	0.33701	1	#DIV/0!
NM_001163445,NM_001271582,NM_001271583,NR_073368	2700089E24Rik	chr6	133105239	133110899	+	17.2777	47.1568	0.00910318	0.0554254	0.448558
NR_045308	2700089I24Rik	chr19	59493136	59559391	+	0	0.0260637	0.598626	1	#DIV/0!
NM_001033166,NM_001037279	2700094K13Rik	chr2	84669221	84670708	-	35.2199	53.0446	0.0474272	0.188953	-0.409184
NM_028314,NR_030764	2700097O09Rik	chr12	55045661	55080110	-	6.22347	10.5709	0.49277	0.758632	-0.235694
NR_024720	2700099C18Rik	chr17	94750100	94775129	+	6.33526	10.7396	0.431652	0.716193	-0.238537
NR_033780	2810001G20Rik	chr11	64079484	64083259	+	3.71997	8.15674	0.751073	0.905998	0.132702
NR_027831	2810002D19Rik	chr2	94406707	94411680	+	2.94322	7.1011	0.458306	0.733388	0.27065
NM_025615	2810004N23Rik	chr8	124839355	124863029	-	17.8465	42.8634	0.167089	0.427314	0.264105
NM_001134717,NM_028310	2810006K23Rik	chr5	124328089	124341844	+	2.76826	7.23348	0.256123	0.545513	0.385711
NM_001199306,NM_175250	2810007J24Rik	chr7	14410686	14446587	-	0	0	1	1	#DIV/0!
NR_027059	2810008D09Rik	chr11	117076783	117078955	+	8.67314	14.0038	0.39738	0.688698	-0.308809
NR_045047	2810011L19Rik	chr12	105336594	105383932	+	0.17478	0.283985	0.763096	0.911438	-0.299726
NR_045268	2810013P06Rik	chr8	123042575	123044602	+	3.81187	7.90817	0.849409	0.948343	0.0528469
NM_172403	2810021J22Rik	chr11	58867240	58884338	+	1.65932	3.34873	0.9565	0.98655	0.0130176
NR_027984	2810025M15Rik	chr1	157412352	157420236	+	7.30621	12.1693	0.371419	0.66568	-0.263945
NR_045295	2810029C07Rik	chr12	111572317	111574402	-	0.394483	1.3726	0.283338	0.575444	0.798873
NR_015579	2810032G03Rik	chr12	5376502	5416132	+	0.259012	0.593819	0.875668	1	0.197007
NR_015598	2810047C21Rik1	chr7	8086047	8093037	-	0.258487	0.245	0.420121	1	-1.07731
NR_036594	2810049E08Rik	chr13	83891208	83928710	+	0	0.0481637	0.59077	1	#DIV/0!
NR_015543	2810055G20Rik	chr16	77329328	77558428	+	0.664943	1.51629	0.729789	0.894797	0.189244
NM_028814	2810403A07Rik	chr3	88685794	88712933	+	61.8937	105.316	0.152845	0.404335	-0.233139
NR_015493	2810403D21Rik	chrX	108834478	108886896	+	0.515703	0.821778	0.762618	1	-0.327793
NR_045497	2810404M03Rik	chr8	41827267	42046202	+	0	0	1	1	#DIV/0!
NR_033447	2810405F15Rik	chr2	116074548	116076096	-	0	0.133536	0.367839	1	#DIV/0!
NM_001040396	2810407C02Rik	chr3	58576658	58593546	+	49.9948	95.088	0.629318	0.843831	-0.0725161
NM_027419	2810408A11Rik	chr11	69897358	69900986	-	0.794625	1.67774	0.920731	0.974392	0.078173
NR_038009	2810408I11Rik	chr1	64679869	64690659	-	4.5381	8.11672	0.712738	0.887282	-0.161192
NM_001007581	2810408M09Rik	chr2	165490112	165493314	-	8.02096	13.4075	0.262166	0.551283	-0.258809
NR_030682	2810410L24Rik	chr11	120186650	120189856	-	2.21584	3.70762	0.554701	0.799208	-0.25736
NM_026515	2810417H13Rik	chr9	65890323	65903551	+	2.31349	8.06848	0.00806454	0.0509399	0.802223
NM_025577	2810428I15Rik	chr8	70504296	70506739	-	13.368	20.0519	0.181645	0.448102	-0.415039
NR_015522	2810429I04Rik	chr13	3478303	3492398	+	0.742648	1.24897	0.825481	1	-0.250006
NR_033474	2810433D01Rik	chr11	102619507	102624416	-	0.0221342	0.0397874	0.983131	1	-0.153966
NR_015469	2810442I21Rik	chr11	16936723	16951093	-	0.0346229	0.305811	0.155748	1	2.14284
NR_040562	2810442N19Rik	chr1	162004969	162016485	+	0	0.167324	0.438148	1	#DIV/0!
NR_029441	2810454H06Rik	chr6	134897961	134900785	+	0.22732	0.471103	0.949455	0.9843	0.051321
NM_001144992,NM_001144993	2810459M11Rik	chr1	86045863	86055456	+	0.0918471	0.178181	0.790189	1	-0.0439665
NR_045176	2810468N07Rik	chr17	25570811	25575043	+	0.959888	2.8394	0.368995	0.664127	0.564649
NR_045906	2810471M01Rik	chr11	28681564	28693276	+	0	0	1	1	#DIV/0!
NM_026054	2810474O19Rik	chr6	149309414	149335663	+	29.0174	48.1617	0.10831	0.325154	-0.269032
NR_033561	2900002K06Rik	chrX	8145427	8147963	+	0.543525	1.39398	0.753571	0.907168	0.358788
NR_027851	2900005J15Rik	chr5	25100975	25103007	+	0.463962	2.05953	0.064864	0.23477	1.15024
NR_045434	2900008C10Rik	chrX	12134454	12160346	-	0.170197	0.884471	0.276114	1	1.37761
NR_045298	2900009J06Rik	chr1	127753617	127774054	-	0.477531	1.44246	0.627729	1	0.594869
NM_144518	2900011O08Rik	chr16	13986637	14101494	+	0.0871871	0.489854	0.290775	1	1.49017
NM_172884	2900026A02Rik	chr5	113086323	113163313	-	3.03828	14.8484	7.77691e-12	6.12981e-10	1.28898
NR_015489	2900041M22Rik	chr11	117611247	117613417	+	0.385626	0.441409	0.490543	1	-0.805086
NR_015605	2900052N01Rik	chr9	46913603	46927366	+	0.0114225	0.018421	0.946756	1	-0.310521
NR_045177	2900055J20Rik	chr18	40256962	40257687	+	0.115472	0.284914	0.88859	1	0.302978
NR_040269,NR_040270	2900056M20Rik	chrX	152294828	152327493	-	0.779888	2.92799	0.0183615	0.0953784	0.908577
NR_045365	2900057B20Rik	chr18	76091557	76098471	-	0.0243889	0.104481	0.787761	1	1.09895
NR_027901	2900060B14Rik	chr1	118458669	118459265	-	0.223436	0.91396	0.539159	1	1.03227
NR_045299	2900076A07Rik	chr7	81523550	81531498	+	2.35284	6.16325	0.439623	0.72125	0.389288
NR_015468,NR_033431,NR_033432,NR_033433	2900079G21Rik	chr9	112256574	112348925	+	0	0	1	1	#DIV/0!
NM_028434	2900092C05Rik	chr7	12512551	12556321	+	0	0	1	1	#DIV/0!
NR_027891	2900092D14Rik	chr1	42700336	42703176	+	0.0295083	0.714103	0.00614648	0.0412579	3.59694
NR_040666	2900093L17Rik	chr4	45234723	45243990	-	0	0	1	1	#DIV/0!
NR_024329	2900097C17Rik	chr2	156388063	156392979	-	15.3257	30.0819	0.850588	0.948856	-0.027062
NR_033215	3000002C10Rik	chr9	109830154	109831431	-	1.06894	1.84091	0.765144	0.911941	-0.215764
NR_045451,NR_045452	3010001F23Rik	chrX	152369028	152416702	+	0.0308125	0.521264	0.336976	1	3.08043
NM_026543	3010026O09Rik	chr11	50174851	50200115	+	3.44327	4.69447	0.191857	0.460671	-0.552815
NR_077224	3010033K07Rik	chr8	108553252	108584677	-	0	0	1	1	#DIV/0!
NR_045907	3100003L05Rik	chr7	124625670	124708935	-	0	0	1	1	#DIV/0!
NM_025849	3110001D03Rik	chr4	75277354	75278286	-	17.4911	30.6702	0.463118	0.736503	-0.189779
NM_025653	3110001I22Rik	chr16	13672020	13678385	+	5.12289	8.63903	0.39594	0.687246	-0.246087
NM_029623	3110002H16Rik	chr18	12168730	12189969	+	22.395	34.2081	0.0217311	0.108092	-0.388839
NM_028426	3110007F17Rik	chrX	123103559	123143293	+	0.316915	0.915501	0.678598	1	0.530466
NM_001172074,NM_028439	3110009E18Rik	chr1	120121187	120188189	+	3.22297	9.52504	0.300198	0.594231	0.563337
NR_045466	3110009F21Rik	chr12	110151654	110158073	-	0	0	1	1	#DIV/0!
NR_045908	3110015C05Rik	chr13	111211469	111229431	-	0.0314787	0	0.580589	1	#NUM!
NR_030776	3110021A11Rik	chr6	119848193	119849016	+	0.461338	0.8175	0.902887	1	-0.174605
NM_001254730	3110021N24Rik	chr4	108719649	108781904	+	1.31336	3.08367	0.623892	0.840977	0.231384
NM_178399	3110035E14Rik	chr1	9601267	9627142	+	0.587457	1.75488	0.265974	0.555201	0.578813
NR_040725	3110039I08Rik	chr9	41376561	41432079	+	0	0.0654099	0.598626	1	#DIV/0!
NR_026733	3110039M20Rik	chr12	49389652	49407346	+	0	0.0621504	0.59077	1	#DIV/0!
NM_026077	3110040N11Rik	chr7	81782187	81789453	-	2.06343	5.39212	0.471079	0.741492	0.385808
NM_001081343	3110043O21Rik	chr4	35191282	35225880	-	37.4926	34.9921	3.7441e-12	3.12073e-10	-1.09958
NR_040438	3110045C21Rik	chr1	169969409	169972396	+	0.567064	0.375001	0.174478	1	-1.59662
NM_177006	3110047P20Rik	chr5	63649103	63810543	+	0	0.0117965	0.533171	1	#DIV/0!
NM_001166497	3110052M02Rik	chr17	21650611	21664966	+	1.80533	4.16818	0.46587	0.738383	0.207155
NR_045055,NR_045056	3110056K07Rik	chr12	71009702	71015823	-	6.27462	11.306	0.65083	0.856377	-0.150512
NM_026622	3110057O12Rik	chr3	40894277	40936307	+	0.905745	2.38025	0.414916	0.70339	0.393938
NM_001135611,NM_199145	3110062M04Rik	chr6	34871771	34878065	-	0.54789	1.86154	0.12214	0.350424	0.764535
NR_027974	3110070M22Rik	chr13	119487257	119488384	-	0.213676	0.713623	0.573193	1	0.739737
NM_028473	3110079O15Rik	chr1	87470264	87475459	+	0.0536345	0	0.587098	1	#NUM!
NM_028469	3110082I17Rik	chr5	139359739	139460534	-	4.87797	11.571	0.429866	0.715134	0.246163
NM_001256263	3110082J24Rik	chr5	30103584	30106086	-	0.121314	0.199861	0.965704	1	-0.279755
NR_030712	3110099E03Rik	chr2	115493513	115512201	-	0.0187436	0.01801	0.793334	1	-1.0576
NR_045888	3200001D21Rik	chr12	88365314	88377323	-	0.0972282	0.10668	0.630978	1	-0.86616
NM_025699	3230401D17Rik	chr2	163405822	163419470	-	7.73139	13.2573	0.409548	0.698538	-0.222011
NM_027017	3300002I08Rik	chr2	150310937	150362765	-	0.708685	1.48887	0.942889	1	0.0710014
NR_045079,NR_045080,NR_045081	3300005D01Rik	chr17	5799490	5803242	+	0.075137	0	0.534574	1	#NUM!
NM_001195097	3425401B19Rik	chr14	32659119	32685272	-	0.0089342	0.0363061	0.723156	1	1.0228
NM_026142	3632451O06Rik	chr14	49682019	49783367	-	1.13621	3.41807	0.156301	0.409638	0.588952
NR_040281,NR_040282,NR_040283	3632454L22Rik	chrX	135027906	135060336	-	0.0417153	0.0818864	0.631548	1	-0.0269545
NM_027510	3830403N18Rik	chrX	56136572	56153496	+	1.69703	2.34788	0.429267	0.71469	-0.531649
NM_146051,NM_178141	3830406C13Rik	chr14	12284209	12303231	+	2.03106	4.47601	0.715457	0.88838	0.139974
NR_015471	3830408C21Rik	chr13	107022570	107033518	+	0.968362	1.83465	0.88968	0.964619	-0.0781159
NM_027512	3830417A13Rik	chrX	64173548	64178778	+	0.161784	0.266514	0.842519	1	-0.279862
NR_030715	3930402G23Rik	chr8	10924427	10928457	-	0.0779672	0.342185	0.401026	1	1.13384
NM_198651	4430402I18Rik	chr19	28923064	28964154	-	0.141785	0.318605	0.917421	1	0.168069
NR_027985	4632415L05Rik	chr3	19894871	19898984	+	2.7809	8.22037	0.0182182	0.0948382	0.563651
NR_015510	4632427E13Rik	chr7	92740706	92741459	-	1.138	1.90183	0.776471	0.916883	-0.259115
NR_033631	4632428C04Rik	chr16	30008667	30021430	+	0.0914221	0.18775	0.973346	1	0.0381949
NM_001159572,NM_028732	4632428N05Rik	chr10	60346851	60372684	+	0.422054	1.48057	0.0877139	0.285804	0.810653
NM_001080995	4632434I11Rik	chr7	92857527	92874232	-	7.1946	15.7383	0.511887	0.771282	0.129295
NM_177279	4732415M23Rik	chr8	123212858	123222045	+	1.31506	1.8807	0.625753	0.842177	-0.483856
NR_015615	4732416N19Rik	chr6	148212288	148235663	+	0	0	1	1	#DIV/0!
NM_177717	4732456N10Rik	chr15	101552356	101562950	-	0	0.079475	0.373626	1	#DIV/0!
NR_015569,NR_073027,NR_073028	4732471J01Rik	chr7	25394713	25566417	+	0.164801	0.335858	0.965773	1	0.0271225
NR_040276	4732490B19Rik	chr11	113203315	113209669	-	0.044404	0.331569	0.228365	1	1.90055
NR_045290	4732491K20Rik	chr17	12318853	12327250	+	0.281234	0.429146	0.663417	0.862708	-0.390305
NR_030700	4831440E17Rik	chr5	25499797	25504473	+	0.469973	1.21384	0.453197	0.729985	0.368926
NM_029008	4833403I15Rik	chr18	46850039	46905446	+	2.22295	10.9259	9.45524e-06	0.000186571	1.2972
NR_102285	4833411C07Rik	chr8	10899922	10902334	+	0.0943099	0.202621	0.962469	1	0.103302
NR_045954	4833412C05Rik	chr7	67784538	67803496	-	0.528705	1.39466	0.658168	0.860188	0.399384
NR_045187	4833417C18Rik	chr11	95858817	95861046	+	0.460881	0.787105	0.808046	0.931492	-0.227838
NR_015506	4833418N02Rik	chr17	87274886	87282814	-	0.506907	1.08771	0.90345	0.968923	0.101497
NR_040328	4833419F23Rik	chr18	4353547	4368945	+	0.745086	1.23867	0.779417	0.918269	-0.266687
NM_001113550,NM_026127	4833420G17Rik	chr13	119462759	119486117	+	15.9569	31.9358	0.985258	0.994194	0.00099341
NR_015501,NR_028313,NR_028314	4833422C13Rik	chr13	91713608	91741872	-	0.565444	2.87078	0.025364	0.120529	1.34399
NM_001081664	4833423E24Rik	chr2	85484092	85518935	-	0	0	1	1	#DIV/0!
NM_029425	4833424O15Rik	chr3	117575461	117689506	+	0.148891	0.359023	0.765563	0.911947	0.26982
NR_045459	4833427F10Rik	chr17	35772450	35780687	+	0.056836	0.495356	0.241769	1	2.12359
NM_177702	4833427G06Rik	chr9	51081313	51102078	-	0.0380994	0.205457	0.684498	1	1.431
NR_040732	4833428L15Rik	chr9	45416626	45431232	-	0	0	1	1	#DIV/0!
NM_001252645,NM_001252646,NM_001252647,NM_001252648,NM_133797	4833439L19Rik	chr13	54551218	54565382	-	50.0266	93.5461	0.492549	0.758568	-0.0970183
NM_001009544	4921501E09Rik	chr17	33064143	33068058	-	0	0	1	1	#DIV/0!
NR_102341,NR_102342	4921504A21Rik	chr5	19202368	19226555	-	0.163158	0.363302	0.887546	1	0.154904
NM_027600	4921504E06Rik	chr2	19462837	19553910	-	0	0.0264853	0.59077	1	#DIV/0!
NM_001037743	4921506M07Rik	chr12	57564115	57622109	+	0.0367182	0.0717734	0.999645	1	-0.033044
NR_045827	4921507L20Rik	chr2	93980034	93983575	+	0.258176	0.424029	0.814823	1	-0.284195
NM_027564	4921507P07Rik	chr6	50573304	50596590	-	0.951482	1.69595	0.759521	0.909739	-0.166156
NR_046034	4921508A21Rik	chr11	55191719	55197682	-	0	0	1	1	#DIV/0!
NR_045802	4921508D12Rik	chr2	132424741	132452499	+	0.027467	0.0493734	0.983131	1	-0.153965
NM_198655	4921509C19Rik	chr2	151470542	151476151	-	0	0.0177548	0.598626	1	#DIV/0!
NR_045501	4921509O07Rik	chr13	113446288	113502844	-	0	0	1	1	#DIV/0!
NR_045502	4921511C10Rik	chr3	79212919	79253913	+	0.0201825	0	0.580589	1	#NUM!
NR_003646	4921511C20Rik	chrX	127394293	127395898	+	0	0	1	1	#DIV/0!
NM_027603	4921511H03Rik	chr5	7304164	7311491	+	0	0	1	1	#DIV/0!
NR_045829	4921511I17Rik	chr12	12351522	12392475	-	0	0.115809	0.438148	1	#DIV/0!
NM_001201358	4921511M17Rik	chrX	154109633	154120685	-	0	0	1	1	#DIV/0!
NR_038000,NR_038003	4921513I03Rik	chr10	120765732	120778886	+	0.0344582	0.0941073	0.873604	1	0.449459
NR_045711	4921515E04Rik	chr15	18078137	18369627	-	0	0	1	1	#DIV/0!
NM_183290	4921517D22Rik	chr13	59687402	59694101	-	0.00939755	0.032048	0.829945	1	0.769878
NM_025722,NR_033144	4921524J17Rik	chr8	85408759	85432841	-	18.6251	36.8791	0.957344	0.986786	-0.0144448
NM_027598	4921524L21Rik	chr18	6603633	6638966	+	0	0	1	1	#DIV/0!
NR_045148	4921525B02Rik	chr14	103692983	103699432	-	0.219418	0.163341	0.194586	1	-1.4258
NR_045061	4921525O09Rik	chr13	52096741	52124160	+	0	0.0162214	0.59077	1	#DIV/0!
NM_029859	4921530D09Rik	chr2	25608629	25617678	-	0.154657	0.233495	0.785706	1	-0.405676
NR_038162	4921530L18Rik	chr2	14070333	14073934	-	0.907513	1.41184	0.712413	0.887106	-0.36241
NM_025733	4921530L21Rik	chr14	95881266	95882775	+	0	0	1	1	#DIV/0!
NR_033782	4921531C22Rik	chr2	179976853	179979013	+	0.89369	1.39644	0.57174	0.80976	-0.356088
NR_045361	4921531P14Rik	chr18	83292792	83325884	-	0.436321	1.64489	0.515048	1	0.914534
NR_033607	4921533I20Rik	chr18	17234483	17235482	-	0	0.0530764	0.59077	1	#DIV/0!
NM_026150	4921536K21Rik	chr11	3886088	3895126	-	0.422122	0.847685	0.999096	0.999372	0.00586993
NM_001163494,NM_027612	4921539E11Rik	chr4	103230445	103290863	-	0	0.0403446	0.598626	1	#DIV/0!
NM_199316	4922501C03Rik	chr9	87191963	87255532	-	3.3858	7.83694	0.310975	0.604461	0.210792
NM_175176	4922501L14Rik	chr3	154711133	154749012	+	0.0370021	0.0501218	0.846177	1	-0.562169
NM_199034	4922502D21Rik	chr6	129322165	129331781	-	0	0	1	1	#DIV/0!
NR_046187	4922502H24Rik	chr13	101391871	101397580	-	0	0	1	1	#DIV/0!
NR_045149	4922502N22Rik	chr6	139315597	139322576	-	0.0215658	0	0.587098	1	#NUM!
NM_001033547	4922505E12Rik	chr1	182747126	182749180	-	0	0	1	1	#DIV/0!
NR_045349	4930401C15Rik	chr10	25779314	25837437	-	0	0	1	1	#DIV/0!
NR_045942	4930401O10Rik	chr11	71928471	71940122	-	0	0	1	1	#DIV/0!
NR_045957	4930401O12Rik	chr13	31213410	31241086	-	0	0	1	1	#DIV/0!
NM_001080709,NM_001272040	4930402F06Rik	chr2	35375562	35397174	-	0	0	1	1	#DIV/0!
NR_045940	4930402F11Rik	chr7	69496094	69499689	+	0	0.0476184	0.598626	1	#DIV/0!
NM_029432	4930402H24Rik	chr2	130707853	130840110	-	12.7154	29.5818	0.167861	0.428382	0.218139
NM_001270700	4930402K13Rik	chrX	9104562	9106342	+	0	0.0267369	0.598626	1	#DIV/0!
NR_040495	4930404A05Rik	chr16	52799508	52815744	-	0	0	1	1	#DIV/0!
NM_029105	4930404A10Rik	chr11	54370652	54426755	+	0.0388456	0	0.512332	1	#NUM!
NR_045941	4930404H11Rik	chr12	71540607	71556133	+	0	0	1	1	#DIV/0!
NR_028368	4930404I05Rik	chr16	91011249	91016503	+	0.378984	1.70721	0.236305	0.520478	1.17143
NM_001014836	4930404N11Rik	chr10	81364024	81365820	-	0.973313	1.66225	0.807315	0.931462	-0.227841
NR_046307	4930405A10Rik	chr14	22507174	22542798	-	0	0	1	1	#DIV/0!
NR_040505	4930405A21Rik	chr2	156714539	156720909	-	0.347606	0.52246	0.774577	1	-0.412129
NR_045956	4930405D11Rik	chr11	90804691	90895152	+	0	0	1	1	#DIV/0!
NR_045350	4930405J17Rik	chr10	20199247	20201854	-	0.0393944	0.0843823	0.982472	1	0.0989518
NR_045955	4930405P13Rik	chr11	88905928	88936061	+	0.041346	0.135716	0.829945	1	0.714768
NR_040543	4930406D18Rik	chr3	100426405	100437754	+	0	0	1	1	#DIV/0!
NM_001166475	4930407I10Rik	chr15	82059151	82066538	+	0.0053026	0.0113581	0.982472	1	0.0989497
NM_001243002	4930408F14Rik	chrX	73175302	73176989	-	0	0	1	1	#DIV/0!
NR_040631	4930412B13Rik	chr2	117821928	117909136	+	0	0	1	1	#DIV/0!
NR_030693	4930412C18Rik	chr4	9770585	9823411	+	0.141873	0.349684	0.757091	0.908496	0.301457
NR_024257	4930412O13Rik	chr2	9881246	9886767	+	0.00613495	0.224773	0.0680282	1	4.19527
NR_040694	4930413E15Rik	chr5	118952339	118961261	+	0	0	1	1	#DIV/0!
NR_045883	4930413F20Rik	chr15	34675073	34679204	+	0.0465967	0.234609	0.629903	1	1.33196
NR_045614	4930413G21Rik	chr7	122969058	122970459	-	7.58862	10.4761	0.0542221	0.207873	-0.534805
NR_045759	4930413M19Rik	chr14	50503769	50520943	+	0	0	1	1	#DIV/0!
NR_046011	4930414L22Rik	chr6	72438683	72440615	+	1.08927	2.94641	0.367024	0.663262	0.435592
NR_040294	4930414N06Rik	chr19	44972117	44984550	-	0	0.411775	0.403024	1	#DIV/0!
NM_028669	4930415F15Rik	chr11	11489266	11515190	+	0.0721196	0.401175	0.53452	1	1.47577
NM_001033880	4930415L06Rik	chrX	89930097	89932852	-	0	0	1	1	#DIV/0!
NM_001201322	4930415O20Rik	chr15	98571004	98589588	+	0.148115	0.721267	0.51695	1	1.28381
NR_015527	4930417O13Rik	chr6	125265525	125273777	+	0.0226707	0	0.587098	1	#NUM!
NR_045806	4930417O22Rik	chr11	101952421	101960574	+	0	0	1	1	#DIV/0!
NR_040595	4930419G24Rik	chr3	33024777	33088607	+	0	0.0501668	0.59077	1	#DIV/0!
NM_197997	4930422G04Rik	chr3	127553489	127618023	+	1.65325	3.153	0.800332	0.927612	-0.0685753
NR_038183	4930423M02Rik	chr4	5632328	5642284	+	0.0205635	0	0.587098	1	#NUM!
NR_038182	4930425K10Rik	chr5	67933612	67943081	-	0	0	1	1	#DIV/0!
NR_040545	4930425O10Rik	chr3	138711535	138726984	-	0.0591207	0	0.415402	1	#NUM!
NM_001271580	4930426D05Rik	chr18	21651565	21656107	+	0.364947	1.94383	0.0723537	0.252732	1.41315
NR_024323	4930426L09Rik	chr2	18998319	18999804	+	0.395606	0.888256	0.857447	0.951239	0.166909
NM_134041	4930427A07Rik	chr12	113156421	113165458	+	2.21911	4.03789	0.64476	0.852567	-0.136383
NM_001033799	4930428D18Rik	chrX	76393350	76397979	+	0	0	1	1	#DIV/0!
NR_045943	4930428E07Rik	chr12	38552809	38614521	-	0	0	1	1	#DIV/0!
NR_040730	4930428G15Rik	chr9	115336161	115341924	+	0	0.13154	0.552916	1	#DIV/0!
NR_045871	4930428O21Rik	chr5	107698212	107703480	-	0.0312104	0.0273669	0.752705	1	-1.18959
NR_027966	4930429B21Rik	chr3	32365489	32367438	+	0.100337	0.558392	0.253831	1	1.47642
NR_040699	4930429D17Rik	chr5	103230375	103299029	-	0	0	1	1	#DIV/0!
NR_033463	4930429F11Rik	chr17	79475624	79477885	-	0	0	1	1	#DIV/0!
NR_040734	4930429F24Rik	chr9	79793641	79803235	+	0.542162	0.669648	0.463565	0.736646	-0.695322
NM_026248	4930430A15Rik	chr2	111193254	111229600	-	0	0	1	1	#DIV/0!
NM_001034856	4930430D24Rik	chrX	38038199	38043114	-	0.0454825	0.222263	0.622189	1	1.28888
NM_175128	4930430F08Rik	chr10	100572274	100589259	-	2.58532	5.64649	0.692271	0.876729	0.127014
NR_045186	4930430F21Rik	chr15	31039126	31043331	+	0	0	1	1	#DIV/0!
NR_040729	4930430J02Rik	chr9	57391070	57400364	+	0	0.106291	0.598626	1	#DIV/0!
NR_073013	4930431F12Rik	chr5	44966201	44978805	+	0	0	1	1	#DIV/0!
NR_045059	4930431P03Rik	chr14	44954900	44961307	-	0.0237976	0.0441256	0.97196	1	-0.1092
NR_045953	4930432J09Rik	chr14	103977628	104027142	-	0	0.0152038	0.598626	1	#DIV/0!
NM_001163551,NM_028648	4930432K09Rik	chr5	87825697	87846386	+	0	0	1	1	#DIV/0!
NM_001163752,NM_029045	4930432K21Rik	chr8	84148038	84172597	+	0.772098	1.45694	0.848815	0.947899	-0.0839124
NM_001033814	4930432M17Rik	chr3	121670763	121682982	+	0	0.178695	0.373626	1	#DIV/0!
NR_040544	4930433B08Rik	chr3	18468285	18480477	-	0	0	1	1	#DIV/0!
NM_207248	4930433I11Rik	chr7	40987609	40994833	+	0	0	1	1	#DIV/0!
NR_027988	4930433N12Rik	chr9	3190269	3199813	-	0.0358597	0.0384055	0.82704	1	-0.90105
NR_046274	4930434J06Rik	chr14	71856709	71920438	+	0	0	1	1	#DIV/0!
NM_029042	4930435E12Rik	chr16	38812205	38828749	-	0	0	1	1	#DIV/0!
NR_045961	4930438E09Rik	chr14	67332042	67397742	-	0	0	1	1	#DIV/0!
NR_040473	4930440C22Rik	chr1	94797442	94802472	+	0	0	1	1	#DIV/0!
NR_040501	4930441J16Rik	chr2	74298940	74307717	-	0	0	1	1	#DIV/0!
NR_027969	4930441O14Rik	chr13	67729262	67756838	+	0.0400652	0.260532	0.301946	1	1.70104
NR_040747	4930442J19Rik	chr2	151302039	151316003	+	0	0	1	1	#DIV/0!
NR_015596	4930442L01Rik	chr3	96829826	96832070	-	0	0.0232171	0.598626	1	#DIV/0!
NR_040504	4930443O20Rik	chr2	85073614	85086461	-	0.0580964	0.209345	0.687418	1	0.84936
NM_029037	4930444A02Rik	chr8	25980604	25994121	-	2.08231	6.70987	0.0109091	0.0639771	0.6881
NR_038034,NR_038035,NR_102728	4930444F02Rik	chr10	18801086	18831930	-	0	0.0499064	0.552916	1	#DIV/0!
NM_053264	4930444G20Rik	chr10	22066309	22068079	-	0	0.0268878	0.598626	1	#DIV/0!
NR_045660	4930444M15Rik	chr14	76514558	76520855	-	0.214333	0.29708	0.692369	1	-0.529003
NM_001243238	4930444P10Rik	chr1	16065979	16093041	-	0.1103	0.132827	0.798994	1	-0.731882
NM_029113	4930447A16Rik	chr15	37425554	37440644	+	0	0	1	1	#DIV/0!
NM_029444	4930447C04Rik	chr12	72881109	72917765	-	4.17298	6.64063	0.330131	0.625137	-0.329756
NR_045959	4930447J18Rik	chr14	47898864	47944189	+	0	0	1	1	#DIV/0!
NR_046184	4930447K03Rik	chr13	34084155	34113272	-	0.081155	0.349098	0.587238	1	1.10488
NR_045168	4930447N08Rik	chr3	122795091	122801980	-	0	0.0831425	0.564438	1	#DIV/0!
NR_045960	4930448C13Rik	chr12	14996389	15050389	-	0	0	1	1	#DIV/0!
NR_046032	4930448F12Rik	chr13	18084947	18100202	-	0	0	1	1	#DIV/0!
NR_040700	4930448H16Rik	chr5	143226992	143234748	+	0	0.17575	0.552916	1	#DIV/0!
NR_040475	4930448I06Rik	chr1	41167560	41181252	-	0	0	1	1	#DIV/0!
NR_040696	4930448I18Rik	chr5	50151333	50156092	+	0	0	1	1	#DIV/0!
NR_004448	4930448K20Rik	chr4	9915965	9917397	-	0	0	1	1	#DIV/0!
NR_045921	4930449E01Rik	chr14	105498788	105505628	+	0	0	1	1	#DIV/0!
NR_045319	4930449E18Rik	chr19	57273960	57277052	+	0	0	1	1	#DIV/0!
NM_026136	4930449I24Rik	chr5	146502399	146505183	+	0	0	1	1	#DIV/0!
NM_001145435,NM_029053	4930451C15Rik	chr16	17544465	17561247	-	0.117464	0.115287	0.5024	1	-1.02699
NM_001271586,NR_073370	4930451G09Rik	chr16	4964289	4978962	+	0.321011	0.449449	0.518294	0.777371	-0.514464
NM_183131	4930451I11Rik	chr7	126830474	126831496	-	0	0	1	1	#DIV/0!
NR_045433	4930452A19Rik	chr17	9750752	9775866	-	0	0	1	1	#DIV/0!
NM_028934	4930452B06Rik	chr14	8431172	8666290	-	2.23947	2.25153	0.00760975	0.048683	-0.992252
NR_045060	4930452G13Rik	chr14	79702920	79712930	+	0.173794	0.132273	0.52895	1	-1.39386
NR_040629	4930452N14Rik	chr1	154241521	154256906	-	0	0	1	1	#DIV/0!
NM_001252013	4930453H23Rik	chrX	21206580	21221665	-	0	0	1	1	#DIV/0!
NR_073360	4930453L07Rik	chr8	9144669	9149050	+	0	0.0330913	0.598626	1	#DIV/0!
NM_026273	4930453N24Rik	chr16	64766105	64770939	-	22.1928	44.1213	0.967564	0.990643	-0.00861967
NR_045968	4930455B14Rik	chr14	8666390	8673378	+	0	0	1	1	#DIV/0!
NR_045352	4930455C13Rik	chr10	21319088	21342055	-	0.0326603	0	0.587098	1	#NUM!
NR_045381	4930455D15Rik	chr18	32663642	32837287	-	0	0	1	1	#DIV/0!
NR_040570,NR_040571,NR_040572	4930455F16Rik	chr16	4219912	4229116	-	0	0	1	1	#DIV/0!
NR_040596	4930455H04Rik	chr3	116968267	116984406	+	0	0.0402687	0.598626	1	#DIV/0!
NR_045469	4930455J16Rik	chr13	58741074	58762311	-	0	0	1	1	#DIV/0!
NR_045887	4930456L15Rik	chr4	103290959	103311832	+	0	0	1	1	#DIV/0!
NR_046190	4930459L07Rik	chr5	58443240	58452998	-	0	0	1	1	#DIV/0!
NR_040736	4930461G14Rik	chr9	58455173	58469623	+	0	0	1	1	#DIV/0!
NM_029137	4930465A12Rik	chr4	128133523	128166597	-	0	0	1	1	#DIV/0!
NR_027978	4930465K10Rik	chr18	77714184	77715445	+	0.371414	0.680377	0.915618	1	-0.126692
NR_045973	4930465M20Rik	chr12	107723743	107735488	-	0	0	1	1	#DIV/0!
NR_045981	4930467D21Rik	chr5	97392417	97588126	+	0.0378499	0.0513427	0.820326	1	-0.560128
NM_001039553	4930467E23Rik	chr8	19729576	19753602	+	0	0	1	1	#DIV/0!
NR_045353	4930467K11Rik	chr10	57478383	57486353	-	0.068545	0.468584	0.505787	1	1.77319
NM_001201395	4930468A15Rik	chrX	76582610	76602924	-	0.0294387	0	0.580589	1	#NUM!
NM_001195189	4930469G21Rik	chr1	161156843	161159314	-	0.1448	0.383728	0.816324	1	0.406024
NR_045764	4930470H14Rik	chr17	4044658	4082995	-	0	0	1	1	#DIV/0!
NR_027825	4930470P17Rik	chr2	170579418	170602017	-	0.0355256	0.170675	0.689722	1	1.26432
NR_046192	4930471C04Rik	chr14	64099295	64104235	-	0	0.12272	0.552916	1	#DIV/0!
NR_015571	4930471G03Rik	chr18	36106203	36109954	+	0.037039	0.0711784	0.981114	1	-0.0576037
NR_040613	4930471I20Rik	chr2	155547040	155556930	-	0	0	1	1	#DIV/0!
NR_045980	4930471M09Rik	chr6	91430460	91440854	-	0.0488365	0	0.512332	1	#NUM!
NR_040348	4930473A02Rik	chr2	130543791	130563749	-	0.225349	0.633531	0.65904	1	0.491257
NR_045356	4930473O22Rik	chr10	97590984	97596931	-	0	0	1	1	#DIV/0!
NR_045398	4930474G06Rik	chr18	28560164	28998176	+	0	0	1	1	#DIV/0!
NR_045712	4930474H20Rik	chr14	90126891	90269760	+	0	0	1	1	#DIV/0!
NR_027986	4930474M22Rik	chr17	14389107	14398942	-	0.0404226	0.406212	0.471862	1	2.329
NM_175008	4930474N05Rik	chr14	36094965	36096855	+	0	0	1	1	#DIV/0!
NR_038130	4930474N09Rik	chr12	99161277	99162808	-	0.025108	0.045133	0.983131	1	-0.153965
NR_040569	4930478L05Rik	chr16	78560316	78564869	+	0.0288862	0	0.512332	1	#NUM!
NR_046060	4930478P22Rik	chr5	35361553	35367677	+	0	0	1	1	#DIV/0!
NR_046277	4930479D17Rik	chr6	146657218	146665403	+	0.339864	0.0717249	0.226363	1	-3.24441
NR_027848,NR_027849	4930479M11Rik	chr7	30670722	30671605	-	0.070874	0	0.587098	1	#NUM!
NM_001177966	4930480E11Rik	chrX	78369643	78371128	+	0	0	1	1	#DIV/0!
NR_040768	4930480G23Rik	chr4	19979445	20005739	-	0	0.07998	0.533171	1	#DIV/0!
NR_045463	4930480K15Rik	chr17	90861169	90867102	+	0	0	1	1	#DIV/0!
NR_046278	4930480M12Rik	chr12	26211267	26240707	+	0.0536855	0.366163	0.57567	1	1.76988
NR_015545,NR_027938,NR_027939,NR_027940	4930481A15Rik	chr19	5406874	5422847	+	0.524138	1.26332	0.87658	0.958864	0.269204
NR_015603	4930483J18Rik	chr15	81190853	81192757	+	0.0269899	0.145548	0.684498	1	1.431
NR_045354	4930483K19Rik	chr10	76545871	76562226	-	0.0799958	0.462845	0.411677	1	1.53253
NR_046279	4930483O08Rik	chr7	133128251	133142457	+	0.0240574	0.0977619	0.796754	1	1.02279
NR_038024	4930486F22Rik	chr10	86095854	86113585	+	0	0	1	1	#DIV/0!
NR_045734	4930486I03Rik	chr1	20356454	20392300	+	0	0	1	1	#DIV/0!
NM_178098	4930486L24Rik	chr13	60842612	60864416	-	21.6279	12.6111	1.75818e-14	2.14276e-12	-1.7782
NR_046191	4930487D11Rik	chr5	38344389	38349197	+	0	0.139643	0.598626	1	#DIV/0!
NR_040601	4930487H11Rik	chr1	62790918	62794732	-	0.143736	0.793655	0.363246	1	1.46509
NR_040627	4930488B22Rik	chr1	184712497	184718989	+	0	0	1	1	#DIV/0!
NR_026888	4930488L21Rik	chr8	93811694	93813555	-	0.0133078	0	0.587098	1	#NUM!
NR_045758	4930500F04Rik	chr5	149847747	149864280	+	0	0	1	1	#DIV/0!
NR_040322,NR_040323	4930500J02Rik	chr2	104559459	104571429	+	1.55739	1.75367	0.315009	0.610428	-0.828746
NR_040701	4930500L23Rik	chr5	139523751	139541339	+	0.0728941	0	0.512332	1	#NUM!
NR_040737	4930502A04Rik	chr9	68470902	68520200	-	0	0	1	1	#DIV/0!
NR_046281	4930502E09Rik	chr11	84829178	84830868	+	0.111037	0.273971	0.88859	1	0.302975
NM_029142	4930502E18Rik	chrX	53724831	53738222	+	0.582902	1.26462	0.888483	0.964063	0.117379
NM_029144	4930503B20Rik	chr3	146646259	146651317	-	0	1.94032	0.00345941	1	#DIV/0!
NM_029131	4930503E14Rik	chr14	44163167	44171371	-	0.156665	0.23859	0.840851	1	-0.393148
NR_028310	4930503E24Rik	chr10	124469074	124524488	+	0.0221508	0.0357227	0.946756	1	-0.310518
NR_033598	4930503H13Rik	chrX	156539483	156540117	+	0	0	1	1	#DIV/0!
NM_172967	4930503L19Rik	chr18	70453140	70472480	-	6.89213	13.7911	0.979024	0.9932	0.000715638
NR_040477	4930503O07Rik	chr1	194212187	194222759	-	0	0	1	1	#DIV/0!
NM_207527	4930504O13Rik	chr11	58446143	58452966	-	0.223062	0.248016	0.703603	1	-0.847014
NM_001100394	4930505A04Rik	chr11	30426006	30471829	-	0	0.0514793	0.598626	1	#DIV/0!
NR_045761	4930505G20Rik	chr14	115396551	115409552	-	0	0	1	1	#DIV/0!
NR_073374	4930506C21Rik	chr17	8293366	8311118	-	0.436024	1.10044	0.763495	1	0.335598
NM_001114312,NM_175172	4930506M07Rik	chr19	58973358	59076069	-	4.72517	8.79568	0.624016	0.840977	-0.103569
NR_027926	4930507D05Rik	chr10	62449160	62451353	+	0.354152	0.606157	0.805108	0.93062	-0.224679
NR_045735	4930509E16Rik	chr9	72518250	72531858	-	0.0703889	0.0445646	0.633757	1	-1.65945
NR_040547	4930509J09Rik	chr3	73351206	73481651	-	0	0	1	1	#DIV/0!
NR_040663	4930509K18Rik	chr4	40313232	40317719	+	0	0	1	1	#DIV/0!
NR_045966	4930511A02Rik	chr12	11438233	11444812	+	0	0	1	1	#DIV/0!
NR_040761	4930511E03Rik	chr6	94943834	94951545	+	0	0.0213344	0.598626	1	#DIV/0!
NR_015494,NR_027944,NR_027945	4930511M06Rik	chr18	57546014	57552397	-	0.186417	0.388849	0.876131	1	0.0606766
NM_029141,NM_029154	4930511M11Rik	chr5	3657004	3679544	+	0	0	1	1	#DIV/0!
NR_033573	4930512B01Rik	chr12	69790344	69841880	+	0.086518	0.201681	0.935498	1	0.220999
NR_045416	4930513D17Rik	chr5	39461749	39603574	-	0.0491299	0.0792319	0.926744	1	-0.310518
NR_015574	4930513N10Rik	chr8	95806830	95821728	+	0.392011	0.85073	0.875384	0.958238	0.117807
NM_029174	4930513O06Rik	chrX	139086243	139093403	+	0	0	1	1	#DIV/0!
NR_040654	4930515B02Rik	chr4	140872693	140878057	+	0	0	1	1	#DIV/0!
NR_027872	4930515G01Rik	chr5	114773733	114774983	-	0.414294	0.639569	0.731844	1	-0.373555
NR_003100	4930515G16Rik	chr6	67565234	67565699	-	0	0	1	1	#DIV/0!
NR_040632	4930515L03Rik	chr2	16918678	17013726	-	0	0	1	1	#DIV/0!
NR_045440	4930515L19Rik	chrX	46267559	46328911	-	0	0	1	1	#DIV/0!
NR_040611	4930517E11Rik	chr2	124123636	124129956	-	0	0	1	1	#DIV/0!
NR_045364	4930518P08Rik	chr13	50753393	50765248	-	0.0249174	0.0849746	0.829945	1	0.769881
NR_045975	4930519D14Rik	chr13	30615043	30624258	+	0	0	1	1	#DIV/0!
NR_033601	4930519F09Rik	chr10	28921963	28923507	-	0	0	1	1	#DIV/0!
NM_029170	4930519F16Rik	chrX	103232281	103256606	-	0	0	1	1	#DIV/0!
NR_040763	4930519F24Rik	chr9	100022300	100034670	+	0	0	1	1	#DIV/0!
NM_026263	4930519G04Rik	chr5	114853714	114883879	+	0.0144669	0	0.580589	1	#NUM!
NR_045974	4930519H02Rik	chr5	15863928	15883766	-	0	0	1	1	#DIV/0!
NR_040383,NR_040384	4930520O04Rik	chr9	114368862	114377238	+	0.458955	0.929572	0.933183	0.979227	0.0182155
NR_036596	4930520P13Rik	chr13	70232822	70248122	+	0	0	1	1	#DIV/0!
NR_040602	4930521E06Rik	chr1	44739675	44744949	-	0	0.0525589	0.598626	1	#DIV/0!
NM_001199090,NM_026291	4930522H14Rik	chr4	109505332	109531297	-	0	0	1	1	#DIV/0!
NR_040665	4930522O17Rik	chr4	53246196	53251120	+	0	0	1	1	#DIV/0!
NM_001162896,NR_028111	4930523C07Rik	chr1	160044380	160078586	+	9.88613	19.6953	0.797341	0.926087	-0.00562112
NR_040451	4930523O13Rik	chr15	46435866	46496179	-	0	0	1	1	#DIV/0!
NM_026262	4930524B15Rik	chr11	31965633	31979651	+	0.209122	0.332714	0.786555	1	-0.330062
NR_045661	4930524C18Rik	chr14	114831965	114861327	+	0	0.0251284	0.598626	1	#DIV/0!
NR_029473	4930524L23Rik	chrX	7573600	7581016	+	0.0999667	0.372486	0.411461	1	0.897667
NM_001256259	4930524N10Rik	chrX	154339225	154343392	-	0	0	1	1	#DIV/0!
NR_045316	4930524O05Rik	chr19	10645694	10648053	-	0	0	1	1	#DIV/0!
NR_040735	4930524O08Rik	chr9	89826519	89864028	+	0	0	1	1	#DIV/0!
NR_040738	4930525D18Rik	chr9	114341111	114364627	-	0.147585	0.311078	0.974257	1	0.0757333
NR_045194	4930525G20Rik	chr13	67796594	67830985	-	0.0940834	0.214554	0.889771	1	0.189326
NM_001243943	4930525M21Rik	chrX	38013908	38018815	-	0	0	1	1	#DIV/0!
NM_199023	4930526D03Rik	chr2	181696795	181698442	-	0	0	1	1	#DIV/0!
NR_015516,NR_027950,NR_102721	4930526I15Rik	chr9	124423787	124424856	+	3.14517	5.60598	0.780225	0.918549	-0.166171
NR_045317	4930526L06Rik	chr19	11196817	11299884	+	0.179362	0.19744	0.655506	1	-0.861457
NR_045809	4930527F14Rik	chr14	45543710	45562876	+	0	0.0648752	0.598626	1	#DIV/0!
NR_045395	4930527G23Rik	chr18	29442200	29466107	+	0	0	1	1	#DIV/0!
NR_028384	4930528A17Rik	chr4	21846327	21848448	-	0.0760915	0.229857	0.772422	1	0.59493
NR_045977	4930528D03Rik	chr13	59733650	59737470	+	0.0238314	0.081271	0.829945	1	0.76988
NR_040516	4930528P14Rik	chr2	115329266	115344280	-	0	0	1	1	#DIV/0!
NR_033593	4930529C04Rik	chr3	91071662	91075192	+	0.00836225	0	0.580589	1	#NUM!
NR_045713	4930529F24Rik	chr14	38898302	38958794	+	0	0	1	1	#DIV/0!
NR_040457	4930529K09Rik	chr14	86245970	86262042	+	0	0	1	1	#DIV/0!
NR_040537	4930529L06Rik	chr16	84679789	84685147	+	0	0	1	1	#DIV/0!
NM_175280	4930529M08Rik	chr2	145934784	145964226	+	0.0982844	0.231018	0.899784	1	0.232971
NR_040614	4930533B01Rik	chr2	113691053	113708550	-	0	0.097857	0.533171	1	#DIV/0!
NR_040478	4930533P14Rik	chr1	96612057	96662573	-	0	0	1	1	#DIV/0!
NM_029198	4930538K18Rik	chr4	119205055	119218217	-	0.170377	0.673142	0.429568	1	0.982177
NR_040600	4930539C22Rik	chr3	134404143	134423635	-	0	0	1	1	#DIV/0!
NM_172450	4930539E08Rik	chr17	28896395	28915324	-	0.18397	0.515522	0.545456	0.792847	0.486564
NR_030689	4930539J05Rik	chr3	135436221	135438665	-	2.77992	12.2886	0.0764139	0.260504	1.14421
NR_040597	4930539M17Rik	chr3	9061964	9071076	+	0.058441	0	0.556732	1	#NUM!
NR_040598	4930539N22Rik	chr3	13597139	13652865	-	0	0	1	1	#DIV/0!
NR_040746	4930540M03Rik	chr9	15619857	15641220	+	0	0	1	1	#DIV/0!
NR_040565	4930542C21Rik	chr16	38017323	38054526	+	0	0	1	1	#DIV/0!
NR_040566	4930542D17Rik	chr16	50590503	50654166	+	0	0	1	1	#DIV/0!
NR_045898	4930542H20Rik	chr11	79670373	79675086	-	0	0	1	1	#DIV/0!
NR_045978	4930543E12Rik	chr7	113100236	113142015	-	0	0.0371944	0.59077	1	#DIV/0!
NM_001145537	4930544D05Rik	chr11	70615894	70616890	+	0.0379465	0.0812809	0.982472	1	0.0989496
NM_001161773	4930544G11Rik	chr6	65952571	65954014	+	0.0204481	0.0367565	0.983131	1	-0.153967
NR_045976	4930544M13Rik	chr13	114607228	114697822	+	0	0	1	1	#DIV/0!
NR_045374	4930545E07Rik	chr18	17568746	17580990	-	0	0	1	1	#DIV/0!
NR_045357	4930545H06Rik	chr10	68319065	68321142	-	0	0	1	1	#DIV/0!
NR_040517	4930545L23Rik	chr2	135169573	135215616	-	0.0118014	0	0.580589	1	#NUM!
NR_038051	4930546C10Rik	chr18	68889487	68951528	-	0	0.0662236	0.438148	1	#DIV/0!
NR_040754	4930546K05Rik	chr9	42182238	42209231	-	0.0683818	0.145349	0.946146	1	0.0878358
NM_026652	4930547C10Rik	chr4	52596274	52612163	+	0.0122978	0.0198327	0.946756	1	-0.310519
NR_040514	4930547E08Rik	chr2	103804452	103810622	-	0	0.0880192	0.598626	1	#DIV/0!
NR_040564	4930547E14Rik	chr16	59636945	59672993	+	0	0	1	1	#DIV/0!
NR_045811	4930548G14Rik	chr15	46623305	46639858	+	0	0	1	1	#DIV/0!
NM_026296	4930548H24Rik	chr5	31485859	31488262	+	0.062075	0.315626	0.510525	1	1.34613
NR_045462	4930548J01Rik	chr17	4119446	4122102	-	0	0	1	1	#DIV/0!
NR_040656	4930548K13Rik	chr4	26635820	26705449	-	0	0	1	1	#DIV/0!
NM_026300	4930549C01Rik	chr4	136610437	136613213	+	0.0369836	0.150291	0.796754	1	1.0228
NR_045376	4930549G23Rik	chr18	67776033	67799943	-	0.551446	1.21236	0.831605	1	0.136527
NM_029247	4930550C14Rik	chr9	53405286	53432803	+	0.28344	1.78644	0.0696403	0.24652	1.65597
NM_023774	4930550L24Rik	chrX	58911461	58920304	+	35.239	19.0979	8.6591e-26	7.84894e-23	-1.88376
NR_040661	4930552N02Rik	chr4	52814604	52828269	+	0	0	1	1	#DIV/0!
NR_045318	4930552P12Rik	chr19	55640589	55702204	-	0.0099275	0.0806849	0.549412	1	2.0228
NR_040567	4930553E22Rik	chr16	84371143	84375505	+	0	0.0984721	0.59077	1	#DIV/0!
NR_040739	4930554C24Rik	chr9	84774398	84784351	+	0	0	1	1	#DIV/0!
NR_040633	4930555B11Rik	chr2	57181831	57188257	+	0	0	1	1	#DIV/0!
NM_175393	4930555G01Rik	chr14	5050629	5059243	+	0	0.0257029	0.59077	1	#DIV/0!
NR_040506	4930556C24Rik	chr16	85819211	85826772	+	0.0546395	0.163521	0.857233	1	0.581457
NR_040655	4930556G01Rik	chr4	30664596	30855744	+	0	0	1	1	#DIV/0!
NR_045714	4930556J02Rik	chr14	61492688	61500382	+	0	0	1	1	#DIV/0!
NR_045063,NR_045064,NR_045065	4930556M19Rik	chr15	10714900	10790123	+	0.359989	1.06605	0.529479	0.783335	0.566251
NR_045358	4930556N09Rik	chr10	97035768	97061059	+	0	0	1	1	#DIV/0!
NM_029229	4930557A04Rik	chrX	9849703	9850252	+	0.0901055	0	0.556732	1	#NUM!
NR_040703	4930557J02Rik	chr5	34118740	34135339	+	0	0	1	1	#DIV/0!
NR_015490	4930558C23Rik	chr3	95386458	95402841	-	0.033759	0	0.587098	1	#NUM!
NR_045441	4930558G05Rik	chrX	129051524	129067146	+	0	0	1	1	#DIV/0!
NR_037999	4930558J18Rik	chr1	57359222	57377544	-	0.262335	0.314976	0.511959	1	-0.736171
NM_001204904,NM_001204905	4930558K02Rik	chr1	161942089	161979636	-	0	0.200373	0.451069	1	#DIV/0!
NM_030192	4930562C15Rik	chr16	4835416	4867691	+	0.189609	0.553682	0.489854	0.756507	0.546034
NR_038030,NR_038031	4930562F07Rik	chr1	160074735	160077985	-	1.05185	2.91257	0.545475	0.792847	0.469369
NM_029252	4930563D23Rik	chr16	92318763	92321441	-	0.0312926	0.019812	0.633757	1	-1.65945
NR_045379	4930563E18Rik	chr18	10706860	10711832	+	0.0159556	0	0.587098	1	#NUM!
NM_001163728	4930563E22Rik	chr11	72215138	72218450	+	0.600343	0.987172	0.624883	0.841484	-0.282485
NR_040704	4930563F08Rik	chr5	131880269	131883768	+	0	0.195524	0.533171	1	#DIV/0!
NR_046193	4930563M20Rik	chr8	116781712	116801412	-	0.177627	0.0853376	0.570414	1	-2.0576
NM_029230	4930564B18Rik	chr14	75642259	75667137	+	0	0	1	1	#DIV/0!
NM_029257	4930564C03Rik	chr17	44879704	44880885	-	0	0.0449039	0.59077	1	#DIV/0!
NM_029228	4930564D02Rik	chr3	105066844	105078806	+	0	0.0720169	0.59077	1	#DIV/0!
NR_045359	4930564G21Rik	chr10	119746062	119761699	-	0	0	1	1	#DIV/0!
NR_040381,NR_040382	4930564K09Rik	chr3	82904477	82943638	+	0.00761965	0.060189	0.665944	1	1.9817
NR_040752	4930565D16Rik	chr3	84349376	84379921	-	0	0	1	1	#DIV/0!
NR_040476	4930565N06Rik	chr16	36880519	36897189	-	0.557581	2.21635	0.0851233	0.279742	0.990934
NR_015535	4930567H12Rik	chr8	125584638	125616670	+	0.0828119	0.272172	0.749328	1	0.716611
NM_001033807	4930567H17Rik	chrX	70393901	70394740	-	0	0	1	1	#DIV/0!
NR_040576	4930567J20Rik	chr16	71249904	71267176	+	0	0	1	1	#DIV/0!
NR_046010	4930567K20Rik	chr10	10751046	10758131	+	0	0	1	1	#DIV/0!
NM_029463	4930568D16Rik	chr2	35354218	35367729	-	0	0	1	1	#DIV/0!
NR_040755	4930568E12Rik	chr9	13091267	13105855	-	0.0317274	0	0.587098	1	#NUM!
NR_040480	4930568G15Rik	chr1	165066617	165091930	-	0	0	1	1	#DIV/0!
NR_045369	4930568K20Rik	chr5	124229725	124237137	+	0	0	1	1	#DIV/0!
NR_040398,NR_040399,NR_040400	4930570G19Rik	chr3	156559833	156561746	-	0.0755772	0.147369	0.717915	1	-0.0365898
NM_001145759	4930571K23Rik	chr7	125368861	125371013	+	0	0	1	1	#DIV/0!
NR_045371	4930572K03Rik	chr5	127170565	127184356	+	0.0317154	0	0.580589	1	#NUM!
NR_073011	4930572O03Rik	chr5	15652288	15657059	-	0	0	1	1	#DIV/0!
NR_045718	4930572O13Rik	chr14	25139795	25143241	-	0	0	1	1	#DIV/0!
NR_040620	4930573O16Rik	chr2	52291002	52315240	+	0	0.130409	0.59077	1	#DIV/0!
NR_073429	4930577N17Rik	chr3	51276761	51278407	+	2.13043	3.75264	0.700324	0.881306	-0.183242
NM_175228	4930578C19Rik	chrX	18418427	18461274	-	0.0603737	0.0885099	0.867497	1	-0.44808
NR_045391	4930578E11Rik	chr18	29396716	29496416	-	0	0	1	1	#DIV/0!
NM_026359	4930578I06Rik	chr14	63971122	63987780	-	0	0	1	1	#DIV/0!
NR_045991	4930578M01Rik	chr15	98985965	98989281	+	0	0	1	1	#DIV/0!
NR_040575	4930578N18Rik	chr16	76122613	76156086	+	0	0	1	1	#DIV/0!
NM_001163385,NM_001163386	4930579F01Rik	chr3	138164135	138186713	-	0	0	1	1	#DIV/0!
NR_038053	4930579G18Rik	chr14	54650511	54655100	+	1.01776	2.96139	0.324587	0.619977	0.540871
NM_029482	4930579G24Rik	chr3	79629079	79632819	+	7.69173	10.1028	0.0111974	0.0652456	-0.606627
NR_029444	4930579K19Rik	chr9	98562460	98563611	-	0.373004	0.634245	0.833925	1	-0.234151
NR_029475	4930581F22Rik	chr9	35116728	35130922	+	0.372177	1.38861	0.177901	0.442433	0.899582
NR_027879	4930583K01Rik	chr7	118243907	118245551	+	0	0	1	1	#DIV/0!
NR_040612	4930583P06Rik	chr2	124217679	124222358	-	0	0.0649637	0.598626	1	#DIV/0!
NR_029445	4930584F24Rik	chr5	26460070	26493314	-	0	0	1	1	#DIV/0!
NM_198668	4930590J08Rik	chr6	91904233	91950725	+	0.0538879	0.174743	0.657361	1	0.697201
NR_040604	4930590L20Rik	chr1	140570176	140656402	-	0	0	1	1	#DIV/0!
NM_026596	4930591A17Rik	chr2	179414936	179416880	+	0	0	1	1	#DIV/0!
NR_045070	4930592A05Rik	chr15	33593881	33653436	-	0	0	1	1	#DIV/0!
NR_033307	4930592I03Rik	chr18	82918405	82920560	-	0.0550214	0	0.512332	1	#NUM!
NR_045167	4930593A02Rik	chr3	58692589	58788524	+	0.0314787	0.0507659	0.946756	1	-0.310516
NR_040753	4930593C16Rik	chr9	120924455	120930802	-	0	0	1	1	#DIV/0!
NR_024017	4930594C11Rik	chr1	37485851	37488605	-	0.0591355	0.0730997	0.728416	1	-0.694159
NM_173435	4930595M18Rik	chrX	81419575	81458122	-	0.0187366	0.0200667	0.82704	1	-0.901052
NM_001033766	4930596D02Rik	chr14	35809486	35811978	-	0	0	1	1	#DIV/0!
NR_040740	4930596M17Rik	chr9	121587020	121614255	+	0	0	1	1	#DIV/0!
NR_045736	4930597G03Rik	chr14	51317335	51345489	-	0	0	1	1	#DIV/0!
NR_040479	4930598F16Rik	chr1	95701184	95716518	-	0	0	1	1	#DIV/0!
NR_045813	4930599N23Rik	chr6	39118473	39148312	+	0.975904	0.859746	0.222038	0.50238	-1.18283
NR_040608	4931402G19Rik	chr2	120455698	120469367	-	0.0223886	0.115621	0.629903	1	1.36857
NR_045306	4931403E22Rik	chr19	26768801	26823907	-	0.156183	0.472169	0.772196	1	0.596061
NR_038172,NR_038173	4931403G20Rik	chr12	69843686	69853671	+	0.0532684	0.261564	0.464618	1	1.29581
NM_028737	4931406B18Rik	chr7	43492044	43505938	-	0.00743755	0.0359837	0.739001	1	1.27444
NM_001199484,NM_001199485,NM_133732	4931406C07Rik	chr9	15283337	15306448	-	4.54704	11.3547	0.173374	0.43593	0.320293
NR_033492	4931406H21Rik	chr14	25586804	25590661	+	0.0474207	0.176018	0.558652	1	0.892137
NM_172741	4931406P16Rik	chr7	34236714	34285609	-	40.0904	67.6035	0.0740152	0.255816	-0.246159
NM_001033764	4931408C20Rik	chr1	26681801	26687460	-	0	0	1	1	#DIV/0!
NR_040298,NR_040299	4931408D14Rik	chr19	37258426	37264095	-	0.103275	0	0.135527	1	#NUM!
NM_177676,NR_033188	4931409K22Rik	chr5	24543434	24555469	-	0.145812	0.261675	0.887856	1	-0.156331
NM_028890	4931414P19Rik	chr14	54583663	54605908	-	1.17542	3.35939	0.217772	0.496205	0.515017
NM_025737	4931417E11Rik	chr6	73468573	73469667	-	0	0	1	1	#DIV/0!
NR_040593	4931419H13Rik	chr3	55055242	55084002	+	0	0	1	1	#DIV/0!
NR_040561	4931420L22Rik	chr16	71131076	71139029	+	0	0	1	1	#DIV/0!
NM_027635	4931423N10Rik	chr2	23207476	23267129	+	0.117928	0.460217	0.466917	1	0.964402
NM_001166394,NM_028888	4931428F04Rik	chr8	105280409	105289528	-	4.8155	4.14996	9.46733e-07	2.3272e-05	-1.21459
NR_033445	4931428L18Rik	chr1	31141078	31222656	-	0.06795	0.0870355	0.665652	1	-0.64287
NM_001081121	4931429I11Rik	chr9	40894849	40964112	-	0.0885041	0.160547	0.917196	1	-0.140821
NM_183104	4931429L15Rik	chr9	46303361	46319986	-	0.070146	0.0233767	0.414929	1	-2.58529
NR_038004	4931429P17Rik	chr13	47960330	48018608	-	0	0	1	1	#DIV/0!
NR_046053	4931430N09Rik	chr6	118880158	118885543	+	0	0	1	1	#DIV/0!
NR_045183	4931431B13Rik	chr7	128192050	128203328	-	0	0	1	1	#DIV/0!
NR_045807	4931431C16Rik	chr5	35581227	35588763	-	0.107577	0.0819963	0.48166	1	-1.39174
NM_027634	4931431F19Rik	chr7	104127913	104129823	-	0	0	1	1	#DIV/0!
NM_176829	4931440F15Rik	chr11	29822395	29825668	-	0.00756845	0.032423	0.787761	1	1.09895
NR_045503	4931440J10Rik	chr14	62760501	62830126	+	0	0.0596734	0.59077	1	#DIV/0!
NM_001145300,NR_026896	4931440L10Rik	chr1	134540945	134547022	-	0	0	1	1	#DIV/0!
NR_027955	4931440P22Rik	chr3	65527485	65529414	-	0.660857	0.690733	0.215688	0.493742	-0.93621
NM_172534	4932411E22Rik	chr11	89390223	89418948	-	0	0.0199161	0.59077	1	#DIV/0!
NM_177705	4932411N23Rik	chrX	126812462	126834004	-	0	0	1	1	#DIV/0!
NR_040521,NR_040522	4932412D23Rik	chr16	42796388	42875762	-	0.00719295	0.0348003	0.739001	1	1.27444
NR_040764	4932413F04Rik	chr9	103557090	103565891	+	0	0	1	1	#DIV/0!
NR_028259	4932414J04Rik	chr11	21494730	21511180	-	0	0.0173396	0.59077	1	#DIV/0!
NM_183113	4932414N04Rik	chr2	68657884	68748465	+	0	0	1	1	#DIV/0!
NR_015524	4932415G12Rik	chr10	94673493	94688613	-	0.814011	2.17319	0.303418	0.596754	0.416692
NR_073205	4932415M13Rik	chr17	53716509	53733843	+	0.0500889	0.0519848	0.692503	1	-0.946401
NR_029452	4932416H05Rik	chr2	129798369	129801459	-	1.12353	2.85671	0.375193	0.668628	0.34631
NM_001002775	4932416K20Rik	chr8	104795237	104798792	+	0	0	1	1	#DIV/0!
NM_177841	4932418E24Rik	chr2	26271647	26294557	-	0.0393693	0.109388	0.833356	1	0.474314
NM_001085511	4932429P05Rik	chrX	89752268	89755491	+	0	0	1	1	#DIV/0!
NR_027643	4932435O22Rik	chr11	114413405	114448860	-	0.0305303	0.180801	0.369994	1	1.56609
NM_172679	4932438A13Rik	chr3	36863106	37053033	+	7.94605	18.0838	0.183913	0.45109	0.186389
NM_001163695,NM_028905	4932438H23Rik	chr16	91053935	91069145	-	0.0506865	0.0581948	0.722455	1	-0.800711
NR_015588	4932441J04Rik	chr5	57570084	57717919	-	0.224405	0.481684	0.954049	1	0.101979
NM_001101519	4932443I19Rik	chr8	13705889	13743066	+	0	0	1	1	#DIV/0!
NR_045182	4932702P03Rik	chr13	24905600	24911780	+	0	0	1	1	#DIV/0!
NR_003635	4933400A11Rik	chrX	169776378	169779635	-	0	0.0863032	0.552916	1	#DIV/0!
NR_045432	4933400B14Rik	chr17	89320227	89327333	+	0	0	1	1	#DIV/0!
NR_040770	4933400C23Rik	chr9	92718716	92795711	+	0	0.0278796	0.598626	1	#DIV/0!
NR_015540	4933400F21Rik	chr1	89676507	89683892	-	0.0068621	0.0440956	0.656347	1	1.68391
NR_045730	4933400L20Rik	chr8	103603799	103680382	+	0	0	1	1	#DIV/0!
NR_033580	4933401B06Rik	chrX	107542582	107543800	+	0	0	1	1	#DIV/0!
NR_045431	4933401D09Rik	chr17	15631788	15641102	+	0.0187012	0	0.587098	1	#NUM!
NR_040540	4933401H06Rik	chr3	135833694	135840269	-	0	0	1	1	#DIV/0!
NR_045505	4933401P06Rik	chr5	36873595	36876879	-	0	0	1	1	#DIV/0!
NR_045504	4933402C06Rik	chr7	40674737	40691260	+	0	0	1	1	#DIV/0!
NM_001256158	4933402D24Rik	chr1	63754909	63769267	-	0.106889	0.431629	0.470594	1	1.01367
NM_001199996,NM_001199997	4933402E13Rik	chrX	62287142	62292078	+	12.1712	10.8757	8.00119e-07	1.99042e-05	-1.16236
NM_177901	4933402J07Rik	chr8	87563907	87589197	+	0.231921	0.0518831	0.240878	1	-3.1603
NR_040682,NR_040683	4933402J10Rik	chr5	59963119	59986002	-	0	0	1	1	#DIV/0!
NR_046059	4933402J15Rik	chr14	74355527	74369741	+	0	0	1	1	#DIV/0!
NM_173409	4933402N03Rik	chr7	131138347	131146283	-	0	0	1	1	#DIV/0!
NM_001177510	4933402N22Rik	chr5	11918043	11922804	+	0	0	1	1	#DIV/0!
NM_175368	4933402P03Rik	chr11	69816566	69818440	-	0.0489692	0	0.427502	1	#NUM!
NM_001177389	4933403O08Rik	chrX	112239049	112243852	+	0.542847	1.85849	0.281969	0.57355	0.775517
NR_045920	4933404G15Rik	chr16	16707687	16718121	-	0	0.033529	0.59077	1	#DIV/0!
NR_046038	4933404K08Rik	chr13	23278350	23282267	+	0	0	1	1	#DIV/0!
NR_015555	4933404O12Rik	chr5	136919146	136937109	+	0.517153	1.9499	0.0466435	0.186767	0.914738
NR_046036	4933405D12Rik	chr3	122882592	122924116	-	0.0322644	0.269333	0.539204	1	2.06138
NR_045506	4933405E24Rik	chr11	54177772	54213288	-	0	0	1	1	#DIV/0!
NM_027655	4933405L10Rik	chr8	105708303	105710168	+	0.127124	0.532661	0.511069	1	1.06698
NM_172901	4933405O20Rik	chr7	50599190	50600528	+	0	0	1	1	#DIV/0!
NR_044986	4933406C10Rik	chr12	32919384	32953789	-	0.169185	0.405819	0.836122	1	0.262235
NR_040502	4933406D12Rik	chr2	146542931	146546108	+	0	0	1	1	#DIV/0!
NR_015568	4933406F09Rik	chr14	7412473	7422685	+	0	0	1	1	#DIV/0!
NR_046037	4933406G16Rik	chr11	19065275	19075740	+	0	0	1	1	#DIV/0!
NR_029437,NR_029438	4933406I18Rik	chr7	114354640	114415161	-	0.0546885	0.222743	0.796754	1	1.02607
NM_028914	4933406J08Rik	chr2	122186272	122206393	+	0.252755	0.34353	0.623008	1	-0.557305
NR_046004	4933406J10Rik	chr7	82743346	82755644	-	0	0	1	1	#DIV/0!
NR_015512	4933406K04Rik	chr12	106685607	106716324	-	0	0.0351947	0.598626	1	#DIV/0!
NM_173771	4933406M09Rik	chr1	134385940	134390983	+	0.150725	0.200656	0.705572	1	-0.587194
NR_045819	4933407E24Rik	chr4	124569179	124575538	+	0	0.0254236	0.598626	1	#DIV/0!
NR_045841	4933407G14Rik	chr10	75449510	75463104	+	0.023397	0	0.580589	1	#NUM!
NR_040731	4933407I05Rik	chr9	51914429	51927003	+	0.0682237	0	0.512332	1	#NUM!
NR_029443	4933407K13Rik	chrX	75725458	75764699	-	0.810537	2.34544	0.212723	0.489668	0.532908
NR_037692	4933407L21Rik	chr1	85928483	85931756	+	0.051441	0.0462338	0.781399	1	-1.15397
NM_177773	4933408B17Rik	chr18	34579846	34597468	-	0.413849	1.71911	0.0956982	0.30125	1.05448
NR_045810	4933408J17Rik	chr10	93589413	93605245	+	0.0916898	0.0375026	0.386972	1	-2.28977
NR_045831	4933408N05Rik	chr8	114341161	114351478	-	0.0186643	0.0602002	0.868373	1	0.689483
NM_177651	4933409G03Rik	chr2	68582413	68616463	+	0	0	1	1	#DIV/0!
NR_033123	4933409K07Rik	chr4	42153453	42462993	-	0	0	1	1	#DIV/0!
NR_045342	4933411E08Rik	chr10	117925459	117948307	+	0.08725	0.202021	0.931042	1	0.21128
NR_045158	4933411G06Rik	chr10	51756174	51757194	-	0	0	1	1	#DIV/0!
NM_177880	4933411G11Rik	chr5	143181017	143205068	+	0.0114824	0	0.587098	1	#NUM!
NM_025752	4933411K16Rik	chr19	42052228	42053628	+	0	0.17384	0.33701	1	#DIV/0!
NM_025747	4933411K20Rik	chr8	46169556	46195590	+	4.13563	9.2291	0.441368	0.722316	0.158081
NR_038025,NR_038026	4933412E12Rik	chr10	116950562	116963279	+	1.88101	6.32842	0.0641487	0.23317	0.75034
NM_027668	4933412E24Rik	chr15	60014866	60016618	-	0.0309789	0.0302775	0.787253	1	-1.03304
NR_045507	4933412O06Rik	chr13	15781664	15802630	-	0	0.0896659	0.533171	1	#DIV/0!
NM_027697	4933413G19Rik	chr6	128375510	128385144	+	0.262605	0.462381	0.87677	1	-0.183815
NR_038005	4933413J09Rik	chr14	26357547	26400456	+	0.308845	0.907565	0.404845	0.695157	0.555116
NR_045508	4933413L06Rik	chr13	117706764	117720011	-	0	0	1	1	#DIV/0!
NM_025746	4933415F23Rik	chr1	23100474	23102253	-	0.0165882	0.0267519	0.946756	1	-0.310516
NM_001161855	4933416C03Rik	chr10	116111664	116113917	-	1.56441	2.24688	0.281674	0.57327	-0.4777
NR_040498	4933416E03Rik	chr2	159947341	159981289	+	0	0	1	1	#DIV/0!
NM_027700	4933416I08Rik	chrX	53686491	53691332	+	0	0	1	1	#DIV/0!
NR_045846	4933416M06Rik	chr13	101254319	101293396	+	0	0.0413046	0.59077	1	#DIV/0!
NR_045840	4933416M07Rik	chr8	27142910	27149706	+	0.427345	0.502821	0.504347	0.766323	-0.765358
NM_025750	4933417A18Rik	chr13	34924409	34953196	+	0	0	1	1	#DIV/0!
NR_045849	4933417D19Rik	chr8	123235091	123242359	+	0.816148	0.809737	0.267088	0.557269	-1.01138
NR_040454	4933417E11Rik	chr1	71958998	72005195	-	0.0226707	0	0.587098	1	#NUM!
NR_033592	4933417G07Rik	chr3	55847105	55848065	+	0	0	1	1	#DIV/0!
NR_045842	4933417O13Rik	chr7	143322772	143330650	-	0	0	1	1	#DIV/0!
NM_027702	4933421I07Rik	chr7	42445462	42448080	-	0.0215055	0	0.580589	1	#NUM!
NR_036602	4933421O10Rik	chr4	33027139	33031323	-	0.981218	2.75614	0.191509	0.460225	0.490004
NR_040715	4933422A05Rik	chr9	35281105	35285423	+	0.0618238	0.30106	0.51695	1	1.28382
NM_001033775	4933422H20Rik	chr11	115440545	115448268	+	0.058675	0.0549446	0.699773	1	-1.09477
NR_045372	4933424G05Rik	chr18	14988995	15047987	+	0.0622419	0.173114	0.810207	1	0.475767
NR_040290	4933424G06Rik	chr1	36714538	36757960	+	0.126785	0	0.2896	1	#NUM!
NR_046460	4933425B07Rik	chr14	46602806	46637423	-	0	0.024724	0.598626	1	#DIV/0!
NR_040519	4933425H06Rik	chr6	144672868	144693832	+	0.0274104	0.170101	0.647688	1	1.6336
NM_025751	4933425L06Rik	chr13	105082122	105121782	+	0.420918	0.319188	0.158757	0.414036	-1.39913
NR_040684	4933426D04Rik	chr5	24902569	24906849	+	0.0298253	0.262549	0.478755	1	2.13798
NM_001242419,NM_178682	4933426M11Rik	chr12	80790532	80880833	+	22.5536	58.1129	0.00874565	0.0540301	0.365496
NM_175017	4933427D06Rik	chr6	89096115	89110037	+	4.3133	5.59546	0.0245911	0.117938	-0.624535
NM_028963	4933427D14Rik	chr11	72154097	72203371	-	4.47413	10.2894	0.319702	0.615214	0.201476
NR_033197	4933427E11Rik	chr15	74709161	74710374	+	0.09019	0.131137	0.967107	1	-0.459966
NR_045853	4933427E13Rik	chr11	25326107	25367137	+	0	0	1	1	#DIV/0!
NM_028955	4933427G17Rik	chr7	120982509	121014787	+	0.0708398	0.24209	0.65439	1	0.772913
NR_045159,NR_045160	4933427I22Rik	chr4	139926683	139943519	-	0	0.0730731	0.533171	1	#DIV/0!
NR_040644	4933428C19Rik	chr4	40482840	40525548	-	0	0	1	1	#DIV/0!
NR_045307	4933429K18Rik	chr19	45726555	45730558	-	0	0	1	1	#DIV/0!
NR_033783	4933429O19Rik	chr14	48878873	48887112	+	0	0	1	1	#DIV/0!
NR_045855	4933430H16Rik	chr7	82937938	82971391	-	0.0344153	0.0661366	0.974201	1	-0.0576033
NM_177607	4933430I17Rik	chr4	62525369	62547993	+	0.290679	0.841002	0.568878	0.807801	0.53268
NR_045857	4933430M04Rik	chr11	24481909	24569951	+	0	0	1	1	#DIV/0!
NR_045854	4933430N04Rik	chr8	9125412	9132288	-	0	0	1	1	#DIV/0!
NR_015459	4933431E20Rik	chr3	107888850	107896213	-	1.30671	3.99814	0.0375959	0.159898	0.61339
NR_045163,NR_045165	4933431G14Rik	chr6	72120213	72123197	-	0.147583	0.300868	0.860477	1	0.0276036
NR_040716	4933432G23Rik	chr9	118429839	118437048	+	0	0	1	1	#DIV/0!
NR_045657	4933432I03Rik	chr14	102987412	103033803	-	0	0.0949056	0.533171	1	#DIV/0!
NR_015575,NR_027843	4933432I09Rik	chr16	18209686	18213863	-	0.127683	0.429276	0.538401	1	0.74934
NR_102286	4933432K03Rik	chr7	121587386	121589836	-	0.140424	0.257574	0.967107	1	-0.124803
NM_028961	4933433C11Rik	chr2	25212559	25214630	-	0.169233	0.0998987	0.400678	1	-1.76047
NR_045856	4933433F19Rik	chr8	30568395	30575573	+	0	0	1	1	#DIV/0!
NR_040719	4933433G15Rik	chr9	75410184	75415537	+	0.406525	0.689195	0.832894	1	-0.238432
NR_045851	4933433G19Rik	chr13	66996818	67032405	-	0.0489746	0.0806026	0.82704	1	-0.281207
NR_045458	4933433H22Rik	chr17	84078660	84089875	+	0.0277016	0.10952	0.742541	1	0.983155
NM_025762,NM_027500	4933434E20Rik	chr3	90052817	90062447	+	24.9103	42.852	0.194336	0.463668	-0.217375
NM_026233	4933434I20Rik	chr8	83348472	83379402	+	0.0191789	0	0.587098	1	#NUM!
NR_033641	4933436C20Rik	chr8	92326033	92356120	-	0.50052	1.4023	0.576981	0.814014	0.486295
NR_040455	4933436E23Rik	chr1	139379452	139402852	+	0	0	1	1	#DIV/0!
NR_046208	4933436H12Rik	chr7	68417424	68426133	+	0	0	1	1	#DIV/0!
NM_025763	4933436I01Rik	chrX	67919864	67921450	-	0.0207062	0.0372205	0.983131	1	-0.153965
NR_040685	4933438B17Rik	chr5	127030789	127088529	+	0	0	1	1	#DIV/0!
NR_045446	4933438K21Rik	chr4	147063366	147068436	-	0.0174406	0	0.580589	1	#NUM!
NR_015585	4933439C10Rik	chr11	59505685	59511067	+	1.91012	4.84007	0.374814	0.668257	0.341368
NR_040558	4933439K11Rik	chr1	172541620	172550806	-	0.057711	0.422233	0.407063	1	1.87112
NR_045344	4933440J02Rik	chr10	111586719	111594273	-	0	0.0463955	0.59077	1	#DIV/0!
NR_045803,NR_045804	4933440M02Rik	chr7	125331782	125349786	-	0	0	1	1	#DIV/0!
NM_207657	5031410I06Rik	chr5	26098668	26105314	-	0	0.0863475	0.314131	1	#DIV/0!
NM_198642	5031414D18Rik	chr14	75016027	75052532	+	0.0280412	0.18786	0.413683	1	1.74404
NR_040469	5031425E22Rik	chr5	23431808	23434353	-	4.67808	8.86294	0.755179	0.907739	-0.0781312
NR_015558	5031425F14Rik	chr2	166447451	166458770	+	0	0.0324428	0.59077	1	#DIV/0!
NR_027890	5031426D15Rik	chr2	6922702	6928722	-	0.0213658	0.0854327	0.567569	1	0.999488
NR_045986,NR_045987	5031434C07Rik	chr6	112286794	112290319	-	0	0.112841	0.443203	1	#DIV/0!
NR_033624	5031434O11Rik	chr3	51559757	51567116	+	0.309153	0.494654	0.850271	1	-0.321904
NM_001033273	5031439G07Rik	chr15	84945720	84987971	-	14.7899	28.8386	0.780721	0.918549	-0.0366112
NR_040413	5033403H07Rik	chr5	52973012	52992292	-	0.051731	0.210219	0.796754	1	1.02279
NR_033600	5033404E19Rik	chr1	185497306	185498014	+	0.041646	0	0.580589	1	#NUM!
NR_029464	5033406O09Rik	chr12	111941991	111944482	-	0.511383	1.54088	0.432447	0.716559	0.59128
NM_138654	5033411D12Rik	chr13	16857475	17694765	-	1.50374	1.77669	0.151527	0.402502	-0.759367
NR_040510	5330411J11Rik	chr2	59382493	59386682	-	0	0	1	1	#DIV/0!
NR_029381	5330413P13Rik	chr2	131820006	131847656	-	0	0	1	1	#DIV/0!
NM_001033304	5330417C22Rik	chr3	108458069	108536522	-	0.225733	0.619818	0.564436	0.804972	0.457227
NR_028300	5330426P16Rik	chr16	50726751	50732773	-	3.3427	10.4413	0.0308746	0.138931	0.643216
NR_015552	5330434G04Rik	chrX	105372994	105391754	-	0	0	1	1	#DIV/0!
NR_037679	5330439B14Rik	chr6	142614595	142626462	+	0	0.0394467	0.598626	1	#DIV/0!
NM_001244628	5430401F13Rik	chr6	131543762	131553757	+	0	0	1	1	#DIV/0!
NM_027768	5430402E10Rik	chrX	77919786	77925062	-	0	0	1	1	#DIV/0!
NR_015581,NR_027892	5430402O13Rik	chr6	50566643	50594865	+	0.230823	0.202479	0.602572	1	-1.18901
NR_046181	5430403N17Rik	chr8	35864085	35882957	-	0.0425429	0.101811	0.894442	1	0.258904
NR_015591,NR_027914	5430405H02Rik	chr2	156852403	156862945	-	1.36163	2.89823	0.851657	0.949118	0.089832
NR_034038	5430416N02Rik	chr5	100420842	100429535	-	13.1086	26.1955	0.992804	0.996997	-0.00119461
NR_033355	5430416O09Rik	chr4	43730034	43734534	+	0.149685	0.134873	0.321174	1	-1.15032
NR_030716	5430417L22Rik	chr2	118745762	118748807	+	11.1654	25.598	0.275366	0.565927	0.196996
NM_175166	5430419D17Rik	chr7	131174402	131250945	+	0	0	1	1	#DIV/0!
NR_040352	5430421F17Rik	chr8	25302650	25306270	-	0	0.0207487	0.598626	1	#DIV/0!
NM_001201323	5430421N21Rik	chr15	101485130	101491512	-	0	0.0971954	0.438148	1	#DIV/0!
NM_027780	5430425J12Rik	chr13	73699826	73709856	+	0.0707571	0.0310217	0.504884	1	-2.1896
NR_045858	5430427M07Rik	chr12	91045848	91056635	+	0	0	1	1	#DIV/0!
NM_001163539	5430427O19Rik	chrX	85870273	85891499	+	0.0153987	0.0539368	0.754817	1	0.808461
NR_045426	5430428K19Rik	chrX	6452376	6574663	-	0	0.0587129	0.59077	1	#DIV/0!
NR_040541	5430434I15Rik	chr3	38203151	38208119	-	0	0	1	1	#DIV/0!
NM_145509	5430435G22Rik	chr1	131688695	131713464	+	27.9417	41.7853	0.00779369	0.0496625	-0.419424
NR_045274	5430437J10Rik	chr15	5496318	5594983	+	0	0	1	1	#DIV/0!
NR_045859	5430440P10Rik	chr14	105427559	105437716	+	0	0.093737	0.564438	1	#DIV/0!
NM_027784	5530400C23Rik	chr6	133292216	133295790	+	0	0	1	1	#DIV/0!
NR_038010	5530401A14Rik	chr11	81860677	81894582	+	0	0	1	1	#DIV/0!
NR_015467	5530601H04Rik	chrX	105040854	105070124	-	1.30709	2.40533	0.740263	0.900811	-0.120124
NR_040378	5730403I07Rik	chr9	77366412	77399416	-	0.0970919	0.0234458	0.295155	1	-3.05002
NR_038158	5730405O15Rik	chrX	13042015	13045295	+	0.0891601	0.340568	0.668468	1	0.933472
NR_027866	5730408K05Rik	chr19	8888387	8888770	-	5.03352	16.3171	0.152007	0.403027	0.696743
NM_001013755,NM_001145950	5730409E04Rik	chr4	126609854	126614371	+	1.03674	2.65018	0.408953	0.698341	0.35403
NR_045424,NR_045425	5730412P04Rik	chrX	136104922	136115420	+	0	0	1	1	#DIV/0!
NR_033596	5730416F02Rik	chrX	109001485	109002296	+	0	0.0586433	0.598626	1	#DIV/0!
NR_045338,NR_045339	5730420D15Rik	chr10	95417375	95428640	+	0	0.253553	0.279935	1	#DIV/0!
NR_015478	5730422E09Rik	chr5	149119565	149182036	-	0.0977643	0.08648	0.587041	1	-1.17694
NR_045341	5730435O14Rik	chr10	41568016	41576476	+	0.0401606	0.163201	0.796754	1	1.0228
NM_027472	5730455P16Rik	chr11	80360492	80378015	-	2.42572	7.49419	0.00896831	0.0548138	0.62736
NR_038163	5730457N03Rik	chr6	52308389	52314832	-	0	0.0182018	0.59077	1	#DIV/0!
NR_045801	5730460C07Rik	chr3	153789305	153792087	-	0	0	1	1	#DIV/0!
NR_045500	5730480H06Rik	chr5	48395573	48414294	+	0.491997	1.76978	0.258222	0.547354	0.846849
NR_073462	5730488B01Rik	chr4	44702800	44705110	+	0	0.0206051	0.598626	1	#DIV/0!
NM_001033157,NM_001201330	5730507C01Rik	chr12	18514510	18535254	+	1.00124	1.69053	0.63278	0.845652	-0.244316
NM_027482	5730508B09Rik	chr3	127869688	127896323	-	4.36857	8.24598	0.796601	0.925917	-0.0834701
NR_027973	5730522E02Rik	chr11	25616846	26210576	-	0.016302	0.132493	0.549412	1	2.0228
NM_028872	5730559C18Rik	chr1	136213522	136234280	-	0.0771682	2.06593	7.32122e-05	0.00107144	3.74264
NR_033729	5730577I03Rik	chr9	20607475	20617271	+	0.496796	1.73285	0.181187	0.447471	0.802423
NM_178243	5830403L16Rik	chr1	153849542	153851195	-	0.0149813	0.118459	0.567433	1	1.98316
NR_045993	5830403M04Rik	chr5	100077962	100095273	+	0.0207925	0.0439394	0.982472	1	0.0794554
NM_001128145,NM_001128146,NM_175533	5830411N06Rik	chr7	140247381	140299791	+	0.0331031	0.117859	0.872593	1	0.832026
NM_029086	5830415F09Rik	chr4	46376975	46389423	-	5.12721	7.79931	0.197869	0.468596	-0.394827
NR_045384	5830416I19Rik	chr5	64044973	64050226	+	0	0	1	1	#DIV/0!
NR_028427	5830416P10Rik	chr19	53441212	53464796	-	9.76155	11.2581	1.73562e-05	0.000312241	-0.794225
NR_028359	5830417I10Rik	chr3	88777057	88829371	+	2.12208	4.39394	0.818382	0.935155	0.0500361
NM_176976	5830418K08Rik	chr9	15316914	15357788	-	6.36505	13.3479	0.675196	0.870124	0.0683669
NR_040466	5830418P13Rik	chr9	103423578	103461260	+	0	0.138698	0.271069	1	#DIV/0!
NR_038060,NR_038061	5830428M24Rik	chr12	69464787	69475550	-	0	0.102663	0.552916	1	#DIV/0!
NR_015548	5830432E09Rik	chr7	135648457	135652314	-	0.113093	0.175271	0.853578	1	-0.367919
NR_102283,NR_102284,NR_102287	5830444B04Rik	chr4	155408309	155421704	-	0.157778	0.299051	0.822852	1	-0.0775051
NR_073359	5830454E08Rik	chr9	120577331	120578073	+	0.492461	0.399228	0.385365	1	-1.3028
NM_001252661	5830473C10Rik	chr5	90561209	90597906	+	0.0595231	0.0874304	0.827723	1	-0.445315
NR_045643	5930403L14Rik	chr4	154630691	154636367	-	0.266175	0.953009	0.110745	0.329803	0.840115
NR_015517	5930412G12Rik	chr5	128579130	128600687	-	0.108954	1.80819	0.000193862	0.00247063	3.05275
NR_102383,NR_102384	5930430L01Rik	chr5	148990056	148995215	-	0.106208	0.462937	0.178247	0.442884	1.12392
NR_046158	5930438M14Rik	chr13	101232127	101247551	+	0	0	1	1	#DIV/0!
NR_045311	6030407O03Rik	chr1	73618381	73864466	-	0.0301533	0.326372	0.245769	1	2.43613
NR_033803	6030408B16Rik	chr15	101293212	101297426	+	5.11883	10.3413	0.965881	0.989627	0.0145288
NM_176921	6030419C18Rik	chr9	58488603	58499742	+	8.48345	39.0464	1.83518e-08	6.72111e-07	1.20247
NR_036598	6030440G07Rik	chr12	110994398	111013872	+	0	0	1	1	#DIV/0!
NR_102315	6030443J06Rik	chr5	22550413	22558171	+	0.117665	0.175287	0.701262	1	-0.424974
NM_001166360,NM_029998	6030458C11Rik	chr15	12819904	12824657	-	8.64776	18.9836	0.53149	0.784432	0.134358
NR_040702	6030466F02Rik	chr8	123733958	123739941	+	0.0205907	0.0370129	0.983131	1	-0.153965
NM_029964	6030468B19Rik	chr11	117797660	117807308	+	0	0.0883458	0.564438	1	#DIV/0!
NR_102715	6030469F06Rik	chr12	31168862	31185922	+	0.0727599	0.159825	0.944458	1	0.135281
NM_183126	6030498E09Rik	chrX	38772780	38962688	+	0.313047	0.425231	0.669537	1	-0.55813
NR_029446	6230400D17Rik	chr14	20702012	20703099	-	1.18335	2.18884	0.875666	0.958474	-0.112716
NM_001081227	6330403A02Rik	chr1	180432373	180483504	-	0.0489688	0.0952412	0.959731	1	-0.0402767
NM_134022	6330403K07Rik	chr11	71031941	71033617	-	2.97043	9.07977	0.0621841	0.228145	0.611986
NM_001267796	6330403M23Rik	chr18	36300101	36301478	+	6.98536	16.9098	0.320034	0.615214	0.275453
NR_028126	6330407A03Rik	chr4	3714964	3716806	+	0	0	1	1	#DIV/0!
NM_177312	6330408A02Rik	chr7	13258967	13278721	-	1.83742	3.37607	0.716612	0.888632	-0.122337
NM_027529	6330409D20Rik	chr2	32732621	32741016	-	0.0721937	0.142604	0.987709	1	-0.0179335
NR_040589	6330410L21Rik	chr3	129753758	129763882	+	0	0	1	1	#DIV/0!
NR_045141	6330415B21Rik	chr6	77380257	77382475	-	0.0133064	0	0.580589	1	#NUM!
NM_144905	6330416G13Rik	chr4	63560360	63586353	+	1.80235	4.42263	0.334841	0.630099	0.295021
NR_045821	6330418K02Rik	chr5	138264045	138266661	+	0.729741	0.949178	0.590624	1	-0.620706
NR_003619	6330549D23Rik	chr3	96606662	96629819	-	0.354048	0.682311	0.960975	0.987412	-0.0535176
NR_002848	6430411K18Rik	chr12	109591537	109592851	+	0.27945	1.32336	0.203488	0.476389	1.24354
NM_001033465	6430531B16Rik	chr7	139972303	139978755	-	0.323337	0.739565	0.866579	1	0.193636
NM_001163760,NM_001163761,NM_001163762,NM_172286	6430548M08Rik	chr8	120144929	120165307	+	2.1908	4.18114	0.918988	0.973308	-0.067558
NM_001145351,NM_001145352	6430550D23Rik	chr2	156000443	156007977	-	0.0472576	0.344409	0.345463	1	1.8655
NR_015515	6430562O15Rik	chr13	99410836	99412826	-	2.23955	2.2615	0.030535	0.137788	-0.985929
NM_175486	6430571L13Rik	chr9	107340640	107349683	+	0.22809	0.411093	0.885298	0.962769	-0.150135
NM_176952	6430573F11Rik	chr8	36489191	36513013	+	0.630095	1.7686	0.445385	0.725126	0.488965
NR_046179	6430584L05Rik	chr6	55396887	55412285	+	0.083159	0.212048	0.796813	1	0.350443
NR_040291	6430706D22Rik	chr1	88263113	88269408	-	18.9795	41.1812	0.486309	0.754113	0.117544
NR_102348,NR_102349	6430710C18Rik	chr2	72784681	72813717	-	0.0870861	0.0901294	0.702658	1	-0.950445
NR_029460	6530402F18Rik	chr2	29245116	29252993	-	0.858321	2.38519	0.197284	0.467824	0.474516
NR_027881	6530411M01Rik	chr17	9147719	9168022	-	0.0203274	0.043541	0.982472	1	0.0989524
NR_015505,NR_026976	6720401G13Rik	chrX	50563120	50635258	-	9.70187	18.1381	0.530379	0.783868	-0.097316
NR_040306,NR_040307	6720468P15Rik	chr19	57509066	57512788	+	0.183597	0.525436	0.545872	1	0.516969
NR_040492	6720483E21Rik	chr1	20888650	20890473	-	0	0.0899061	0.533171	1	#DIV/0!
NM_173381	6720489N17Rik	chr13	62603015	62624182	-	0.275212	0.835621	0.443228	0.723404	0.602303
NM_177656	6820408C15Rik	chr2	152415587	152444328	+	0.176165	0.53555	0.618629	1	0.604094
NR_030708	6820431F20Rik	chr8	20268286	20297432	-	0.496693	1.61075	0.12998	0.364406	0.697308
NM_001033983	7420426K07Rik	chr9	98903119	98904622	+	0	0.0352902	0.59077	1	#DIV/0!
NM_001177581	7420461P10Rik	chr1	162647243	162658219	-	0.0538115	0	0.580589	1	#NUM!
NR_046272	7420700N18Rik	chr8	31367749	31382438	+	0.0141031	0.0302086	0.982472	1	0.0989521
NR_045860	7420701I03Rik	chr12	11047813	11078741	+	0	0	1	1	#DIV/0!
NM_001256072	7530416G11Rik	chr15	85492736	85503227	-	0.0213429	0.0457161	0.982472	1	0.0989495
NR_015466	7530420F21Rik	chr1	150076661	150099766	-	0	0.130105	0.50628	1	#DIV/0!
NR_040744	7630403G23Rik	chr9	34042371	34059019	+	0	0	1	1	#DIV/0!
NM_030135	8030411F24Rik	chr2	148782009	148785936	+	15.526	17.7301	0.00733032	0.0472287	-0.808488
NR_045738	8030423F21Rik	chr5	52607550	52619011	-	0.123023	0.251151	0.974913	1	0.029627
NM_029873	8030423J24Rik	chr13	70882948	70884503	+	0	0.0610776	0.59077	1	#DIV/0!
NR_040615	8030442B05Rik	chr2	11338366	11398500	-	0	0	1	1	#DIV/0!
NR_040664	8030443G20Rik	chr4	108942843	108972077	-	0	0	1	1	#DIV/0!
NM_178670	8030462N17Rik	chr18	77633281	77714010	-	11.5433	21.4811	0.538456	0.78795	-0.103988
NR_045875	8430403D17Rik	chr11	85702200	85719744	-	0.0252024	0	0.427502	1	#NUM!
NM_001166580,NM_145980	8430408G22Rik	chr6	116650684	116652847	+	0.763489	2.47557	0.34718	0.643839	0.697087
NM_173737	8430410A17Rik	chr6	87913976	87936613	+	19.1887	32.1567	0.194413	0.463668	-0.255134
NM_028982	8430419L09Rik	chr6	135197987	135236240	+	2.29962	8.49703	0.00014666	0.00193893	0.885563
NR_045373	8430422H06Rik	chr18	14232306	14278542	+	0	0	1	1	#DIV/0!
NR_040686	8430423G03Rik	chr5	148950250	148951658	+	0	0.306622	0.387851	1	#DIV/0!
NR_077229,NR_077230,NR_077231	8430426J06Rik	chr15	81242654	81251862	-	0	0.611941	0.151049	1	#DIV/0!
NM_001001986,NM_001134300	8430427H17Rik	chr2	153407461	153529971	-	4.74819	9.05474	0.838818	0.944297	-0.068706
NR_028317,NR_045275,NR_045276	8430429K09Rik	chr11	3452483	3479831	+	1.46355	3.20448	0.737317	0.899051	0.130615
NR_002849	8430431K14Rik	chr19	31213543	31216396	-	0	0	1	1	#DIV/0!
NR_040645	8430436N08Rik	chr4	7560688	7573801	+	0.027416	0.0442139	0.946756	1	-0.310518
NR_040503	8430437L04Rik	chr2	72703510	72729468	+	0.0177553	0.0638322	0.819338	1	0.846035
NM_001123370	9030025P20Rik	chr17	14978864	14991577	+	0.475017	0.407591	0.180364	0.446462	-1.22086
NR_040618	9030204H09Rik	chr2	35819190	35823385	+	0	0	1	1	#DIV/0!
NR_045878	9030404E10Rik	chr16	30021842	30039479	-	0	0	1	1	#DIV/0!
NR_102361	9030612E09Rik	chr10	43174699	43176565	+	0.539944	0.53934	0.249058	0.536237	-1.00161
NM_145448	9030617O03Rik	chr12	100779123	100872610	+	0.258477	2.17109	0.000140392	0.00187142	2.07031
NM_001039720	9030619P08Rik	chr15	75427606	75431829	-	0	0.111128	0.564438	1	#DIV/0!
NM_001256489	9030624G23Rik	chr12	24043202	24097269	-	0.651147	0.980908	0.533828	0.785274	-0.408864
NM_027815	9030624J02Rik	chr7	118740271	118841491	+	11.5243	21.1107	0.433643	0.716894	-0.126703
NM_027834	9130008F23Rik	chr17	40875482	40880558	-	3.10658	6.47026	0.847498	0.947681	0.0584964
NM_198296	9130011E15Rik	chr19	45818144	45998488	-	5.6844	10.806	0.744648	0.902904	-0.0732447
NR_045050,NR_045051	9130015A21Rik	chr12	35672291	35695118	-	0	0	1	1	#DIV/0!
NR_040499	9130015L21Rik	chr2	160016653	160040620	+	0	0	1	1	#DIV/0!
NM_030226	9130019O22Rik	chr7	127382260	127387166	-	1.29255	2.00499	0.335059	0.630099	-0.366623
NR_033635	9130019P16Rik	chr6	54269681	54430221	-	0.174686	0.168688	0.299083	0.593379	-1.05041
NM_177001	9130023H24Rik	chr7	128234451	128238031	-	1.85532	3.33651	0.638444	0.84917	-0.153328
NR_024325,NR_024326	9130024F11Rik	chr1	56971469	56975196	+	0.27028	0.639382	0.271503	0.561656	0.242223
NM_001101461	9130204L05Rik	chr3	91088137	91090805	-	0	0	1	1	#DIV/0!
NR_030721	9130206I24Rik	chr4	114909289	114921118	+	0.123562	0.968952	0.0215542	0.10746	1.97119
NR_033453	9130209A04Rik	chr18	47452668	47470868	+	0	0	1	1	#DIV/0!
NR_046180	9130221F21Rik	chr6	72013896	72042528	-	0.0206409	0.058446	0.852193	1	0.501602
NR_046001	9130221H12Rik	chr7	25228723	25230264	+	5.62308	9.03613	0.280489	0.57186	-0.315654
NR_045837	9130227L01Rik	chr1	55931241	55972098	+	0	0	1	1	#DIV/0!
NR_027961	9130230L23Rik	chr5	65987928	66004285	-	0	0.0982497	0.50628	1	#DIV/0!
NM_029418	9130401M01Rik	chr15	58022271	58034294	-	19.8239	40.0952	0.953351	0.985393	0.016185
NM_001033819	9130409I23Rik	chr1	181051237	181060667	+	0.0286122	0.0530531	0.97196	1	-0.109196
NR_045865	9230009I02Rik	chr11	51085087	51091835	+	0.0256757	0.0461534	0.983131	1	-0.153967
NR_028438	9230102K24Rik	chr10	110600650	110615961	+	0.0797118	0.109636	0.823347	1	-0.540144
NR_040511	9230102O04Rik	chr2	9883041	9889540	-	0	0.151944	0.564438	1	#DIV/0!
NM_029960	9230104L09Rik	chr2	148846714	148850934	-	0.322912	0.46739	0.786868	1	-0.466514
NR_040626	9230105E05Rik	chr10	120389523	120392793	+	0	0.152998	0.244518	1	#DIV/0!
NM_199017	9230110C19Rik	chr9	8021672	8042823	-	4.88163	9.99263	0.907545	0.969661	0.0335015
NM_029863	9230110F15Rik	chr9	35838329	35844150	-	0	0	1	1	#DIV/0!
NM_030062	9230112D13Rik	chr14	34511621	34522801	-	0.0318497	0	0.587098	1	#NUM!
NR_040463,NR_040464	9230112J17Rik	chr9	60523967	60545882	-	0	0.0446954	0.59077	1	#DIV/0!
NR_015537	9230114K14Rik	chr5	52190681	52197984	+	0.447584	1.00097	0.82517	0.937635	0.161164
NR_033560	9230115E21Rik	chr9	51839493	51875885	-	0.198968	0.479356	0.853865	1	0.268561
NR_024328	9230116N13Rik	chr1	136411916	136415519	-	0.183159	0.628538	0.481243	0.750238	0.778903
NR_028442	9330020H09Rik	chr15	98567324	98570864	+	0.999622	1.29468	0.161478	0.418313	-0.62686
NR_077223	9330102E08Rik	chr6	128169700	128183803	-	0.816288	1.3607	0.557453	0.801501	-0.262797
NR_015587	9330111N05Rik	chr13	80964074	81079857	+	0	0	1	1	#DIV/0!
NR_045400	9330117O12Rik	chr18	54611744	54639870	+	0	0.0258795	0.598626	1	#DIV/0!
NR_045696	9330133O14Rik	chr8	122443656	122446476	+	1.01699	2.52797	0.494672	0.760304	0.313669
NR_033222	9330151L19Rik	chr12	69197211	69199868	+	2.32883	5.87574	0.301961	0.595357	0.335162
NR_015589	9330158H04Rik	chr6	36333138	36388234	-	0	0	1	1	#DIV/0!
NM_001162537	9330159F19Rik	chr10	29211643	29230779	+	0.0244754	0.0892052	0.602338	1	0.865795
NR_037982,NR_037983	9330159M07Rik	chr9	88841798	88858870	-	0.177568	0.392165	0.87882	1	0.143087
NR_102323	9330162012Rik	chr13	24937401	24939049	+	0.65191	1.48148	0.816752	0.934528	0.184294
NR_038007	9330162B11Rik	chr1	188006576	188008990	-	0	0	1	1	#DIV/0!
NR_015514	9330175E14Rik	chr8	94433127	94435103	-	0	0	1	1	#DIV/0!
NR_045151	9330175M20Rik	chr1	51218386	51333779	-	0	0.0602552	0.438148	1	#DIV/0!
NR_040553	9330178D15Rik	chr3	155976354	156008592	+	0	0	1	1	#DIV/0!
NR_040273,NR_040274,NR_040275	9330179D12Rik	chr6	127149626	127212419	+	0.134354	0.207514	0.724286	1	-0.372837
NM_172706	9330182L06Rik	chr5	9266193	9480717	+	0.739642	1.1131	0.350106	0.646062	-0.410318
NM_001256056	9330182O14Rik	chr15	40134365	40150010	+	0	0	1	1	#DIV/0!
NR_102319	9330188P03Rik	chr14	105589549	105593929	+	0	0	1	1	#DIV/0!
NM_198662	9430007A20Rik	chr4	144519822	144529353	+	0	0	1	1	#DIV/0!
NR_015463,NR_027887	9430008C03Rik	chr2	158353700	158361522	-	11.6362	28.8501	0.0546746	0.20889	0.309952
NR_045737	9430014N10Rik	chr15	93904856	93927111	-	0	0	1	1	#DIV/0!
NM_145557,NM_177205	9430015G10Rik	chr4	156109998	156127263	+	6.26359	12.5845	0.964355	0.988748	0.00658044
NM_001081181	9430016H08Rik	chr1	57406548	57415958	+	19.9367	33.4343	0.189622	0.457522	-0.254094
NR_045988	9430018G01Rik	chr6	43442429	43474318	+	0.324582	0.582523	0.820879	0.936091	-0.156268
NR_040635	9430019J16Rik	chr2	75436057	75444179	-	0	0	1	1	#DIV/0!
NM_001081963	9430020K01Rik	chr18	4634929	4682869	+	26.2486	54.6202	0.705193	0.883141	0.0571969
NR_033569	9430021M05Rik	chr2	162661163	162675204	+	0.0412389	0.0221687	0.616772	1	-1.89548
NM_026566	9430023L20Rik	chr15	101284301	101290934	+	27.6771	41.0432	0.0275959	0.127745	-0.43155
NR_040766	9430037G07Rik	chr9	88595325	88599243	-	0.241131	0.510555	0.924451	0.975679	0.0822492
NM_029886	9430038I01Rik	chr7	137375569	137410756	-	4.48838	8.4546	0.813377	0.933862	-0.0864583
NR_033568	9430041J12Rik	chr7	4074125	4120728	-	1.42024	0.815635	0.000956224	0.00935139	-1.80014
NR_015525	9430060I03Rik	chr1	92933543	92950590	-	0	0.139771	0.387851	1	#DIV/0!
NM_001256161	9430069I07Rik	chr15	34349051	34357872	-	0	0.0951166	0.59077	1	#DIV/0!
NR_015553	9430076C15Rik	chr6	53287295	53397216	+	0.344124	0.724151	0.927764	0.976938	0.073362
NR_040338	9430076G02Rik	chr18	54422295	54453294	+	0	0	1	1	#DIV/0!
NR_029463	9430083A17Rik	chr13	51097738	51100727	-	0.311939	0.462857	0.631074	0.844805	-0.4307
NR_040363,NR_040364	9430091E24Rik	chr8	111127444	111145498	-	0.650145	1.76194	0.438983	0.721016	0.438335
NM_023865	9530002B09Rik	chr4	122689259	122705135	+	0.131651	0.179773	0.813776	1	-0.550541
NM_029906	9530003J23Rik	chr10	117233753	117238681	-	0	0	1	1	#DIV/0!
NR_040483	9530026F06Rik	chr1	61378432	61395904	+	0	0	1	1	#DIV/0!
NR_015530	9530026P05Rik	chr6	92940582	93111749	+	1.04177	2.22642	0.890097	0.964619	0.0956828
NR_045916	9530027J09Rik	chrX	48276792	48285426	-	0.214671	0.750818	0.560923	1	0.806336
NR_015562	9530036O11Rik	chr5	28466984	28719209	+	0.0100912	0.0174121	0.946756	1	-0.213015
NR_046194	9530048J24Rik	chr11	85766833	85775680	-	0.0448739	0.0723683	0.946756	1	-0.310519
NR_040272	9530051G07Rik	chrX	153037629	153072915	+	0.0235307	0.0672012	0.81077	1	0.513946
NR_046017	9530052E02Rik	chr8	11007850	11054541	+	0	0.0565862	0.598626	1	#DIV/0!
NM_001164655	9530053A07Rik	chr7	28129466	28164811	+	0.00745445	0.0187217	0.905838	1	0.328536
NR_015610	9530059O14Rik	chr9	122572501	122580647	+	0	0.0119704	0.598626	1	#DIV/0!
NM_153117	9530068E07Rik	chr11	52396428	52408723	+	72.6697	154.638	0.527964	0.782156	0.0894709
NM_026739	9530077C05Rik	chr9	22411577	22444679	+	5.03926	8.52891	0.373298	0.667611	-0.240849
NR_045776,NR_045777	9530080O11Rik	chr4	95959711	95967655	-	0.111242	0.240641	0.905212	1	0.113181
NR_015472	9530082P21Rik	chr17	23749236	23754065	+	2.75441	6.58567	0.406018	0.696105	0.257587
NR_033299	9530091C08Rik	chr9	68765346	68773322	+	0.00370152	0.0465758	0.389344	1	2.65339
NR_102378	9630001P10Rik	chr5	45639275	45645469	+	0.0298233	0.0547034	0.967107	1	-0.124807
NR_015539	9630013A20Rik	chr14	84458838	84476424	-	0	0.0774462	0.468028	1	#DIV/0!
NR_038006	9630028B13Rik	chr1	185429357	185441819	-	0.065171	0.0918968	0.784183	1	-0.504214
NR_015544	9630028H03Rik	chr2	135580530	135583220	-	0.0345652	0.0231977	0.650931	1	-1.57534
NM_177003	9630033F20Rik	chr6	127085116	127109552	-	5.67611	10.5818	0.608925	0.833388	-0.101389
NM_001164663	9830001H06Rik	chr2	157010442	157079265	-	10.5313	24.6051	0.0981099	0.305932	0.224267
NM_001177896,NM_001177897,NM_177824	9830107B12Rik	chr17	48125605	48146307	-	0	0	1	1	#DIV/0!
NR_040552	9830132P13Rik	chr3	127916171	127955220	+	0	0	1	1	#DIV/0!
NM_001242388	9830147E19Rik	chr7	42609526	42642604	-	0.81532	2.65844	0.0431942	0.176762	0.705141
NR_045314	9830166K06Rik	chr19	8651796	8663335	-	0.0485942	0.173473	0.685205	1	0.835854
NM_001004155,NM_001112735	9930012K11Rik	chr14	70154405	70159502	-	0.649585	3.90428	0.000862339	0.0085661	1.58747
NM_030728	9930013L23Rik	chr7	83932857	84086505	-	1.44039	7.27357	3.76207e-10	2.10662e-08	1.3362
NR_030696	9930014A18Rik	chr15	60822965	60831400	+	0.269821	1.0301	0.0797689	0.268169	0.932711
NM_172836	9930021J03Rik	chr19	29714402	29806009	-	11.7557	21.9619	0.539602	0.788976	-0.0983637
NM_177573	9930104L06Rik	chr4	124937048	124944661	+	4.78691	9.61296	0.990357	0.996577	0.00588608
NM_001114679	9930111J21Rik1	chr11	48946150	48979381	-	0.00764355	0.0383933	0.695805	1	1.32854
NM_173434	9930111J21Rik2	chr11	49037660	49051242	-	0	0	1	1	#DIV/0!
NM_015770	a	chr2	155013570	155051012	+	0.206484	0.145513	0.551376	1	-1.50489
NR_027827	A030009H04Rik	chr11	69340769	69342647	+	11.3478	18.3842	0.178723	0.443839	-0.30394
NM_001160359,NM_001160360,NM_181048	A130010J15Rik	chr1	193173577	193177832	+	1.47709	4.31817	0.111194	0.330462	0.547663
NR_030676	A130049A11Rik	chr3	103964536	103968316	-	0.217073	0.500098	0.783195	0.919788	0.204034
NR_040616	A130077B15Rik	chr10	122565023	122569891	-	0	0	1	1	#DIV/0!
NM_001081067	A1bg	chr15	60917589	60921270	-	0	0	1	1	#DIV/0!
NM_001081074	A1cf	chr19	31868761	31949406	+	0	0.0138653	0.59077	1	#DIV/0!
NR_040391	A230001M10Rik	chr3	102262405	102288771	+	0	0	1	1	#DIV/0!
NR_077237,NR_077238,NR_077239	A230009B12Rik	chr17	10456216	10493057	+	0	0	1	1	#DIV/0!
NR_027298	A230020J21Rik	chr1	191025351	191029781	+	0	0	1	1	#DIV/0!
NR_040374	A230028O05Rik	chr16	25059639	25069058	+	0.0300154	0.0190034	0.633757	1	-1.65945
NM_001033375	A230046K03Rik	chr10	83543941	83596473	+	10.6754	30.356	0.00236169	0.019417	0.507698
NM_175687	A230050P20Rik	chr9	20868642	20874307	+	10.9063	23.9317	0.54987	0.79582	0.133754
NR_045633	A230056J06Rik	chr13	59580176	59585223	-	0.0501491	0.0655827	0.764762	1	-0.612909
NR_015495	A230056P14Rik	chr7	55962531	55980096	+	0.625318	1.89917	0.393042	0.684062	0.602708
NR_015533	A230057D06Rik	chr7	61705850	61927574	-	0.216791	0.306929	0.691981	1	-0.498401
NM_001101503	A230065H16Rik	chr12	111406809	111412077	+	0.623546	1.18458	0.940818	1	-0.0741947
NR_045897	A230070E04Rik	chr14	68123752	68131371	+	0.125356	0.180972	0.677967	1	-0.470263
NR_027445,NR_027446	A230072C01Rik	chrX	20962114	20987349	+	1.22771	2.46985	0.90513	0.969283	0.00846
NR_015600	A230072E10Rik	chrX	151313335	151341879	-	0.0922792	0.0838747	0.505331	1	-1.13777
NR_033229	A230073K19Rik	chr7	59281879	59289166	-	0.0845872	0.307121	0.279316	0.570432	0.860296
NR_040329	A230077H06Rik	chr7	40849153	40898324	-	0.0355943	0.050827	0.83295	1	-0.486053
NR_040333	A230108P19Rik	chr2	6193251	6321611	+	0.0571549	0.0996032	0.926284	1	-0.198684
NM_175628	A2m	chr6	121636173	121679238	+	1.557	5.21464	0.0138662	0.0771393	0.743803
NR_045326,NR_045327,NR_045328	A330009N23Rik	chr15	101221191	101225186	-	0.256966	0.992835	0.320944	1	0.949979
NM_172447	A330021E22Rik	chr5	5580982	5664232	-	2.72461	8.72591	0.00850196	0.0527617	0.679256
NR_015566	A330023F24Rik	chr1	195017399	195037908	+	0.157349	0.563688	0.254789	0.543916	0.840933
NR_045329	A330032B11Rik	chr19	37173843	37196541	+	0.0417387	0.0502127	0.798994	1	-0.733333
NR_102303	A330033J07Rik	chr13	48044231	48262623	-	0.0292587	0.143173	0.555891	1	1.29082
NR_015586	A330035P11Rik	chr14	122097939	122106974	-	0.249138	0.6801	0.604877	0.830418	0.448802
NR_015503	A330040F15Rik	chr19	12585868	12596566	-	0.0448084	0.225143	0.629903	1	1.329
NR_045835	A330041J22Rik	chr9	86695442	86701253	+	0.640129	1.08519	0.75969	0.909739	-0.238488
NR_045162	A330048O09Rik	chr13	48272418	48273884	-	0	0.373326	0.322237	1	#DIV/0!
NR_040646	A330049N07Rik	chr10	72973303	73086705	-	0.0694516	0.05337	0.602595	1	-1.37998
NR_029456	A330050B17Rik	chr3	35999913	36008828	+	0.133118	0.0927701	0.218153	1	-1.52097
NM_001145192	A330050F15Rik	chr17	69439326	69489233	+	0.141914	0.17305	0.617978	1	-0.713835
NR_015464	A330069E16Rik	chr2	91237146	91238357	+	0.676182	0.944238	0.613074	0.835852	-0.518261
NM_198665	A330070K13Rik	chr5	130378851	130384631	-	0	0	1	1	#DIV/0!
NR_045088	A330076C08Rik	chr13	44193589	44216487	-	0.0280362	0.10397	0.730492	1	0.890802
NR_015599	A330076H08Rik	chr7	61943901	61982303	-	0.50542	0.912369	0.863042	0.953397	-0.147865
NR_040342	A330093E20Rik	chr18	45683487	46045260	-	0.0964081	0.180455	0.947771	1	-0.0955888
NR_045073,NR_045074,NR_045075,NR_045077	A330102I10Rik	chr13	29016255	29040336	+	0	0.127581	0.59077	1	#DIV/0!
NM_001009819	A3galt2	chr4	128759258	128769298	+	1.26353	3.62455	0.154608	0.406613	0.520344
NM_001163019,NM_175287	A430005L14Rik	chr4	153957237	153961924	+	10.5433	22.0495	0.774038	0.916548	0.0644177
NM_183025	A430033K04Rik	chr5	138622859	138648905	+	1.09224	2.31093	0.840195	0.945186	0.0811836
NR_040452	A430035B10Rik	chr6	8507059	8509161	-	0.21107	0.388679	0.939597	1	-0.11914
NR_045312,NR_045313	A430071A18Rik	chr11	119820811	119834365	-	0.293769	0.276972	0.486328	1	-1.08494
NM_001033378	A430078G23Rik	chr8	3353415	3390299	+	0.234393	0.287555	0.492208	0.758348	-0.705091
NR_045309,NR_045310	A430088P11Rik	chr15	80691025	80697610	-	0.022576	0	0.534574	1	#NUM!
NM_177913	A430089I19Rik	chr5	94951011	94955288	-	0	0	1	1	#DIV/0!
NR_045836	A430090L17Rik	chr13	114124348	114151592	-	0.0080084	0.0129152	0.946756	1	-0.310516
NR_040622	A430092G05Rik	chr2	44059238	44065324	-	0	0.0270405	0.598626	1	#DIV/0!
NR_027805	A430093F15Rik	chr19	10740947	10786043	+	0.0117158	0.0701244	0.665944	1	1.58145
NM_001001982	A430105I19Rik	chr2	118754145	118762661	-	1.38206	8.00614	6.0995e-10	3.24033e-08	1.53429
NM_001205242	A430107P09Rik	chr14	53665940	53668335	+	0	0	1	1	#DIV/0!
NM_001004150,NM_001170954	A4galt	chr15	83226722	83251774	-	5.15702	34.1352	7.474e-16	1.10608e-13	1.72665
NM_001077424	A4gnt	chr9	99612502	99622367	+	0	0	1	1	#DIV/0!
NR_046014	A530006G24Rik	chr2	147710693	147717632	+	0	0	1	1	#DIV/0!
NR_015500	A530013C23Rik	chr2	167691208	167697413	+	0.0413931	0.354178	0.245735	1	2.09701
NM_177039	A530016L24Rik	chr12	112489448	112499927	+	0.0112014	0.0180646	0.946756	1	-0.31052
NM_213615	A530032D15Rik	chr1	85088139	85109853	-	0	0	1	1	#DIV/0!
NR_046131	A530046M15Rik	chr13	15807243	15827537	+	0.0353095	0.189316	0.56842	1	1.42267
NR_045419	A530050N04Rik	chr18	61470225	61484607	-	0	0	1	1	#DIV/0!
NR_015565	A530053G22Rik	chr6	60279043	60403707	-	0	0	1	1	#DIV/0!
NM_183146	A530054K11Rik	chr13	67617001	67637753	-	3.71869	7.02158	0.726838	0.893712	-0.0829988
NR_028423	A530058N18Rik	chr2	114013565	114032292	+	0	0.229136	0.229807	1	#DIV/0!
NM_001113556,NM_178796	A530064D06Rik	chr17	48151896	48167257	-	0.0521355	0.0613991	0.695844	1	-0.764049
NR_046142	A530065N20Rik	chr13	60029711	60116669	+	0	0.068185	0.314131	1	#DIV/0!
NR_045765	A530072M11Rik	chr4	16164110	16266225	+	0.392014	0.732533	0.910408	0.970594	-0.0980133
NR_029458	A530088E08Rik	chr17	32403014	32404808	+	0.0516265	0	0.415402	1	#NUM!
NM_175688	A530099J19Rik	chr13	19727417	19732951	-	0	0.0363125	0.533171	1	#DIV/0!
NM_177055	A630001G21Rik	chr1	85717083	85736606	-	0.0280506	0.290294	0.252432	1	2.37141
NM_170757	A630007B06Rik	chr19	56790963	56813683	-	15.5184	33.1571	0.562846	0.803757	0.095338
NR_033556	A630010A05Rik	chr16	14562317	14621284	+	0	0.0654457	0.552916	1	#DIV/0!
NR_045367	A630012P03Rik	chrX	52575843	52619047	+	0	0	1	1	#DIV/0!
NR_046182	A630019I02Rik	chr13	93094833	93098968	+	0	0	1	1	#DIV/0!
NR_045740	A630020A06	chr15	3996039	4015858	+	0.0448583	0.0135049	0.36608	1	-2.73189
NM_001251843	A630023A22Rik	chr14	34051130	34102754	-	0.0664025	0.0754833	0.788755	1	-0.81508
NR_102290	A630023P12Rik	chr5	110514923	110525979	+	0	0	1	1	#DIV/0!
NM_001122595,NM_001122596,NM_175442	A630033H20Rik	chrX	107149615	107173661	+	0.161896	0.358525	0.862137	1	0.147005
NR_030698	A630066F11Rik	chr10	7663371	7664623	+	0.584058	1.19134	0.981565	0.993465	0.0284029
NR_030699	A630072M18Rik	chr5	20950989	20956398	+	1.68676	3.99085	0.368364	0.663902	0.242446
NM_001142969	A630073D07Rik	chr6	132625111	132627511	-	0.448811	0.109662	0.270604	1	-3.03304
NR_033632,NR_033634	A630075F10Rik	chr2	170061458	170070778	-	0.0258279	0.32044	0.224665	1	2.63305
NM_001256174	A630076J17Rik	chr3	107230614	107234031	+	0.0372058	0.0714991	0.981114	1	-0.0576024
NR_040667	A630077J23Rik	chr4	43751859	43759464	+	0.252877	0.210439	0.48576	1	-1.26503
NM_001033325	A630095E13Rik	chr9	36635754	36638602	-	0.0800615	0.402275	0.629903	1	1.329
NM_001243090,NM_001243091	A630095N17Rik	chr1	75220095	75232093	-	0	0	1	1	#DIV/0!
NM_172505	A730008H23Rik	chr1	88264828	88277557	-	4.0134	13.1578	0.00875808	0.0540633	0.713026
NM_001167925,NM_173759,NR_033764,NR_033765	A730017C20Rik	chr18	59062381	59076960	+	0.384636	0.821949	0.93254	0.979144	0.0955561
NR_015523	A730017L22Rik	chr2	130872541	130906396	-	0.651111	2.01274	0.252849	0.541424	0.628187
NR_036459	A730018C14Rik	chr12	112411023	112423198	-	0	0	1	1	#DIV/0!
NR_040287	A730020E08Rik	chr6	61175604	61180810	-	0.0504715	0.143342	0.846742	1	0.505922
NR_036456,NR_036457,NR_036458	A730020M07Rik	chr3	121637126	121646453	-	0.319026	0.770304	0.79884	0.926846	0.271752
NR_045838	A730036I17Rik	chr2	129218969	129235606	+	0	0	1	1	#DIV/0!
NR_040769	A730043L09Rik	chr9	62242596	62244100	-	0	0.0440468	0.59077	1	#DIV/0!
NR_040271	A730046J19Rik	chrX	144153695	144166274	+	0	0.020233	0.564438	1	#DIV/0!
NR_040324,NR_040325	A730056A06Rik	chr7	73313806	73375774	-	0.327668	1.17825	0.199689	0.470986	0.846345
NR_040317,NR_040319	A730082K24Rik	chr7	114951274	114983967	+	0	0	1	1	#DIV/0!
NR_040437	A730085A09Rik	chr4	98793768	98799037	+	0.316389	0.352706	0.385741	0.677534	-0.843236
NR_045967	A730085K08Rik	chr9	122382022	122398801	-	0.052168	0.187549	0.819338	1	0.84603
NR_040279	A730090H04Rik	chr11	95145053	95159047	+	0	0.028634	0.598626	1	#DIV/0!
NR_040390	A730090N16Rik	chr3	65324020	65349429	-	0.110934	0.10724	0.630602	1	-1.04886
NR_038091	A730098P11Rik	chr16	24529314	24534472	+	0.0631589	0.255854	0.341805	1	1.01826
NR_045161	A830009L08Rik	chr13	91368990	91388085	-	0.0105191	0	0.580589	1	#NUM!
NM_001007574,NM_001168557	A830010M20Rik	chr5	107497779	107512556	+	0.416805	0.977314	0.600596	0.827907	0.229449
NM_001160369,NM_001160370,NM_001160371,NM_177173	A830018L16Rik	chr1	11414105	11975902	+	0	0.0836191	0.230277	1	#DIV/0!
NR_040551	A830019L24Rik	chr3	143243055	143257996	+	0	0	1	1	#DIV/0!
NR_045403	A830052D11Rik	chr18	32359057	32378284	-	0.0219283	0.262502	0.408754	1	2.58146
NM_001033472	A830080D01Rik	chrX	159532668	159593081	+	8.99349	19.9506	0.4608	0.734636	0.149478
NR_045195	A830082K12Rik	chr13	78198017	78236564	+	0.0382719	0.613299	0.0345056	1	3.00223
NR_015526	A830082N09Rik	chr10	33987216	33995055	-	0.306596	0.709886	0.655546	0.859075	0.211248
NR_040549,NR_040550	A930001A20Rik	chr3	14971201	15002727	+	0	0	1	1	#DIV/0!
NR_045989,NR_045990	A930001C03Rik	chr19	4439559	4448325	+	0.236746	0.545972	0.961342	1	0.205487
NR_015488,NR_027896	A930003A15Rik	chr16	19876568	19884274	-	0	0	1	1	#DIV/0!
NR_027362	A930003O13Rik	chr5	22738911	22746884	-	0	0	1	1	#DIV/0!
NR_028376,NR_028377	A930004D18Rik	chr2	18036680	18037741	-	0.306061	1.27975	0.0600432	0.222258	1.06397
NR_015487,NR_027894,NR_027895	A930005H10Rik	chr3	115887148	115888130	-	2.5717	2.00326	0.0538025	0.206866	-1.36037
NR_040332	A930006I01Rik	chr2	103338601	103372764	-	0.0222333	0	0.556732	1	#NUM!
NR_077219	A930006K02Rik	chr16	91465104	91470123	+	0.88912	1.10364	0.489183	0.756065	-0.688175
NR_015567	A930007I19Rik	chr19	29503663	29521987	-	0.0810088	0.301858	0.533901	1	0.89772
NM_029982	A930009A15Rik	chr10	115569986	115582454	+	0.0293218	0.0945747	0.868373	1	0.689481
NR_030692	A930011G23Rik	chr5	99297244	99729060	-	0.0323829	0.105892	0.709627	1	0.709287
NR_040709	A930011O12Rik	chr14	64588115	64593961	+	0.0219315	0.0249306	0.788755	1	-0.815084
NR_026853	A930012L18Rik	chr18	44661665	44676271	+	0.297177	0.376985	0.553769	0.798658	-0.656819
NR_027886	A930013F10Rik	chr8	22634384	22636809	-	1.34158	3.18088	0.551643	0.797099	0.245498
NR_015618	A930015D03Rik	chr17	35994504	36038174	+	10.3541	14.8711	0.118911	0.344707	-0.477697
NR_073014,NR_073015	A930016O22Rik	chr7	19417466	19421417	-	0.112924	0.0230608	0.270604	1	-3.29184
NR_033609	A930017M01Rik	chr15	44881394	44884743	+	0.0369836	0.104389	0.818853	1	0.497009
NM_026634	A930018P22Rik	chr2	104122769	104124746	+	0.0965631	0.0648064	0.650931	1	-1.57533
NR_040619	A930019D19Rik	chr2	146259286	146267160	+	0	0.315328	0.271069	1	#DIV/0!
NR_045820	A930024E05Rik	chr5	122989354	122998341	+	0.665737	0.649401	0.193317	0.462173	-1.03584
NR_046195	A930041C12Rik	chr5	107630250	107633850	-	0.239559	0.276189	0.72279	1	-0.794726
NR_030678	AA387883	chr19	52923181	52926931	+	0	0.0632239	0.552916	1	#DIV/0!
NR_033305	AA388235	chr17	33981492	33985358	+	0.155706	0.681262	0.148638	0.397876	1.12939
NR_102683	AA413626	chr11	4918516	4918918	+	0.477532	0.867749	0.935931	1	-0.13832
NM_001272033	AA414768	chrX	12936873	12938541	+	21.3351	28.1601	0.00456491	0.0326454	-0.59958
NM_001004178	AA415398	chr4	119530315	119538769	-	1.87196	4.15734	0.704531	0.882749	0.151115
NR_028363	AA465934	chr11	83291699	83294637	+	2.71617	3.7598	0.566033	0.806083	-0.530915
NM_001004174	AA467197	chr2	122637887	122641076	+	4.8568	12.7267	0.343286	0.638793	0.389781
NR_033628	AA474331	chr10	39892760	39899238	-	1.30158	2.93239	0.803921	0.929691	0.171813
NR_045143,NR_045144,NR_045145	AA536875	chr14	123169186	123176176	+	0	0	1	1	#DIV/0!
NR_027448	AA543186	chr2	25327450	25332571	-	0.221341	0.321718	0.716346	1	-0.460477
NR_102273	AA543401	chr9	107192807	107194061	+	0.0235275	0	0.580589	1	#NUM!
NR_033776	AA545190	chr6	10971468	10974378	-	0	0	1	1	#DIV/0!
NR_033627	AA619741	chr1	34633535	34636210	-	0	0	1	1	#DIV/0!
NM_178894	AA792892	chr5	94377340	94384334	+	0	0	1	1	#DIV/0!
NM_177604	AA986860	chr1	130731976	130744622	+	1.15055	4.40561	0.0316027	0.141426	0.937018
NM_001163246	AA987161	chr13	67589439	67609707	-	4.46623	8.89681	0.994137	0.997678	-0.00576937
NM_153416	Aaas	chr15	102338247	102350759	-	10.7533	20.2939	0.674119	0.869646	-0.0837347
NM_030210	Aacs	chr5	125475873	125517403	+	14.1136	32.0165	0.325736	0.621435	0.181735
NM_023383	Aadac	chr3	60031788	60040157	+	0.0456368	0.0367994	0.748595	1	-1.31052
NM_001128091	Aadacl2	chr3	60006743	60025420	+	0	0	1	1	#DIV/0!
NM_001085503	Aadacl3	chr4	144453771	144463756	-	0	0	1	1	#DIV/0!
NM_011834	Aadat	chr8	60506124	60545677	+	0.030509	0.116207	0.716186	1	0.929385
NM_025370	Aaed1	chr13	64291836	64312710	-	14.1064	36.8912	0.0911726	0.292216	0.386927
NM_025857	Aagab	chr9	63602655	63641889	+	12.3133	20.2745	0.121417	0.349016	-0.280554
NM_001040106,NM_177762	Aak1	chr6	86849517	87003227	+	4.06332	10.1143	0.0326048	0.144608	0.315663
NM_001177945,NM_001177946,NM_001177947,NM_183251	Aamdc	chr7	97550331	97579497	-	5.6768	11.2216	0.823437	0.937317	-0.0168773
NM_001190444,NM_146110	Aamp	chr1	74279840	74284738	-	91.9282	124.545	0.000304661	0.00360693	-0.561911
NM_009591,NR_033223	Aanat	chr11	116593687	116597680	+	0.05462	0.0698737	0.793334	1	-0.64468
NM_001164818,NM_026661	Aar2	chr2	156547576	156568972	+	8.07822	15.0896	0.618718	0.838858	-0.0985553
NM_175503	Aard	chr15	52040107	52045722	+	347.343	275.972	1.50711e-15	2.18576e-13	-1.33184
NM_146217	Aars	chr8	111033842	111055569	+	69.7181	139.537	0.964048	0.988658	0.00103838
NM_198608	Aars2	chr17	45506841	45520843	+	3.25854	5.83359	0.548595	0.795309	-0.159842
NM_144829	Aarsd1	chr11	101406840	101417433	-	11.6313	23.04	0.926	0.976104	-0.0138704
NM_173765	Aasdh	chr5	76875935	76905514	-	1.74771	3.96545	0.560497	0.802907	0.182019
NM_026276	Aasdhppt	chr9	4294793	4309494	-	14.0875	31.0754	0.392895	0.683889	0.141362
NM_013930	Aass	chr6	23072173	23132986	-	3.54979	2.09202	1.20555e-09	5.9268e-08	-1.76284
NM_019816	Aatf	chr11	84422856	84513501	-	18.2966	40.1492	0.495823	0.761105	0.133792
NM_001198785,NM_001198787,NM_007377	Aatk	chr11	120007316	120047145	-	0.0233206	0.250754	0.0811107	1	2.42659
NM_001024672	AB099516	chr15	100353200	100384435	+	0	0	1	1	#DIV/0!
NM_001198794,NM_206536	AB124611	chr9	21526177	21545331	+	0.360355	0.338952	0.403199	1	-1.08834
NM_001170978,NM_172961	Abat	chr16	8513429	8621567	+	8.27613	14.3407	0.247636	0.534206	-0.206914
NM_013454	Abca1	chr4	53030789	53159895	-	45.4635	80.928	0.305766	0.599504	-0.168071
NM_175210	Abca12	chr1	71243090	71414910	-	0.038008	0.119016	0.59299	1	0.646787
NM_178259	Abca13	chr11	9191942	9684259	+	0.0157079	0.0288123	0.94564	1	-0.124808
NM_026458	Abca14	chr7	120203964	120325352	+	0.0146889	0.0394327	0.859631	1	0.424666
NM_177213	Abca15	chr7	120328684	120407687	+	0	0.00892566	0.598626	1	#DIV/0!
NR_024051	Abca16	chr7	120421701	120544811	+	0.0738384	0.128204	0.86646	1	-0.204007
NM_001031621	Abca17	chr17	24264279	24347252	-	0.154766	0.234092	0.652427	0.856927	-0.403015
NM_007379	Abca2	chr2	25428674	25448539	+	4.29649	6.99091	0.0939485	0.297825	-0.297677
NM_001039581,NM_013855	Abca3	chr17	24352046	24410201	+	4.31404	10.0991	0.218857	0.498051	0.227124
NM_007378	Abca4	chr3	122044460	122180061	+	0.382919	1.58692	0.00703755	0.045858	1.05112
NM_147219	Abca5	chr11	110269369	110337716	-	2.09883	5.93405	0.0217283	0.108092	0.499432
NM_001166556,NM_001166557,NM_147218	Abca6	chr11	110241243	110251776	-	14.7859	18.3643	0.00337386	0.0257396	-0.68732
NM_013850	Abca7	chr10	79997615	80015572	+	1.78001	3.22962	0.582034	0.816841	-0.140521
NM_153145	Abca8a	chr11	110025634	110095937	-	0.185604	1.25634	0.00117922	0.0111379	1.75893
NM_013851	Abca8b	chr11	109933406	109995816	-	0.770803	2.146	0.187667	0.455166	0.477217
NM_147220	Abca9	chr11	110100822	110168153	-	0.520598	1.49713	0.219645	0.49914	0.523955
NM_019552	Abcb10	chr8	123952459	123983122	-	4.63878	10.5685	0.346738	0.643662	0.187957
NM_021022	Abcb11	chr2	69238282	69342616	-	0.0110942	0.00972796	0.752705	1	-1.1896
NM_011076	Abcb1a	chr5	8660092	8748570	+	1.09123	4.15853	0.00377074	0.0280446	0.930119
NM_011075	Abcb1b	chr5	8798147	8866314	+	0.455516	2.32795	0.00279882	0.0222784	1.35349
NM_008830	Abcb4	chr5	8893721	8959226	+	0.0666333	0.157269	0.865416	1	0.238917
NM_029961	Abcb5	chr12	118867824	118966421	-	1.98422	4.70439	0.415455	0.70339	0.245436
NM_023732	Abcb6	chr1	75171641	75180283	-	9.65353	21.0684	0.532669	0.784604	0.125953
NM_009592	Abcb7	chrX	104280565	104413846	-	2.96688	7.10303	0.227661	0.509558	0.259488
NM_029020	Abcb8	chr5	24394156	24409947	+	6.34156	10.4791	0.257191	0.546446	-0.275399
NM_019875	Abcb9	chr5	124061857	124095798	-	0.330044	0.51299	0.644738	0.852567	-0.363728
NM_008576	Abcc1	chr16	14361558	14474878	+	25.2023	39.8764	0.0125351	0.071176	-0.33802
NM_145140,NM_170680	Abcc10	chr17	46303230	46328023	-	1.08237	1.98109	0.716626	0.888632	-0.127889
NM_172912	Abcc12	chr8	86504841	86566590	-	0.0120386	0.035298	0.842273	1	0.551919
NM_013806	Abcc2	chr19	43782308	43838218	+	0	0.122973	0.0913974	1	#DIV/0!
NM_029600	Abcc3	chr11	94343295	94392976	-	0.367235	1.48879	0.0433802	0.177366	1.01936
NM_001033336,NM_001163675,NM_001163676	Abcc4	chr14	118482692	118706219	-	1.91397	6.1914	0.00893849	0.0546983	0.693696
NM_013790,NM_176839	Abcc5	chr16	20400761	20426394	-	23.8682	48.1718	0.598748	0.82694	0.0130976
NM_018795	Abcc6	chr7	45976380	46030286	-	0.0488107	0.0288131	0.400678	1	-1.76047
NM_011510	Abcc8	chr7	46104523	46180033	-	1.1831	1.92482	0.380787	0.673399	-0.297839
NM_001044720,NM_011511,NM_021041,NM_021042	Abcc9	chr6	142587862	142702274	-	2.97801	13.3122	5.10193e-09	2.11409e-07	1.16033
NM_007435	Abcd1	chrX	73716597	73738287	+	1.77503	3.64404	0.923324	0.975308	0.0376954
NM_011994	Abcd2	chr15	91145871	91191807	-	0.565495	1.38334	0.501852	0.764602	0.290575
NM_008991	Abcd3	chr3	121758910	121815215	-	32.0879	55.2265	0.146064	0.393091	-0.216671
NM_008992	Abcd4	chr12	84602531	84617466	-	1.43838	4.40737	0.09576	0.30126	0.615468
NM_015751	Abce1	chr8	79683442	79711740	-	69.8303	149.87	0.440209	0.721639	0.101788
NM_013854	Abcf1	chr17	35956819	35969750	-	45.1803	80.7972	0.226949	0.508566	-0.161387
NM_001190443,NM_013853	Abcf2	chr5	24565341	24577467	-	45.7974	76.7864	0.0719496	0.25205	-0.254413
NM_013852	Abcf3	chr16	20548603	20561603	+	19.6945	31.3261	0.0299948	0.135942	-0.330431
NM_009593	Abcg1	chr17	31057694	31117981	+	6.76986	8.44766	0.000186105	0.00238856	-0.680575
NM_011920	Abcg2	chr6	58596672	58692451	+	18.44	46.8436	0.0371318	0.158343	0.345009
NM_030239	Abcg3	chr5	104935057	104982717	-	0.00816715	0.103164	0.389967	1	2.65897
NM_138955	Abcg4	chr9	44273190	44288244	-	0.821109	1.33858	0.523422	0.780505	-0.294945
NM_031884	Abcg5	chr17	84658234	84682923	-	0.0239974	0.154531	0.465497	1	1.68694
NM_026180	Abcg8	chr17	84683131	84700333	+	0.0203274	0.0145137	0.695844	1	-1.48601
NM_021304,NR_003522	Abhd1	chr5	30950106	30955095	+	0.0357034	0.390469	0.270007	1	2.45107
NM_001272070,NM_172511,NR_073572	Abhd10	chr16	45729725	45742955	-	8.70944	15.0413	0.652568	0.85702	-0.211722
NM_001190437,NM_145215,NR_033794	Abhd11	chr5	135009456	135012175	+	12.6423	26.9866	0.428299	0.71398	0.0939877
NM_024465	Abhd12	chr2	150832515	150904731	-	9.69326	17.34	0.434523	0.717265	-0.160953
NM_001195033	Abhd12b	chr12	70154171	70183206	+	0.0273398	0.0491449	0.983131	1	-0.153964
NM_001081119,NM_026868	Abhd13	chr8	9977717	9992154	+	16.2944	28.3038	0.168066	0.428753	-0.203386
NM_001110271,NM_001110272,NM_145919	Abhd14a	chr9	106440051	106447678	-	4.32897	10.1302	0.415599	0.70339	0.226562
NM_029631	Abhd14b	chr9	106448640	106452918	+	2.44103	8.31015	0.0326511	0.14468	0.767385
NM_026185	Abhd15	chr11	77515117	77520628	+	0.0912002	0.231605	0.785714	1	0.344557
NM_178592	Abhd16a	chr17	35089291	35102987	+	13.9547	27.486	0.879404	0.960192	-0.022049
NM_183181	Abhd16b	chr2	181493206	181494980	+	0.10307	0.301249	0.747589	1	0.547335
NM_145421	Abhd17a	chr10	80583649	80590341	-	20.0183	30.724	0.0745519	0.256596	-0.38195
NM_146096	Abhd17b	chr19	21653309	21685637	+	22.0973	44.3322	0.964033	0.988658	0.00448485
NM_133722	Abhd17c	chr7	84109356	84151893	-	25.9574	53.7659	0.746697	0.903903	0.0505456
NM_018811	Abhd2	chr7	79273266	79361601	+	81.3318	141.7	0.131414	0.366736	-0.19905
NM_134130	Abhd3	chr18	10644411	10706696	-	6.46523	9.16048	0.0892492	0.288796	-0.497277
NM_001205181,NM_134076	Abhd4	chr14	54259232	54269169	+	38.8054	73.6648	0.415566	0.70339	-0.0752825
NM_026179	Abhd5	chr9	122351616	122381523	+	23.344	27.0197	6.40868e-07	1.63062e-05	-0.789043
NM_025341	Abhd6	chr14	8002902	8056555	+	9.58754	11.7536	0.00140784	0.0129227	-0.706128
NM_022419	Abhd8	chr8	71456700	71463657	-	3.82881	8.21488	0.754375	0.907426	0.101343
NM_001077190,NM_001077192,NM_001077193,NM_007380,NM_145994	Abi1	chr2	22939989	23040240	-	44.7645	88.8505	0.917849	0.973098	-0.0109771
NM_001198570,NM_001198571,NM_198127	Abi2	chr1	60409619	60481163	+	14.1921	29.9292	0.603643	0.829461	0.0764618
NM_001163464,NM_025659	Abi3	chr11	95830072	95842476	-	0.378489	0.877927	0.704415	0.882739	0.213848
NM_001014399,NM_001014422,NM_001014423,NM_001014424,NM_178790	Abi3bp	chr16	56477846	56690135	+	7.29236	16.7834	0.349933	0.646062	0.202579
NM_001112703,NM_009594	Abl1	chr2	31759945	31804227	+	19.6737	34.8971	0.0922227	0.294735	-0.173166
NM_001136104,NM_009595	Abl2	chr1	156558787	156649619	+	12.2647	24.4691	0.933957	0.979423	-0.0035568
NM_001103177,NM_001103178,NM_178688	Ablim1	chr19	57033264	57216032	-	5.18186	9.82617	0.651964	0.856858	-0.0768416
NM_001177696,NM_001177697,NM_001177698,NM_001177699,NM_001177700,NM_177678	Ablim2	chr5	35757880	35884979	+	0.309805	0.831714	0.557674	0.801501	0.424727
NM_001164491,NM_198649	Ablim3	chr18	61799393	61911852	-	0.369104	0.611472	0.725754	0.893131	-0.27174
NM_030718	Abo	chr2	26842503	26864979	-	0.0165975	0	0.580589	1	#NUM!
NM_001161621,NM_001161622,NM_029638	Abp1	chr6	48904986	48909187	+	0	0.183361	0.279935	1	#DIV/0!
NM_198018,NM_198894,NM_198895	Abr	chr11	76416734	76577727	-	6.24343	15.1827	0.128571	0.362493	0.282015
NM_175456	Abra	chr15	41865293	41869720	-	0	0	1	1	#DIV/0!
NM_028440	Abracl	chr10	18011260	18023252	-	63.8958	118.584	0.508588	0.769338	-0.107887
NM_013924	Abt1	chr13	23418361	23423866	-	6.02127	8.72854	0.0186675	0.0966482	-0.464328
NM_030251	Abtb1	chr6	88835914	88841935	-	6.86505	11.3974	0.27069	0.561231	-0.26864
NM_178890	Abtb2	chr2	103566310	103718423	+	26.3593	32.2408	2.8777e-07	7.99527e-06	-0.709424
NM_130864	Acaa1a	chr9	119341294	119350295	+	9.22311	17.5882	0.750206	0.905554	-0.0687174
NM_146230	Acaa1b	chr9	119148043	119157093	-	1.33468	2.45965	0.809721	0.932681	-0.118047
NM_177470	Acaa2	chr18	74779212	74806207	+	31.407	52.7878	0.11772	0.342281	-0.250884
NM_133360	Acaca	chr11	84195438	84401651	+	4.53911	8.94451	0.877992	0.959518	-0.021407
NM_133904	Acacb	chr5	114165518	114250758	+	0.85515	1.38527	0.349838	0.646062	-0.304083
NM_028037	Acad10	chr5	121621029	121660510	-	0.567571	0.930833	0.603665	0.829461	-0.286279
NM_175324	Acad11	chr9	104063703	104127646	+	2.65186	5.1615	0.880714	0.96074	-0.0392116
NM_178799	Acad12	chr5	121598281	121618938	-	0.613376	1.1533	0.881578	0.961199	-0.0890757
NM_025862	Acad8	chr9	26974139	26999549	-	6.72729	14.5024	0.601573	0.828097	0.108193
NM_172678	Acad9	chr3	36066000	36092857	+	6.21479	13.7449	0.447268	0.72656	0.145121
NM_007381	Acadl	chr1	66830839	66863309	-	50.2562	90.8405	0.309502	0.603104	-0.145964
NM_007382	Acadm	chr3	153922353	153944643	-	34.3865	46.6086	0.000243115	0.00300076	-0.561248
NM_007383	Acads	chr5	115110299	115119346	-	5.53773	12.3003	0.5584	0.801988	0.151325
NM_025826	Acadsb	chr7	131410601	131446211	+	13.664	35.2369	0.0245391	0.117782	0.366702
NM_017366	Acadvl	chr11	70010183	70015428	-	19.691	40.2235	0.894511	0.966443	0.0305022
NM_007424	Acan	chr7	79053483	79115099	+	2.96902	17.501	2.96523e-17	6.51587e-15	1.55938
NM_153788	Acap1	chr11	69881567	69895539	-	0.427616	0.721465	0.743285	0.902459	-0.245386
NM_030138	Acap2	chr16	31092413	31201238	-	19.8965	43.4423	0.385418	0.677377	0.126589
NM_207223	Acap3	chr4	155891875	155907251	+	8.59542	14.1587	0.111377	0.330802	-0.279956
NM_144784	Acat1	chr9	53580522	53610350	-	15.7988	33.351	0.649423	0.855535	0.0779105
NM_009338	Acat2	chr17	12943042	12960725	-	8.35866	14.3816	0.354093	0.650216	-0.217123
NM_153151	Acat3	chr17	12923959	12940396	-	0.76478	0.680861	0.1204	0.347357	-1.16768
NM_133225	Acbd3	chr1	180726043	180754204	+	47.6399	74.7113	0.0097269	0.0585107	-0.350845
NM_025988	Acbd4	chr11	103101688	103112199	+	1.29702	3.23329	0.498316	0.762757	0.317808
NM_001102436,NM_001102437,NM_001102438,NM_028793	Acbd5	chr2	23069072	23114512	+	13.6241	30.7311	0.300912	0.594633	0.17354
NM_001145781,NM_026683,NM_028250	Acbd6	chr1	155558120	155687233	+	22.2944	37.8982	0.243428	0.529498	-0.23455
NM_030063	Acbd7	chr2	3336168	3340997	+	1.00619	1.77274	0.856132	0.950545	-0.182927
NM_183220	Accs	chr2	93835453	93849776	-	0.939426	2.20657	0.666903	0.86497	0.231953
NM_001033452	Accsl	chr2	93855360	93869157	-	0.0466806	0.0642045	0.823347	1	-0.540147
NM_001012638	Acd	chr8	105698159	105701095	-	12.9464	21.902	0.273265	0.563189	-0.241491
NM_009598,NM_207624	Ace	chr11	105975208	105989964	+	19.1826	58.5804	4.01201e-05	0.000644365	0.610619
NM_001130513,NM_027286	Ace2	chrX	164140480	164188418	+	1.07112	5.6082	0.000224834	0.00279895	1.38842
NM_001101453	Ace3	chr11	105994675	106005443	+	0	0	1	1	#DIV/0!
NM_175731	Acer1	chr17	56953490	56982126	-	0.0447148	0.0633064	0.835369	1	-0.498401
NM_139306	Acer2	chr4	86874414	86920881	+	0.917158	2.19581	0.493872	0.759689	0.259511
NM_025408	Acer3	chr7	98213660	98309527	-	6.03133	14.7493	0.120677	0.34788	0.290104
NM_009599	Ache	chr5	137288277	137294463	+	0.113033	0.412641	0.491293	1	0.868141
NM_001085472,NM_001085473,NM_001242605,NM_001242606,NM_019567,NM_023190	Acin1	chr14	54642161	54686931	-	51.4215	92.3448	0.295114	0.589132	-0.155341
NM_001199296,NM_134037	Acly	chr11	100476352	100528000	-	82.5426	148.69	0.225205	0.506383	-0.150905
NM_001033041	Acmsd	chr1	127729413	127767564	+	0.023979	0.204227	0.34017	1	2.09033
NM_001077713	Acn9	chr6	6956018	7039220	+	5.41146	9.23346	0.652737	0.85702	-0.229145
NM_001164565	Acnat1	chr4	49443532	49451109	-	0.0175478	0.145821	0.271819	1	2.05484
NM_145368	Acnat2	chr4	49379845	49408151	-	0.0177981	0	0.580589	1	#NUM!
NM_007386	Aco1	chr4	40143265	40199009	+	16.5187	38.2433	0.159188	0.414416	0.211111
NM_080633	Aco2	chr15	81872463	81915137	+	46.2043	76.5863	0.0514667	0.200698	-0.270939
NM_012006	Acot1	chr12	84009502	84017669	+	2.23147	6.63246	0.128726	0.362579	0.57155
NM_022816	Acot10	chr15	20665214	20666750	-	0.202728	0.293037	0.736303	1	-0.468463
NM_025590	Acot11	chr4	106744561	106799831	-	0.159478	0.647508	0.110289	0.32912	1.02154
NM_028790	Acot12	chr13	91741521	91786148	+	0.125158	0.63144	0.167701	0.42816	1.3349
NM_025790	Acot13	chr13	24817955	24831489	-	17.0539	27.8827	0.251416	0.539552	-0.290727
NM_134188	Acot2	chr12	83987861	83993875	+	1.475	3.31516	0.689199	0.875182	0.168368
NM_134246	Acot3	chr12	84052151	84059564	+	0.0382246	0.0593025	0.883262	1	-0.366407
NM_134247	Acot4	chr12	84038379	84044723	+	0.276205	0.412615	0.6702	0.867019	-0.420946
NM_145444	Acot5	chr12	84069325	84076019	+	0.143099	0.191811	0.734927	1	-0.57733
NM_172580	Acot6	chr12	84100654	84109783	+	1.81555	2.48697	0.239585	0.524529	-0.546014
NM_001146057,NM_001146058,NM_133348	Acot7	chr4	152199844	152271855	+	9.6721	39.2699	3.46464e-06	7.53339e-05	1.02152
NM_133240	Acot8	chr2	164792768	164804881	-	4.68607	5.61063	0.0534052	0.205939	-0.740216
NM_019736	Acot9	chrX	155262500	155297507	+	72.4518	132.681	0.352047	0.648183	-0.127126
NM_001271898,NM_015729	Acox1	chr11	116171883	116199045	-	13.7168	31.7128	0.188775	0.45668	0.209118
NM_001161667,NM_053115	Acox2	chr14	8225511	8259019	-	0	0.0569383	0.564438	1	#DIV/0!
NM_030721	Acox3	chr5	35583060	35613801	+	2.49723	6.16643	0.247321	0.534003	0.30411
NM_028765	Acoxl	chr2	127854628	128123892	+	0.037963	0.0870353	0.925868	1	0.197007
NM_001110239,NM_021330	Acp1	chr12	30893326	30911612	-	5.64975	12.0321	0.70407	0.882675	0.0906271
NM_007387	Acp2	chr2	91202912	91214098	+	4.54286	10.408	0.315845	0.61133	0.196023
NM_001102404,NM_001102405,NM_007388	Acp5	chr9	22126727	22135746	-	1.53995	3.17347	0.946551	0.983612	0.0431721
NM_019800	Acp6	chr3	97158777	97176576	+	7.00753	13.7087	0.882426	0.961736	-0.0318883
NM_153420	Acpl2	chr9	96823343	96889422	-	0.818072	1.99574	0.528224	0.782356	0.286622
NM_019807,NM_207668	Acpp	chr9	104299000	104337722	-	0.127773	0.958115	0.0083774	0.0523245	1.90662
NM_001195034	Acpt	chr7	44253087	44257204	-	0.0812711	0.273633	0.709065	1	0.751428
NM_001205049,NM_001277245,NM_001277246,NM_001277247,NM_001277248,NM_013455	Acr	chr15	89568326	89574585	+	0	0.0688138	0.598626	1	#DIV/0!
NM_001127340,NM_016845	Acrbp	chr6	125049927	125063265	+	2.57823	5.40582	0.746794	0.903903	0.0681309
NM_007391	Acrv1	chr9	36693220	36698837	+	0.15312	0.0919587	0.468166	1	-1.73561
NM_053178	Acsbg1	chr9	54604997	54661885	-	56.4388	85.6058	0.00842313	0.0525422	-0.398979
NM_001039114	Acsbg2	chr17	56843104	56874447	-	0.0208229	0.0182586	0.752705	1	-1.18959
NM_153807	Acsf2	chr11	94557102	94601786	-	4.31135	8.13291	0.728933	0.894797	-0.0843697
NM_144932	Acsf3	chr8	122775505	122817881	+	1.77306	4.60858	0.350103	0.646062	0.378077
NM_007981	Acsl1	chr8	46471042	46536050	+	5.36401	9.62502	0.432204	0.716559	-0.156521
NM_001033606,NM_001136222,NM_028817	Acsl3	chr1	78657825	78707743	+	25.7411	51.6731	0.901174	0.967818	0.00534174
NM_001033600,NM_019477,NM_207625	Acsl4	chrX	142317993	142390535	-	72.197	142.396	0.917875	0.973098	-0.0201052
NM_027976	Acsl5	chr19	55253369	55296628	+	15.6189	53.1494	2.72394e-07	7.59718e-06	0.766756
NM_001033597,NM_001033598,NM_001033599,NM_144823	Acsl6	chr11	54314903	54361539	+	0.376648	0.482419	0.417605	0.705052	-0.642931
NM_054094	Acsm1	chr7	119617828	119662515	+	0	0.0233882	0.598626	1	#DIV/0!
NM_001177977,NM_001177978,NM_146197	Acsm2	chr7	119561708	119600694	+	0	0	1	1	#DIV/0!
NM_016870,NM_212441,NM_212442	Acsm3	chr7	119760923	119784896	+	0.122453	0.524525	0.31648	1	1.09879
NM_178414	Acsm4	chr7	119690026	119714566	+	0	0	1	1	#DIV/0!
NM_178758	Acsm5	chr7	119526265	119543360	+	0	0	1	1	#DIV/0!
NM_080575	Acss1	chr2	150618111	150668240	-	2.35934	2.69293	0.00934476	0.0565639	-0.809207
NM_019811	Acss2	chr2	155518043	155562743	+	5.31241	7.44627	0.0310533	0.139583	-0.512849
NM_001142804,NM_198636	Acss3	chr10	106965082	107123664	-	0.681215	2.64792	0.08181	0.272443	0.958677
NM_001272041,NM_009606	Acta1	chr8	123891758	123894775	-	0.376711	0.66471	0.850348	1	-0.180731
NM_007392	Acta2	chr19	34240336	34255373	-	133.529	354.694	0.321979	0.61719	0.409416
NM_007393	Actb	chr5	142903116	142906724	-	1296.8	2522.48	0.727632	0.894057	-0.0401187
NM_175497	Actbl2	chr13	111255013	111257749	+	0.0215762	0.0193922	0.781399	1	-1.15396
NM_009608	Actc1	chr2	114047289	114052811	-	2.04975	4.7273	0.703247	0.88251	0.205572
NM_009609	Actg1	chr11	120345690	120348484	-	350.333	545.542	0.00291636	0.022962	-0.361039
NM_009610	Actg2	chr6	83512909	83536251	-	2.39683	27.0336	0.0435765	0.177875	2.49556
NM_001171640	Actl10	chr2	154551776	154553276	+	0.0165084	0.0707215	0.787761	1	1.09895
NM_026338	Actl11	chr9	107928469	107932461	+	0.0209951	0.0132924	0.633757	1	-1.65945
NM_019673	Actl6a	chr3	32708546	32726971	+	36.7144	62.7153	0.119904	0.346753	-0.227529
NM_031404	Actl6b	chr5	137553555	137569573	+	0.0320143	0.123045	0.778984	1	0.942398
NM_009611	Actl7a	chr4	56743422	56744925	+	0.058897	0.303096	0.501688	1	1.36351
NM_025271	Actl7b	chr4	56740005	56741425	-	0.0589959	0.0670209	0.779945	1	-0.816002
NM_183282	Actl9	chr17	33432899	33434267	+	0	0.0347833	0.598626	1	#DIV/0!
NM_134156	Actn1	chr12	80167542	80260371	-	144.61	316.79	0.332451	0.62764	0.13136
NM_033268	Actn2	chr13	12269427	12340732	-	2.24962	2.16598	0.0045517	0.0325991	-1.05466
NM_013456	Actn3	chr19	4861216	4877909	-	0.977226	0.741385	0.0125903	0.0714386	-1.39847
NM_021895	Actn4	chr7	28893254	28962280	-	145.468	318.926	0.346126	0.642749	0.132525
NM_019785	Actr10	chr12	70937857	70964717	+	20.3961	38.111	0.480991	0.749972	-0.0980894
NM_016860	Actr1a	chr19	46376814	46395735	-	44.4792	74.6238	0.0726494	0.25346	-0.253497
NM_146107	Actr1b	chr1	36699202	36709925	-	37.2801	70.5204	0.56762	0.807306	-0.0803651
NM_146243	Actr2	chr11	20062304	20112951	-	56.5397	126.056	0.228535	0.510544	0.156725
NM_001205385,NM_001205386,NM_023735	Actr3	chr1	125392905	125435727	-	133.61	228.301	0.068362	0.243123	-0.227086
NM_001004365	Actr3b	chr5	25760026	25850341	+	2.9548	14.071	4.63e-05	0.000729086	1.25159
NM_175419	Actr5	chr2	158624913	158639211	+	3.97372	5.80464	0.111326	0.330738	-0.453285
NM_025914	Actr6	chr10	89711973	89732295	-	12.2256	23.4898	0.799049	0.926911	-0.0578767
NM_027493	Actr8	chr14	29978337	29993221	+	12.1651	22.2796	0.493852	0.759689	-0.127019
NM_028514	Actrt1	chrX	46329007	46330345	+	0	0	1	1	#DIV/0!
NM_028513	Actrt2	chr4	154666428	154667867	-	0	0	1	1	#DIV/0!
NM_029690	Actrt3	chr3	30597073	30599870	-	0.0156063	0.0532214	0.829945	1	0.769883
NM_001110204,NM_001110205,NM_007394	Acvr1	chr2	58446438	58566828	-	24.7111	50.3834	0.849902	0.948628	0.0277883
NM_007395	Acvr1b	chr15	101174125	101212601	+	4.87739	15.6635	0.00400295	0.0294546	0.683227
NM_001033369,NM_001111030	Acvr1c	chr2	58267453	58357758	-	0.795832	1.05525	0.120238	0.347305	-0.592948
NM_007396	Acvr2a	chr2	48814109	48903264	+	12.2699	20.0093	0.0999969	0.309289	-0.294454
NM_007397	Acvr2b	chr9	119402501	119433506	+	4.04466	5.37093	0.0741995	0.256035	-0.590845
NM_001277255,NM_001277257,NM_001277258,NM_001277259,NM_009612	Acvrl1	chr15	101128522	101145336	+	6.14573	19.2416	0.000852576	0.00849822	0.646576
NM_001276442,NM_025371	Acy1	chr9	106432981	106438236	-	7.00817	11.6035	0.360505	0.657164	-0.272547
NM_027857	Acy3	chr19	3986661	3990005	+	0.988886	2.40359	0.651665	0.856854	0.281317
NM_025421	Acyp1	chr12	85272398	85280435	-	2.95357	8.96227	0.246294	0.53272	0.601402
NM_029344	Acyp2	chr11	30505992	30649396	-	4.49687	11.9565	0.320019	0.615214	0.410807
NM_001272052,NM_007398	Ada	chr2	163726571	163750239	-	1.49545	3.57348	0.642443	0.851911	0.256748
NM_009350	Adad1	chr3	37063656	37111512	+	2.54183	4.69496	0.750034	0.905498	-0.114752
NM_029428	Adad2	chr8	119612747	119616926	+	3.11285	3.75522	0.0645617	0.233968	-0.729336
NM_029475	Adal	chr2	121142141	121156678	+	4.74699	9.79862	0.874649	0.957976	0.0455671
[truncated: 21,446 more rows]
