# Supplementary material for: PRC1 suppresses a female gene regulatory network to ensure testicular differentiation
Source: Cell Death Dis. 2023 Aug 4;14(8):501. doi: 10.1038/s41419-023-05996-6 (PMC10403552; doi:10.1038/s41419-023-05996-6)
Supplement: Supplementary file 5 [file 41419_2023_5996_MOESM5_ESM.xlsx]

## Sheet: Antibodies
Supplementary File 5: Antibody list
Name	Origin	Cat. No.	Applications
Rabbit anti-H2AK119ub	Cell Signaling	8240	ChIP, IHC, WB
Rabbit anti-H3K27me3	Diagenode	C15410195	ChIP, IHC
Mouse anti-RNF2	MBL	139-3	ChIP, IHC, WB
Goat anti-GATA4	Santa Cruz	sc1237	IHC
Mouse anti-PCNA	Santa Cruz	sc56	IHC
Rabbit anti-Ki67	Abcam	ab16667	IHC
Rabbit anti-CLDN3	Life Tech	341700	IHC
Rabbit anti-CLDN11	Santa Cruz	sc25711	IHC
Rabbit anti-SOX9	Millipore	AB5535	IHC
Mouse anti-RSPO1	R&D systems	MAB4658	WB
Rabbit anti-LaminB1	Abcam	ab16048	WB
